# Supplementary material for: Crystal structure and Hirshfeld surface analysis of 3,3′,3′′-[(1,3,5-triazine-2,4,6-tri­yl)tris­(­oxy)]tris­(5,5-di­methyl­cyclo­hex-2-en-1-one)
Source: Acta Crystallogr E Crystallogr Commun. 2018 Jun 28;74(Pt 7):1035–8. doi: 10.1107/S2056989018009003 (PMC6038646; doi:10.1107/S2056989018009003)
Supplement: Supplementary file 1 [file e-74-01035-sup1.cif]

##############################################################################
#                                                                            #
# This CIF contains the data in a paper accepted for publication in          #
# Acta Crystallographica Section E. It conforms to the requirements of       #
# Notes for Authors for Acta Crystallographica Section E, and has been       #
# peer reviewed under the auspices of the IUCr Commission on Journals.       #
#                                                                            #
# Full details of the Crystallographic Information File format               #
# are given in the paper "The Crystallographic Information File (CIF):       #
# a New Standard Archive File for Crystallography" by S. R. Hall, F. H.      #
# Allen and I. D. Brown [Acta Cryst. (1991), A47, 655-685].                  #
#                                                                            #
# The current version of the core CIF dictionary is obtainable from          #
# ftp://ftp.iucr.org/pub/cif_core.dic.                                       #
#                                                                            #
# Software is freely available for graphical display of the structure(s)     #
# in this CIF. For information consult the CIF software page                 #
# http://www.iucr.org/resources/cif/software.                                #
#                                                                            #
# This file may be used for bona fide research purposes within the           #
# scientific community so long as proper attribution is given to the journal # 
# article from which it was obtained.                                        #
#                                                                            #
##############################################################################
data_I
_database_code_depnum_ccdc_archive 'CCDC 1850649'
_audit_creation_method     'SHELXL-2018/3'
_journal_date_recd_electronic     2018-05-25
_journal_date_accepted     2018-06-20
_journal_name_full     'Acta Crystallographica, Section E'
_journal_year     2018
_journal_volume     74
_journal_issue      7
_journal_page_first     1035
_journal_page_last     1038
_journal_paper_category     GO
_journal_paper_doi     10.1107/S2056989018009003
_journal_coeditor_code     ZP2030
_publ_contact_author_name     'Flavien A. A. Toze'
_publ_contact_author_address
;
Department of Chemistry,
Faculty of Sciences,
University of Douala,
PO Box 24157, Douala,
Republic of Cameroon
;
_publ_contact_author_email     'toflavien@yahoo.fr'
_publ_contact_author_fax     ?
_publ_contact_author_phone     ?
_publ_section_title
;\
Crystal structure and Hirshfeld surface analysis of
3,3',3''-[(1,3,5-triazine-2,4,6-triyl)tris(oxy)]tris(5,5-dimethylcyclohex-2-\
en-1-one)
;
_publ_section_title_footnote     .
loop_
    _publ_author_name
    _publ_author_address
    'Zeliha Atio\(glu'
;
\.Ilke Education and Health Foundation,
Cappadocia University,
Cappadocia Vocational College,
The Medical Imaging Techniques Program,
50420 Mustafapa\,sa, \"Urg\"up,
Nev\,sehir,
Turkey
;
    'Akkurt, Mehmet'
;
Department of Physics,
Faculty of Sciences,
Erciyes University,
38039 Kayseri,
Turkey
;
    'Flavien A. A. Toze'
;
Department of Chemistry,
Faculty of Sciences,
University of Douala,
PO Box 24157, Douala,
Republic of Cameroon
;
    'Gunay Z. Mammadova'
;
Organic Chemistry Department,
Baku State University,
Z. Xalilov Str. 23, Az 1148 Baku,
Azerbaijan
;
    'Humay M. Panahova'
;
State Economic University of Azerbaijan,
Istiqlaliyyat st., 6., AZ1001, Baku,
Azerbaijan
;
_publ_section_synopsis
;
The three cyclohexenone rings of the title compound adopt slightly distorted
envelope conformations, with the C atom bearing two methyl groups as the flap
atom in each case. In the crystal, molecules are linked <i>via</i>  C---H...O
hydrogen bonds, forming a three-dimensional network.
;
_chemical_name_systematic
;\
3,3',3''-[(1,3,5-Triazine-2,4,6-triyl)tris(oxy)]tris(5,5-dimethylcyclohex-2-\
en-1-one)
;
_chemical_name_common
;\
3-({4,6-bis[(5,5-dimethyl-3-oxocyclohex-1-en-1-yl)oxy]-\
1,3,5-triazin-2-yl}oxy)-5,5-dimethylcyclohex-2-en-1-one
;
_chemical_formula_moiety     'C27 H33 N3 O6'
_chemical_formula_sum     'C27 H33 N3 O6'
_chemical_formula_iupac     'C27 H33 N3 O6'
_chemical_formula_weight     495.56
_chemical_melting_point     ?
_shelx_space_group_comment
;
The symmetry employed for this shelxl refinement is uniquely defined
by the following loop, which should always be used as a source of
symmetry information in preference to the above space-group names.
They are only intended as comments.
;
_space_group_crystal_system     monoclinic
_space_group_name_H-M_alt     'P 21/c'
_space_group_name_Hall     '-P 2ybc'
loop_
    _space_group_symop_operation_xyz
    'x, y, z'
    '-x, y+1/2, -z+1/2'
    '-x, -y, -z'
    'x, -y-1/2, z-1/2'
_cell_length_a     18.084(2)
_cell_length_b     7.3858(10)
_cell_length_c     20.614(3)
_cell_angle_alpha     90
_cell_angle_beta     104.725(5)
_cell_angle_gamma     90
_cell_volume     2662.9(6)
_cell_formula_units_Z     4
_cell_measurement_reflns_used     6177
_cell_measurement_theta_min     2.33
_cell_measurement_theta_max     25.62
_cell_measurement_temperature     296(2)
_exptl_crystal_description     'block'
_exptl_crystal_colour     'colourless'
_exptl_crystal_size_max     0.340
_exptl_crystal_size_mid     0.190
_exptl_crystal_size_min     0.140
_exptl_crystal_density_diffrn     1.236
_exptl_crystal_density_meas     ?
_exptl_crystal_density_method     ?
_exptl_crystal_F_000     1056
_exptl_absorpt_coefficient_mu     0.088
_exptl_absorpt_correction_type     multi-scan
_exptl_absorpt_process_details
;
(SADABS; Sheldrick, 2008)
;
_shelx_estimated_absorpt_T_min     0.971
_shelx_estimated_absorpt_T_max     0.988
_exptl_absorpt_correction_T_min     0.964
_exptl_absorpt_correction_T_max     0.982
_diffrn_ambient_temperature     296(2)
_diffrn_radiation_type     MoK\a
_diffrn_radiation_wavelength     0.71073
_diffrn_measurement_device_type     'Bruker APEXII CCD'
_diffrn_measurement_method     '\f and \w scans'
_diffrn_detector_area_resol_mean     ?
_diffrn_reflns_number     30340
_diffrn_reflns_av_R_equivalents     0.0999
_diffrn_reflns_theta_min     2.596
_diffrn_reflns_theta_max     25.775
_diffrn_reflns_theta_full     25.242
_diffrn_measured_fraction_theta_max     0.995
_diffrn_measured_fraction_theta_full     0.999
_diffrn_reflns_limit_h_min     -22
_diffrn_reflns_limit_h_max     22
_diffrn_reflns_limit_k_min     -9
_diffrn_reflns_limit_k_max     9
_diffrn_reflns_limit_l_min     -25
_diffrn_reflns_limit_l_max     25
_refine_special_details     ?
_reflns_number_total     5064
_reflns_number_gt     2847
_reflns_threshold_expression     'I > 2\s(I)'
_refine_ls_structure_factor_coef     Fsqd
_refine_ls_matrix_type     full
_refine_ls_R_factor_all     0.1156
_refine_ls_R_factor_gt     0.0529
_refine_ls_wR_factor_gt     0.1247
_refine_ls_wR_factor_ref     0.1589
_refine_ls_goodness_of_fit_ref     1.013
_refine_ls_restrained_S_all     1.013
_refine_ls_number_reflns     5064
_refine_ls_number_parameters     331
_refine_ls_number_restraints     0
_refine_ls_hydrogen_treatment     constr
_refine_ls_weighting_scheme     calc
_refine_ls_weighting_details
              'w=1/[\s^2^(Fo^2^)+(0.0858P)^2^+0.0315P] where P=(Fo^2^+2Fc^2^)/3'
_atom_sites_solution_hydrogens     geom
_atom_sites_solution_primary     ?
_atom_sites_solution_secondary     ?
_refine_ls_shift/su_max     0.000
_refine_ls_shift/su_mean     0.000
_refine_diff_density_max     0.172
_refine_diff_density_min     -0.236
_refine_ls_extinction_method     none
_refine_ls_extinction_coef     .
loop_
    _atom_type_symbol
    _atom_type_description
    _atom_type_scat_dispersion_real
    _atom_type_scat_dispersion_imag
    _atom_type_scat_source
    'C' 'C' 0.0033 0.0016
                         'International Tables Vol C Tables 4.2.6.8 and 6.1.1.4'
    'H' 'H' 0.0000 0.0000
                         'International Tables Vol C Tables 4.2.6.8 and 6.1.1.4'
    'N' 'N' 0.0061 0.0033
                         'International Tables Vol C Tables 4.2.6.8 and 6.1.1.4'
    'O' 'O' 0.0106 0.0060
                         'International Tables Vol C Tables 4.2.6.8 and 6.1.1.4'
_computing_data_collection
;
APEX2 (Bruker, 2007)
;
_computing_cell_refinement
;
SAINT (Bruker, 2007)
;
_computing_data_reduction
;
SAINT (Bruker, 2007)
;
_computing_structure_solution
;
SHELXS97 (Sheldrick, 2008)
;
_computing_structure_refinement
;
SHELXL2014 (Sheldrick, 2015)
;
_computing_molecular_graphics
;
ORTEP-3 for Windows (Farrugia, 2012)
;
_computing_publication_material
;
PLATON (Spek, 2003)
;
loop_
    _atom_site_type_symbol
    _atom_site_label
    _atom_site_fract_x
    _atom_site_fract_y
    _atom_site_fract_z
    _atom_site_U_iso_or_equiv
    _atom_site_adp_type
    _atom_site_calc_flag
    _atom_site_occupancy
    _atom_site_disorder_assembly
    _atom_site_disorder_group
    C C1 0.24163(12) 0.5010(3) 0.78577(11) 0.0352(5) Uani d 1 . .
    C C2 0.13024(12) 0.6221(3) 0.74190(12) 0.0375(6) Uani d 1 . .
    C C3 0.16639(12) 0.3837(3) 0.69484(12) 0.0369(5) Uani d 1 . .
    C C4 0.36056(12) 0.3650(3) 0.83435(12) 0.0394(6) Uani d 1 . .
    C C5 0.41371(13) 0.3863(3) 0.80154(13) 0.0474(6) Uani d 1 . .
    H H5A 0.414886 0.490563 0.776511 0.057 Uiso calc 1 . .
    C C6 0.47069(14) 0.2444(3) 0.80498(14) 0.0497(7) Uani d 1 . .
    C C7 0.47343(13) 0.0961(4) 0.85502(14) 0.0540(7) Uani d 1 . .
    H H7A 0.504492 0.135622 0.898256 0.065 Uiso calc 1 . .
    H H7B 0.498106 -0.008829 0.841457 0.065 Uiso calc 1 . .
    C C8 0.39470(13) 0.0401(3) 0.86274(13) 0.0457(6) Uani d 1 . .
    C C9 0.34874(15) -0.0466(4) 0.79846(14) 0.0578(7) Uani d 1 . .
    H H9A 0.300597 -0.087701 0.804551 0.087 Uiso calc 1 . .
    H H9B 0.376563 -0.147656 0.787322 0.087 Uiso calc 1 . .
    H H9C 0.339957 0.040625 0.762789 0.087 Uiso calc 1 . .
    C C10 0.40348(17) -0.0952(4) 0.91991(15) 0.0721(9) Uani d 1 . .
    H H10A 0.353844 -0.130632 0.924139 0.108 Uiso calc 1 . .
    H H10B 0.431630 -0.040324 0.960993 0.108 Uiso calc 1 . .
    H H10C 0.430498 -0.199987 0.910640 0.108 Uiso calc 1 . .
    C C11 0.35337(14) 0.2092(3) 0.87747(13) 0.0468(6) Uani d 1 . .
    H H11A 0.299616 0.181148 0.871222 0.056 Uiso calc 1 . .
    H H11B 0.373899 0.242978 0.924046 0.056 Uiso calc 1 . .
    C C12 0.08311(12) 0.8590(3) 0.79663(12) 0.0410(6) Uani d 1 . .
    C C13 0.09560(14) 1.0324(3) 0.79119(13) 0.0470(6) Uani d 1 . .
    H H13A 0.102783 1.077750 0.751140 0.056 Uiso calc 1 . .
    C C14 0.09837(14) 1.1550(3) 0.84702(13) 0.0491(7) Uani d 1 . .
    C C15 0.07422(14) 1.0778(3) 0.90568(13) 0.0478(6) Uani d 1 . .
    H H15A 0.019044 1.086247 0.897016 0.057 Uiso calc 1 . .
    H H15B 0.096344 1.150036 0.945123 0.057 Uiso calc 1 . .
    C C16 0.09812(14) 0.8803(3) 0.92030(13) 0.0484(7) Uani d 1 . .
    C C17 0.0646(2) 0.8065(4) 0.97584(16) 0.0761(9) Uani d 1 . .
    H H17A 0.010036 0.819671 0.962993 0.114 Uiso calc 1 . .
    H H17B 0.085256 0.872627 1.016510 0.114 Uiso calc 1 . .
    H H17C 0.077532 0.680699 0.982980 0.114 Uiso calc 1 . .
    C C18 0.18568(15) 0.8686(4) 0.94248(15) 0.0667(8) Uani d 1 . .
    H H18A 0.200952 0.743947 0.948294 0.100 Uiso calc 1 . .
    H H18B 0.203935 0.931994 0.984139 0.100 Uiso calc 1 . .
    H H18C 0.206908 0.922596 0.908869 0.100 Uiso calc 1 . .
    C C19 0.06780(14) 0.7700(3) 0.85618(13) 0.0465(6) Uani d 1 . .
    H H19A 0.091580 0.651387 0.861718 0.056 Uiso calc 1 . .
    H H19B 0.013106 0.753238 0.848962 0.056 Uiso calc 1 . .
    C C20 0.20769(13) 0.1412(3) 0.63687(11) 0.0403(6) Uani d 1 . .
    C C21 0.27721(14) 0.2252(3) 0.62347(13) 0.0455(6) Uani d 1 . .
    H H21A 0.314724 0.246081 0.665677 0.055 Uiso calc 1 . .
    H H21B 0.263836 0.341455 0.601772 0.055 Uiso calc 1 . .
    C C22 0.31233(14) 0.1041(3) 0.57862(12) 0.0449(6) Uani d 1 . .
    C C23 0.26205(16) 0.1060(4) 0.50692(13) 0.0592(7) Uani d 1 . .
    H H23A 0.283448 0.026626 0.479581 0.089 Uiso calc 1 . .
    H H23B 0.259545 0.226814 0.489336 0.089 Uiso calc 1 . .
    H H23C 0.211536 0.065647 0.506731 0.089 Uiso calc 1 . .
    C C24 0.39175(16) 0.1760(4) 0.57940(16) 0.0717(9) Uani d 1 . .
    H H24A 0.414793 0.098988 0.552510 0.108 Uiso calc 1 . .
    H H24B 0.422971 0.177397 0.624662 0.108 Uiso calc 1 . .
    H H24C 0.387400 0.296629 0.561525 0.108 Uiso calc 1 . .
    C C25 0.31926(15) -0.0878(3) 0.60713(14) 0.0527(7) Uani d 1 . .
    H H25A 0.334273 -0.167835 0.575397 0.063 Uiso calc 1 . .
    H H25B 0.360003 -0.089323 0.648135 0.063 Uiso calc 1 . .
    C C26 0.24829(15) -0.1627(4) 0.62219(12) 0.0497(6) Uani d 1 . .
    C C27 0.19336(14) -0.0336(3) 0.63526(13) 0.0471(6) Uani d 1 . .
    H H27A 0.147559 -0.074862 0.642567 0.057 Uiso calc 1 . .
    N N1 0.19417(10) 0.6328(2) 0.78932(9) 0.0374(5) Uani d 1 . .
    N N2 0.11151(10) 0.5028(3) 0.69217(10) 0.0414(5) Uani d 1 . .
    N N3 0.23251(10) 0.3701(2) 0.74050(9) 0.0363(5) Uani d 1 . .
    O O1 0.30770(9) 0.5048(2) 0.83405(8) 0.0444(4) Uani d 1 . .
    O O2 0.07577(9) 0.7480(2) 0.73984(8) 0.0467(4) Uani d 1 . .
    O O3 0.14991(9) 0.2578(2) 0.64567(9) 0.0478(5) Uani d 1 . .
    O O4 0.51468(12) 0.2482(3) 0.76883(12) 0.0776(7) Uani d 1 . .
    O O5 0.11854(13) 1.3113(2) 0.84562(11) 0.0753(6) Uani d 1 . .
    O O6 0.23846(13) -0.3247(3) 0.62492(11) 0.0795(7) Uani d 1 . .
loop_
    _atom_site_aniso_label
    _atom_site_aniso_U_11
    _atom_site_aniso_U_22
    _atom_site_aniso_U_33
    _atom_site_aniso_U_12
    _atom_site_aniso_U_13
    _atom_site_aniso_U_23
    C1 0.0343(12) 0.0306(13) 0.0423(14) -0.0016(10) 0.0130(11) -0.0023(11)
    C2 0.0371(13) 0.0294(12) 0.0496(15) 0.0020(10) 0.0180(11) 0.0018(11)
    C3 0.0379(13) 0.0309(12) 0.0444(14) -0.0025(10) 0.0151(11) -0.0044(11)
    C4 0.0342(12) 0.0362(13) 0.0464(14) 0.0018(10) 0.0078(11) -0.0100(11)
    C5 0.0455(14) 0.0382(14) 0.0624(17) -0.0032(11) 0.0208(13) 0.0002(13)
    C6 0.0394(14) 0.0464(15) 0.0690(19) -0.0048(11) 0.0239(13) -0.0024(13)
    C7 0.0401(14) 0.0529(17) 0.0695(19) 0.0102(12) 0.0146(13) 0.0069(14)
    C8 0.0415(13) 0.0463(15) 0.0517(16) 0.0045(11) 0.0161(12) 0.0071(13)
    C9 0.0623(17) 0.0462(16) 0.0675(19) -0.0053(13) 0.0213(15) -0.0026(14)
    C10 0.077(2) 0.071(2) 0.073(2) 0.0139(16) 0.0281(17) 0.0241(17)
    C11 0.0465(14) 0.0543(16) 0.0436(15) 0.0030(12) 0.0189(12) -0.0003(13)
    C12 0.0340(12) 0.0381(14) 0.0527(16) 0.0107(10) 0.0145(11) -0.0023(12)
    C13 0.0558(15) 0.0336(15) 0.0558(16) 0.0060(11) 0.0221(13) 0.0045(12)
    C14 0.0538(15) 0.0309(14) 0.0642(18) 0.0058(12) 0.0181(13) 0.0019(13)
    C15 0.0491(14) 0.0438(15) 0.0521(16) 0.0033(12) 0.0156(12) -0.0088(12)
    C16 0.0491(14) 0.0451(15) 0.0558(17) 0.0055(11) 0.0219(12) 0.0072(13)
    C17 0.096(2) 0.072(2) 0.072(2) 0.0067(18) 0.0417(18) 0.0139(17)
    C18 0.0567(17) 0.0641(19) 0.074(2) 0.0107(14) 0.0062(15) 0.0113(16)
    C19 0.0422(13) 0.0325(13) 0.0701(18) 0.0037(10) 0.0236(13) 0.0038(13)
    C20 0.0452(13) 0.0405(15) 0.0355(13) 0.0040(11) 0.0108(10) -0.0076(11)
    C21 0.0522(15) 0.0371(14) 0.0494(15) -0.0047(11) 0.0169(12) -0.0100(12)
    C22 0.0524(15) 0.0406(14) 0.0459(15) -0.0035(11) 0.0202(12) -0.0036(12)
    C23 0.0763(19) 0.0613(18) 0.0448(16) -0.0099(14) 0.0244(14) -0.0032(14)
    C24 0.0663(19) 0.078(2) 0.080(2) -0.0166(16) 0.0360(17) -0.0172(18)
    C25 0.0600(16) 0.0475(16) 0.0561(17) 0.0085(13) 0.0246(13) -0.0044(13)
    C26 0.0709(17) 0.0384(16) 0.0431(15) 0.0048(13) 0.0204(13) 0.0027(12)
    C27 0.0543(15) 0.0412(15) 0.0505(16) -0.0026(12) 0.0217(13) -0.0038(12)
    N1 0.0361(10) 0.0293(10) 0.0494(12) 0.0002(8) 0.0156(9) -0.0052(9)
    N2 0.0357(11) 0.0381(11) 0.0511(13) 0.0028(8) 0.0126(9) -0.0059(10)
    N3 0.0383(10) 0.0302(10) 0.0415(11) 0.0017(8) 0.0120(9) -0.0048(9)
    O1 0.0398(9) 0.0407(10) 0.0508(10) 0.0071(7) 0.0076(8) -0.0120(8)
    O2 0.0436(9) 0.0396(9) 0.0565(11) 0.0116(7) 0.0117(8) -0.0066(8)
    O3 0.0429(9) 0.0444(10) 0.0539(11) 0.0049(7) 0.0083(8) -0.0169(8)
    O4 0.0715(13) 0.0625(13) 0.1195(19) 0.0047(10) 0.0626(14) 0.0057(12)
    O5 0.1122(17) 0.0341(11) 0.0883(16) -0.0123(11) 0.0416(13) -0.0049(10)
    O6 0.1165(17) 0.0338(12) 0.1037(17) 0.0018(11) 0.0566(14) 0.0050(11)
_geom_special_details
;
 All esds (except the esd in the dihedral angle between two l.s. planes)
 are estimated using the full covariance matrix.  The cell esds are taken
 into account individually in the estimation of esds in distances, angles
 and torsion angles; correlations between esds in cell parameters are only
 used when they are defined by crystal symmetry.  An approximate (isotropic)
 treatment of cell esds is used for estimating esds involving l.s. planes.
;
loop_
    _geom_bond_atom_site_label_1
    _geom_bond_atom_site_label_2
    _geom_bond_site_symmetry_2
    _geom_bond_distance
    _geom_bond_publ_flag
    C1 N1 . 1.312(3) ?
    C1 N3 . 1.325(3) ?
    C1 O1 . 1.347(3) ?
    C2 N1 . 1.313(3) ?
    C2 N2 . 1.329(3) ?
    C2 O2 . 1.348(3) ?
    C3 N2 . 1.317(3) ?
    C3 N3 . 1.324(3) ?
    C3 O3 . 1.351(3) ?
    C4 C5 . 1.318(3) ?
    C4 O1 . 1.406(3) ?
    C4 C11 . 1.480(3) ?
    C5 C6 . 1.459(3) ?
    C5 H5A . 0.9300 ?
    C6 O4 . 1.221(3) ?
    C6 C7 . 1.497(4) ?
    C7 C8 . 1.529(3) ?
    C7 H7A . 0.9700 ?
    C7 H7B . 0.9700 ?
    C8 C9 . 1.515(4) ?
    C8 C10 . 1.522(4) ?
    C8 C11 . 1.525(3) ?
    C9 H9A . 0.9600 ?
    C9 H9B . 0.9600 ?
    C9 H9C . 0.9600 ?
    C10 H10A . 0.9600 ?
    C10 H10B . 0.9600 ?
    C10 H10C . 0.9600 ?
    C11 H11A . 0.9700 ?
    C11 H11B . 0.9700 ?
    C12 C13 . 1.310(3) ?
    C12 O2 . 1.407(3) ?
    C12 C19 . 1.479(3) ?
    C13 C14 . 1.455(3) ?
    C13 H13A . 0.9300 ?
    C14 O5 . 1.213(3) ?
    C14 C15 . 1.499(4) ?
    C15 C16 . 1.529(4) ?
    C15 H15A . 0.9700 ?
    C15 H15B . 0.9700 ?
    C16 C17 . 1.526(4) ?
    C16 C19 . 1.530(4) ?
    C16 C18 . 1.535(4) ?
    C17 H17A . 0.9600 ?
    C17 H17B . 0.9600 ?
    C17 H17C . 0.9600 ?
    C18 H18A . 0.9600 ?
    C18 H18B . 0.9600 ?
    C18 H18C . 0.9600 ?
    C19 H19A . 0.9700 ?
    C19 H19B . 0.9700 ?
    C20 C27 . 1.316(3) ?
    C20 O3 . 1.401(3) ?
    C20 C21 . 1.489(3) ?
    C21 C22 . 1.535(3) ?
    C21 H21A . 0.9700 ?
    C21 H21B . 0.9700 ?
    C22 C23 . 1.526(4) ?
    C22 C24 . 1.527(4) ?
    C22 C25 . 1.528(3) ?
    C23 H23A . 0.9600 ?
    C23 H23B . 0.9600 ?
    C23 H23C . 0.9600 ?
    C24 H24A . 0.9600 ?
    C24 H24B . 0.9600 ?
    C24 H24C . 0.9600 ?
    C25 C26 . 1.501(4) ?
    C25 H25A . 0.9700 ?
    C25 H25B . 0.9700 ?
    C26 O6 . 1.213(3) ?
    C26 C27 . 1.451(3) ?
    C27 H27A . 0.9300 ?
loop_
    _geom_angle_atom_site_label_1
    _geom_angle_atom_site_label_2
    _geom_angle_atom_site_label_3
    _geom_angle_site_symmetry_1
    _geom_angle_site_symmetry_3
    _geom_angle
    _geom_angle_publ_flag
    N1 C1 N3 . . 127.9(2) ?
    N1 C1 O1 . . 114.44(19) ?
    N3 C1 O1 . . 117.62(19) ?
    N1 C2 N2 . . 128.16(19) ?
    N1 C2 O2 . . 118.7(2) ?
    N2 C2 O2 . . 113.10(19) ?
    N2 C3 N3 . . 127.9(2) ?
    N2 C3 O3 . . 114.07(19) ?
    N3 C3 O3 . . 117.93(19) ?
    C5 C4 O1 . . 119.6(2) ?
    C5 C4 C11 . . 126.0(2) ?
    O1 C4 C11 . . 114.2(2) ?
    C4 C5 C6 . . 119.2(2) ?
    C4 C5 H5A . . 120.4 ?
    C6 C5 H5A . . 120.4 ?
    O4 C6 C5 . . 121.0(2) ?
    O4 C6 C7 . . 121.7(2) ?
    C5 C6 C7 . . 117.3(2) ?
    C6 C7 C8 . . 113.6(2) ?
    C6 C7 H7A . . 108.8 ?
    C8 C7 H7A . . 108.8 ?
    C6 C7 H7B . . 108.8 ?
    C8 C7 H7B . . 108.8 ?
    H7A C7 H7B . . 107.7 ?
    C9 C8 C10 . . 109.0(2) ?
    C9 C8 C11 . . 109.4(2) ?
    C10 C8 C11 . . 110.1(2) ?
    C9 C8 C7 . . 110.0(2) ?
    C10 C8 C7 . . 110.0(2) ?
    C11 C8 C7 . . 108.4(2) ?
    C8 C9 H9A . . 109.5 ?
    C8 C9 H9B . . 109.5 ?
    H9A C9 H9B . . 109.5 ?
    C8 C9 H9C . . 109.5 ?
    H9A C9 H9C . . 109.5 ?
    H9B C9 H9C . . 109.5 ?
    C8 C10 H10A . . 109.5 ?
    C8 C10 H10B . . 109.5 ?
    H10A C10 H10B . . 109.5 ?
    C8 C10 H10C . . 109.5 ?
    H10A C10 H10C . . 109.5 ?
    H10B C10 H10C . . 109.5 ?
    C4 C11 C8 . . 113.3(2) ?
    C4 C11 H11A . . 108.9 ?
    C8 C11 H11A . . 108.9 ?
    C4 C11 H11B . . 108.9 ?
    C8 C11 H11B . . 108.9 ?
    H11A C11 H11B . . 107.7 ?
    C13 C12 O2 . . 118.7(2) ?
    C13 C12 C19 . . 125.3(2) ?
    O2 C12 C19 . . 115.7(2) ?
    C12 C13 C14 . . 120.8(2) ?
    C12 C13 H13A . . 119.6 ?
    C14 C13 H13A . . 119.6 ?
    O5 C14 C13 . . 121.6(2) ?
    O5 C14 C15 . . 122.2(2) ?
    C13 C14 C15 . . 116.3(2) ?
    C14 C15 C16 . . 113.4(2) ?
    C14 C15 H15A . . 108.9 ?
    C16 C15 H15A . . 108.9 ?
    C14 C15 H15B . . 108.9 ?
    C16 C15 H15B . . 108.9 ?
    H15A C15 H15B . . 107.7 ?
    C17 C16 C15 . . 110.0(2) ?
    C17 C16 C19 . . 109.6(2) ?
    C15 C16 C19 . . 108.4(2) ?
    C17 C16 C18 . . 109.4(2) ?
    C15 C16 C18 . . 109.3(2) ?
    C19 C16 C18 . . 110.1(2) ?
    C16 C17 H17A . . 109.5 ?
    C16 C17 H17B . . 109.5 ?
    H17A C17 H17B . . 109.5 ?
    C16 C17 H17C . . 109.5 ?
    H17A C17 H17C . . 109.5 ?
    H17B C17 H17C . . 109.5 ?
    C16 C18 H18A . . 109.5 ?
    C16 C18 H18B . . 109.5 ?
    H18A C18 H18B . . 109.5 ?
    C16 C18 H18C . . 109.5 ?
    H18A C18 H18C . . 109.5 ?
    H18B C18 H18C . . 109.5 ?
    C12 C19 C16 . . 112.3(2) ?
    C12 C19 H19A . . 109.2 ?
    C16 C19 H19A . . 109.2 ?
    C12 C19 H19B . . 109.2 ?
    C16 C19 H19B . . 109.2 ?
    H19A C19 H19B . . 107.9 ?
    C27 C20 O3 . . 117.3(2) ?
    C27 C20 C21 . . 125.0(2) ?
    O3 C20 C21 . . 117.4(2) ?
    C20 C21 C22 . . 111.55(19) ?
    C20 C21 H21A . . 109.3 ?
    C22 C21 H21A . . 109.3 ?
    C20 C21 H21B . . 109.3 ?
    C22 C21 H21B . . 109.3 ?
    H21A C21 H21B . . 108.0 ?
    C23 C22 C24 . . 109.5(2) ?
    C23 C22 C25 . . 110.6(2) ?
    C24 C22 C25 . . 109.5(2) ?
    C23 C22 C21 . . 110.0(2) ?
    C24 C22 C21 . . 108.9(2) ?
    C25 C22 C21 . . 108.4(2) ?
    C22 C23 H23A . . 109.5 ?
    C22 C23 H23B . . 109.5 ?
    H23A C23 H23B . . 109.5 ?
    C22 C23 H23C . . 109.5 ?
    H23A C23 H23C . . 109.5 ?
    H23B C23 H23C . . 109.5 ?
    C22 C24 H24A . . 109.5 ?
    C22 C24 H24B . . 109.5 ?
    H24A C24 H24B . . 109.5 ?
    C22 C24 H24C . . 109.5 ?
    H24A C24 H24C . . 109.5 ?
    H24B C24 H24C . . 109.5 ?
    C26 C25 C22 . . 115.5(2) ?
    C26 C25 H25A . . 108.4 ?
    C22 C25 H25A . . 108.4 ?
    C26 C25 H25B . . 108.4 ?
    C22 C25 H25B . . 108.4 ?
    H25A C25 H25B . . 107.5 ?
    O6 C26 C27 . . 121.6(3) ?
    O6 C26 C25 . . 121.1(2) ?
    C27 C26 C25 . . 117.3(2) ?
    C20 C27 C26 . . 120.7(2) ?
    C20 C27 H27A . . 119.7 ?
    C26 C27 H27A . . 119.7 ?
    C1 N1 C2 . . 112.26(19) ?
    C3 N2 C2 . . 111.66(19) ?
    C3 N3 C1 . . 111.95(18) ?
    C1 O1 C4 . . 117.56(17) ?
    C2 O2 C12 . . 117.53(18) ?
    C3 O3 C20 . . 119.36(17) ?
loop_
    _geom_torsion_atom_site_label_1
    _geom_torsion_atom_site_label_2
    _geom_torsion_atom_site_label_3
    _geom_torsion_atom_site_label_4
    _geom_torsion_site_symmetry_1
    _geom_torsion_site_symmetry_2
    _geom_torsion_site_symmetry_3
    _geom_torsion_site_symmetry_4
    _geom_torsion
    _geom_torsion_publ_flag
    O1 C4 C5 C6 . . . . 176.9(2) ?
    C11 C4 C5 C6 . . . . 1.9(4) ?
    C4 C5 C6 O4 . . . . 170.7(3) ?
    C4 C5 C6 C7 . . . . -10.1(4) ?
    O4 C6 C7 C8 . . . . -143.6(3) ?
    C5 C6 C7 C8 . . . . 37.1(3) ?
    C6 C7 C8 C9 . . . . 66.4(3) ?
    C6 C7 C8 C10 . . . . -173.6(2) ?
    C6 C7 C8 C11 . . . . -53.2(3) ?
    C5 C4 C11 C8 . . . . -20.7(3) ?
    O1 C4 C11 C8 . . . . 164.03(19) ?
    C9 C8 C11 C4 . . . . -75.6(3) ?
    C10 C8 C11 C4 . . . . 164.6(2) ?
    C7 C8 C11 C4 . . . . 44.3(3) ?
    O2 C12 C13 C14 . . . . 175.7(2) ?
    C19 C12 C13 C14 . . . . 2.5(4) ?
    C12 C13 C14 O5 . . . . 171.3(2) ?
    C12 C13 C14 C15 . . . . -9.3(4) ?
    O5 C14 C15 C16 . . . . -144.1(3) ?
    C13 C14 C15 C16 . . . . 36.5(3) ?
    C14 C15 C16 C17 . . . . -174.3(2) ?
    C14 C15 C16 C19 . . . . -54.5(3) ?
    C14 C15 C16 C18 . . . . 65.5(3) ?
    C13 C12 C19 C16 . . . . -22.7(3) ?
    O2 C12 C19 C16 . . . . 163.90(18) ?
    C17 C16 C19 C12 . . . . 166.6(2) ?
    C15 C16 C19 C12 . . . . 46.6(3) ?
    C18 C16 C19 C12 . . . . -73.0(3) ?
    C27 C20 C21 C22 . . . . 25.3(3) ?
    O3 C20 C21 C22 . . . . -148.4(2) ?
    C20 C21 C22 C23 . . . . 72.3(3) ?
    C20 C21 C22 C24 . . . . -167.7(2) ?
    C20 C21 C22 C25 . . . . -48.7(3) ?
    C23 C22 C25 C26 . . . . -70.8(3) ?
    C24 C22 C25 C26 . . . . 168.5(2) ?
    C21 C22 C25 C26 . . . . 49.9(3) ?
    C22 C25 C26 O6 . . . . 157.2(2) ?
    C22 C25 C26 C27 . . . . -24.7(3) ?
    O3 C20 C27 C26 . . . . 176.2(2) ?
    C21 C20 C27 C26 . . . . 2.5(4) ?
    O6 C26 C27 C20 . . . . 175.0(3) ?
    C25 C26 C27 C20 . . . . -3.2(4) ?
    N3 C1 N1 C2 . . . . 2.1(3) ?
    O1 C1 N1 C2 . . . . -179.09(18) ?
    N2 C2 N1 C1 . . . . -2.9(3) ?
    O2 C2 N1 C1 . . . . 179.37(19) ?
    N3 C3 N2 C2 . . . . 2.2(3) ?
    O3 C3 N2 C2 . . . . 179.37(19) ?
    N1 C2 N2 C3 . . . . 1.0(3) ?
    O2 C2 N2 C3 . . . . 178.84(19) ?
    N2 C3 N3 C1 . . . . -2.8(3) ?
    O3 C3 N3 C1 . . . . -179.92(19) ?
    N1 C1 N3 C3 . . . . 0.4(3) ?
    O1 C1 N3 C3 . . . . -178.33(19) ?
    N1 C1 O1 C4 . . . . 178.46(19) ?
    N3 C1 O1 C4 . . . . -2.6(3) ?
    C5 C4 O1 C1 . . . . 91.5(3) ?
    C11 C4 O1 C1 . . . . -92.9(2) ?
    N1 C2 O2 C12 . . . . -13.8(3) ?
    N2 C2 O2 C12 . . . . 168.13(19) ?
    C13 C12 O2 C2 . . . . 113.9(2) ?
    C19 C12 O2 C2 . . . . -72.3(2) ?
    N2 C3 O3 C20 . . . . 170.2(2) ?
    N3 C3 O3 C20 . . . . -12.3(3) ?
    C27 C20 O3 C3 . . . . 127.7(2) ?
    C21 C20 O3 C3 . . . . -58.1(3) ?
loop_
    _geom_hbond_atom_site_label_D
    _geom_hbond_atom_site_label_H
    _geom_hbond_atom_site_label_A
    _geom_hbond_site_symmetry_A
    _geom_hbond_distance_DH
    _geom_hbond_distance_HA
    _geom_hbond_distance_DA
    _geom_hbond_angle_DHA
    _geom_hbond_publ_flag
    C5 H5A O4 2_656 0.93 2.59 3.447(3) 152.9 yes
    C19 H19A O5 1_545 0.97 2.60 3.532(3) 162.0 yes
    C21 H21B O6 1_565 0.97 2.57 3.399(3) 142.9 yes
_shelx_hkl_file
;
   2   0   0 1129.79   43.80
   3   0   0 1482.75   57.49
   3   0   0 1458.65   58.89
  -3   0   0 1555.84   57.59
   3   0   0 1448.26   56.69
  -3   0   0 1501.75   57.19
  -4   0   0 2960.00  107.29
   4   0   0 2888.01  107.69
   4   0   0 2695.03  107.99
  -4   0   0 2643.94  107.69
   4   0   0 2836.62  106.59
   5   0   0 3029.10  115.99
   5   0   0 2946.21  116.39
  -5   0   0 3171.08  115.59
  -5   0   0 2918.71  116.09
   6   0   0 2533.85   95.99
  -6   0   0 2567.04   95.39
  -6   0   0 2378.46   95.99
   6   0   0 2421.46   96.39
   7   0   0 3582.24  135.99
  -7   0   0 3407.56  135.99
  -7   0   0 3741.23  135.39
   7   0   0 3368.96  136.49
   8   0   0    9.70    6.00
   8   0   0   20.20    4.90
  -8   0   0   14.30    4.80
  -8   0   0   18.60    3.90
  -9   0   0    8.20    5.50
   9   0   0    4.40    4.70
   9   0   0    4.80    5.30
  -9   0   0    0.70    4.20
 -10   0   0  868.61   34.40
  10   0   0  786.02   36.70
  10   0   0  847.42   35.20
 -10   0   0  765.12   35.20
 -11   0   0   17.60    5.50
  11   0   0   15.90    5.60
 -11   0   0   22.20    6.70
  11   0   0   19.30    7.20
  12   0   0  377.26   20.10
  12   0   0  354.46   23.10
 -12   0   0  368.26   20.80
 -12   0   0  363.86   19.00
 -13   0   0  176.08   15.60
  13   0   0  173.08   18.40
 -13   0   0  188.18   14.40
  13   0   0  160.08   14.90
  14   0   0   20.70    8.30
 -14   0   0   19.50    7.70
 -14   0   0   16.40    6.50
  15   0   0   42.90   12.20
 -15   0   0   34.50    8.60
 -15   0   0   32.70    8.70
  15   0   0   27.40    8.40
  16   0   0   -9.80    8.00
  16   0   0   -3.20   10.30
 -16   0   0    4.80    7.90
 -16   0   0   -2.30    9.10
 -17   0   0   49.90   11.20
  17   0   0   41.50   14.20
  17   0   0   55.49   11.60
 -17   0   0   56.49    9.30
 -18   0   0  281.27   26.10
  18   0   0  267.67   31.10
  18   0   0  198.48   25.50
 -18   0   0  249.68   21.70
 -19   0   0    6.50   13.30
  19   0   0  -10.80   11.60
  19   0   0  -12.30   13.60
 -19   0   0    9.80   12.70
 -20   0   0  -30.70   11.60
  20   0   0   15.00   19.70
 -20   0   0   -3.00   13.50
  20   0   0    7.20   14.00
 -21   0   0  -22.00   15.50
  21   0   0   -2.20   15.90
  21   0   0    7.70   16.70
 -21   0   0  -29.70   12.10
   0  -1   0    1.90    2.00
   0  -1   0    0.10    2.10
   0   1   0   -1.00    2.30
   0   1   0    1.10    2.00
  -1  -1   0  695.13   27.20
   1  -1   0  703.13   27.10
   1  -1   0  699.63   26.80
  -1   1   0  652.73   26.70
   1   1   0  675.43   27.30
  -1   1   0  642.44   27.10
   1   1   0  723.43   27.30
  -2  -1   0 2755.32  107.19
   2  -1   0 2822.62  106.99
   2  -1   0 2709.53  106.99
   2  -1   0 2800.92  106.59
  -2   1   0 2854.51  106.99
  -2   1   0 2728.73  106.59
   2   1   0 2936.21  106.99
  -2   1   0 2772.72  106.89
   3  -1   0   23.20    3.00
  -3  -1   0   15.40    3.40
   3  -1   0   23.00    3.80
   3   1   0   13.60    3.50
  -3   1   0   22.40    3.40
  -3   1   0   25.40    3.00
  -3   1   0   25.50    4.10
   3   1   0   25.20    3.80
  -4  -1   0  842.82   32.80
   4  -1   0  828.12   32.60
  -4  -1   0  755.22   32.70
   4  -1   0  851.91   31.90
   4  -1   0  764.52   32.50
  -4   1   0  766.12   32.60
  -4   1   0  847.22   32.60
   4   1   0  764.62   32.80
  -4   1   0  838.42   31.80
   4   1   0  795.72   32.60
  -5  -1   0 1807.32   67.49
   5  -1   0 1802.92   67.39
   5  -1   0 1822.82   66.49
  -5  -1   0 1627.94   67.39
   5  -1   0 1617.84   67.49
  -5   1   0 1787.92   67.39
  -5   1   0 1685.23   66.49
   5   1   0 1720.63   67.29
  -5   1   0 1668.23   67.39
   5   1   0 1697.83   67.49
   6  -1   0 1106.89   43.00
   6  -1   0 1127.99   41.70
  -6  -1   0 1098.59   43.10
  -6  -1   0 1038.50   43.20
   6  -1   0 1053.29   43.50
   6   1   0 1008.60   43.10
  -6   1   0 1059.79   43.20
  -6   1   0 1101.29   43.20
  -6   1   0 1006.90   42.20
   6   1   0 1062.89   43.00
   7  -1   0  168.88    8.60
  -7  -1   0  160.08   11.00
   7  -1   0  167.78   11.30
   7  -1   0  147.49   12.50
  -7  -1   0  136.69   11.30
   7   1   0  153.48   11.50
  -7   1   0  166.88   11.50
  -7   1   0  160.78   11.40
   7   1   0  167.38   10.90
  -8  -1   0  566.54   24.90
   8  -1   0  560.34   24.90
   8  -1   0  578.44   22.70
   8  -1   0  548.05   26.10
  -8  -1   0  529.75   25.30
  -8   1   0  537.25   25.20
   8   1   0  577.64   24.90
  -9  -1   0  912.11   39.30
   9  -1   0  984.20   36.60
  -9  -1   0  943.61   38.70
   9  -1   0  958.40   38.90
   9  -1   0  892.21   39.80
   9   1   0  939.11   38.90
   9   1   0  881.51   40.50
  -9   1   0  936.41   37.20
  -9   1   0  881.21   39.10
 -10  -1   0   67.99    7.00
 -10  -1   0   53.19    7.20
  10  -1   0   64.49    8.60
  10  -1   0   85.59   10.40
  10  -1   0   60.59    5.80
 -10   1   0   64.19    7.50
  10   1   0   57.19    6.40
 -10   1   0   63.69    7.80
  10   1   0   74.19    5.60
  10   1   0   61.09    9.10
 -11  -1   0  150.58   13.80
 -11  -1   0  138.69   12.60
  11  -1   0  129.79   15.30
  11  -1   0  144.39   12.40
  11   1   0  148.79   12.70
 -11   1   0  151.18   13.50
 -11   1   0  122.49   10.40
  11   1   0  147.19   16.30
  12  -1   0   -2.20    7.30
  12  -1   0    7.90    5.50
 -12  -1   0   11.80    5.50
 -12  -1   0    8.30    6.30
 -12   1   0    7.90    6.70
  12   1   0    5.90    5.90
 -12   1   0    7.50    4.50
  12   1   0   17.40    9.50
  13  -1   0   11.80    6.30
  13  -1   0    4.20    7.90
 -13  -1   0    0.40    6.30
 -13  -1   0    3.80    7.80
  13   1   0   14.70    8.70
  13   1   0    4.70    6.30
 -13   1   0   -0.50    5.00
 -13   1   0   -4.20    7.10
 -14  -1   0   23.70    7.80
 -14  -1   0   16.60    8.50
  14  -1   0   27.70   10.30
 -14   1   0   15.30    6.40
 -14   1   0   24.00    8.80
  14   1   0   24.40   10.00
  14   1   0   17.90    7.40
 -15  -1   0   47.40    9.90
  15  -1   0   46.50   11.20
  15  -1   0   43.10    8.80
 -15  -1   0   51.69    9.60
  15   1   0   73.89   13.00
 -15   1   0   55.99    9.30
 -15   1   0   51.69    7.40
  15   1   0   44.20    9.60
  16  -1   0   64.79   10.60
 -16  -1   0   60.29   10.30
  16  -1   0   83.89   14.50
 -16  -1   0   62.49   11.80
  16   1   0   68.19   13.80
  16   1   0   52.29   10.90
 -16   1   0   80.59   11.60
 -16   1   0   53.39    8.80
  17  -1   0  213.68   28.40
  17  -1   0  234.28   22.20
 -17  -1   0  222.18   21.80
 -17  -1   0  230.58   24.00
  17   1   0  233.68   22.60
 -17   1   0  233.68   18.20
  17   1   0  246.08   22.10
 -17   1   0  222.58   23.00
  18  -1   0   22.70   12.90
 -18  -1   0   26.40   10.90
 -18  -1   0   42.60   12.00
  18  -1   0   14.00   13.00
 -18   1   0   32.90   11.60
 -18   1   0   33.40    8.90
  18   1   0   40.30   26.30
  18   1   0   19.40   10.40
 -19  -1   0    9.90   13.30
  19  -1   0   15.80   12.40
  19  -1   0    5.50   15.10
 -19  -1   0   19.70   11.90
  19   1   0    2.00   12.10
  19   1   0   14.10   15.70
 -19   1   0    8.20    9.30
 -19   1   0    2.20   11.30
 -20  -1   0   39.50   13.10
  20  -1   0   49.70   15.00
  20  -1   0   22.00   14.70
 -20  -1   0   25.40   14.90
 -20   1   0   35.00   13.90
  20   1   0   22.80   14.50
  20   1   0   12.60   14.60
 -20   1   0   18.40   10.70
 -21  -1   0    2.30   14.20
  21  -1   0   13.70   18.30
  21  -1   0  -10.60   15.60
 -21  -1   0  -28.20   14.30
  21   1   0  -12.90   14.80
  21   1   0    5.60   18.60
 -21   1   0  -14.10   15.10
 -21   1   0  -17.80   11.60
   0  -2   0 1298.97   48.70
   0  -2   0 1284.67   48.30
   0   2   0 1156.18   48.30
   0   2   0 1156.98   48.50
   1  -2   0  359.06   16.00
  -1  -2   0  340.97   15.60
   1  -2   0  355.76   15.20
  -1   2   0  318.97   15.00
   1   2   0  318.87   16.00
  -1   2   0  306.07   15.90
   1   2   0  318.87   16.00
  -2  -2   0 1114.29   43.00
   2  -2   0 1113.59   42.10
   2  -2   0 1124.49   42.80
  -2   2   0 1005.20   42.10
   2   2   0 1046.50   42.80
   2   2   0 1036.60   43.00
  -2   2   0 1034.20   42.70
  -3  -2   0  711.73   29.60
   3  -2   0  708.33   29.20
   3  -2   0  726.53   28.30
  -3   2   0  763.42   28.90
  -3   2   0  678.63   29.20
   3   2   0  655.23   29.60
   3   2   0  678.43   29.20
  -4  -2   0  236.58   13.10
   4  -2   0  234.38   11.90
   4   2   0  206.38   13.30
  -4   2   0  202.38   13.00
   4   2   0  221.88   12.40
   4   2   0  232.88   12.70
  -4   2   0  235.58   12.10
  -4   2   0  214.48   12.30
  -4   2   0  205.58   10.60
  -5  -2   0  185.38   12.00
   5  -2   0  191.48   10.70
   5  -2   0  178.48   11.60
   5   2   0  171.58   12.80
   5   2   0  189.38   11.10
   5   2   0  189.08   11.70
  -5   2   0  178.58   12.30
  -5   2   0  186.68   11.10
  -5   2   0  213.58   11.40
  -5   2   0  159.58    9.50
   6  -2   0   10.40    4.80
   6  -2   0    8.30    3.60
  -6  -2   0   11.40    4.90
  -6   2   0   13.30    3.70
  -6   2   0   12.50    5.00
  -6   2   0    9.90    3.50
  -6   2   0   10.00    4.30
   6   2   0   11.10    4.80
   6   2   0   14.90    5.90
   6   2   0   10.80    4.10
   7  -2   0  322.37   14.60
  -7  -2   0  304.57   16.50
   7  -2   0  291.37   16.30
   7   2   0  272.37   14.80
  -7   2   0  295.17   14.70
  -7   2   0  290.47   16.50
  -7   2   0  317.47   16.10
   7   2   0  287.57   17.10
   7   2   0  303.27   16.00
  -8  -2   0  137.99   11.90
   8  -2   0  136.19   11.60
   8  -2   0  134.59    9.60
   8  -2   0  127.99   12.10
  -8   2   0  144.79   11.40
   8   2   0  127.29   11.30
   8   2   0  139.19   12.60
  -8   2   0  140.29   12.40
  -8   2   0  144.89    9.50
   8   2   0  126.59    9.60
   9  -2   0  589.84   26.20
  -9  -2   0  576.74   26.20
   9  -2   0  557.84   24.20
  -9  -2   0  558.94   26.70
   9  -2   0  526.05   26.20
   9   2   0  559.34   24.10
   9   2   0  558.04   26.60
  -9   2   0  562.74   26.40
  -9   2   0  594.44   26.10
  -9   2   0  550.34   24.00
   9   2   0  548.85   25.90
 -10  -2   0  519.65   25.90
  10  -2   0  548.55   23.10
  10  -2   0  556.24   25.30
 -10  -2   0  537.15   25.60
  10  -2   0  510.45   26.10
  10   2   0  510.65   22.90
 -10   2   0  535.75   25.90
 -10   2   0  534.45   25.80
 -10   2   0  509.05   23.00
  10   2   0  551.54   25.30
  11  -2   0   63.89    8.60
 -11  -2   0   52.29    8.20
 -11  -2   0   45.90    7.90
  11  -2   0   42.80    7.20
  11   2   0   48.30    5.20
 -11   2   0   76.29    8.20
  11   2   0   38.70    6.80
 -11   2   0   59.79    9.50
  12  -2   0   12.80    7.20
 -12  -2   0   14.90    7.30
 -12  -2   0   10.80    7.50
  12  -2   0   12.80    6.60
 -12   2   0    4.60    3.90
 -12   2   0   17.60    4.30
  12   2   0   19.00    6.40
  12   2   0    9.20    4.50
 -12   2   0   12.40    7.60
  12   2   0    5.80    8.30
  13  -2   0   45.10    8.90
 -13  -2   0   40.00    8.30
 -13  -2   0   59.59    9.80
  13  -2   0   39.60    8.20
 -13   2   0   49.80    9.10
  13   2   0   42.90    5.00
 -13   2   0   46.70    5.60
  13   2   0   32.30   10.60
 -13   2   0   46.90    6.00
  13   2   0   25.50    8.40
  14  -2   0  359.06   25.10
  14  -2   0  356.16   22.10
 -14  -2   0  367.16   23.90
  14   2   0  340.97   22.20
  14   2   0  338.67   27.50
 -14   2   0  356.66   24.10
 -14   2   0  362.86   18.30
 -14   2   0  358.26   17.30
  15  -2   0   75.99    9.80
 -15  -2   0   63.49   10.10
 -15  -2   0   79.09   12.20
  15  -2   0   65.79   11.80
  15   2   0   39.20   11.40
  15   2   0   71.19   10.20
 -15   2   0   84.69   13.00
 -15   2   0   66.69    7.50
  16  -2   0   13.20   10.70
 -16  -2   0   28.60   11.00
 -16  -2   0    3.70    9.80
  16  -2   0   35.80   12.30
  16   2   0   -3.10    9.70
 -16   2   0   35.20   10.80
  16   2   0   24.30   13.70
 -16   2   0   28.20    6.70
 -17  -2   0    7.30   10.50
 -17  -2   0   -5.50   10.10
  17  -2   0  -13.30    9.60
  17  -2   0   13.90   11.40
  17   2   0    9.00   16.40
  17   2   0    8.90   10.80
 -17   2   0   15.80   11.70
 -17   2   0   10.30    6.80
  18  -2   0    0.30   11.10
  18  -2   0   -5.60   13.90
 -18  -2   0   -8.30   12.20
 -18  -2   0  -12.30   10.40
  18   2   0  -23.50   10.60
  18   2   0    1.80   15.50
 -18   2   0    6.20   13.00
 -18   2   0   -4.70    7.10
 -19  -2   0   -7.80   12.20
 -19  -2   0   -1.40   11.90
  19  -2   0    0.80   12.70
 -19   2   0   -1.90   15.90
 -19   2   0  -12.50    7.80
  19   2   0    9.70   16.30
  19   2   0  -33.60   12.30
 -20  -2   0   29.20   14.80
 -20  -2   0   39.00   15.40
  20  -2   0   27.40   17.30
  20  -2   0    5.50   16.40
  20   2   0   13.40   14.80
 -20   2   0   24.20   14.80
  20   2   0   23.60   15.00
   0  -3   0    0.10    4.20
   0   3   0    2.90    4.60
   0   3   0    0.70    4.60
  -1  -3   0  128.99   10.20
   1  -3   0  114.39    9.60
   1  -3   0  140.49   10.70
  -1   3   0  115.39    9.90
  -1   3   0  110.39   11.30
   1   3   0  110.89   11.30
   1   3   0  116.09   10.60
   2  -3   0   18.90    4.80
   2  -3   0   16.70    4.70
  -2  -3   0   20.80    5.40
   2   3   0   21.70    5.20
  -2   3   0   22.40    4.70
  -2   3   0    8.20    4.20
   2   3   0   17.60    5.50
   3  -3   0  226.78   12.10
  -3  -3   0  226.18   13.50
   3  -3   0  233.08   13.70
  -3   3   0  219.78   14.00
   3   3   0  206.08   14.20
   3   3   0  229.38   14.20
  -3   3   0  233.28   12.40
  -4  -3   0  271.97   15.90
   4  -3   0  286.97   15.20
   4  -3   0  300.27   13.70
   4   3   0  262.37   16.40
  -4   3   0  292.27   14.50
  -4   3   0  263.17   15.50
   4   3   0  292.97   16.10
  -4   3   0  278.77   13.80
   5  -3   0 2777.42  102.89
  -5  -3   0 2739.03  103.59
  -5   3   0 2581.54  102.69
   5   3   0 2543.85  102.69
   5   3   0 2556.34  103.59
  -5   3   0 2480.75  101.49
  -5   3   0 2747.63  102.29
   6  -3   0  241.08   13.80
  -6  -3   0  229.98   15.00
   6   3   0  208.18   15.90
  -6   3   0  216.68   14.90
   6   3   0  247.38   14.60
   6   3   0  229.38   14.40
  -6   3   0  241.38   13.70
  -6   3   0  220.18   11.90
  -6   3   0  213.18   13.90
  -7  -3   0   49.70    7.20
   7  -3   0   40.60    5.40
   7   3   0   23.10    5.70
  -7   3   0   36.80    6.30
   7   3   0   31.70    7.20
  -7   3   0   40.50    6.20
  -7   3   0   42.10    4.70
  -7   3   0   43.90    5.60
   7   3   0   43.60    5.80
   8  -3   0   91.29   10.70
  -8  -3   0  105.49   12.10
   8  -3   0  103.19   11.70
  -8   3   0   97.19   10.70
   8   3   0  104.59   13.30
  -8   3   0   91.99   10.30
   8   3   0   98.49   10.10
  -8   3   0   84.19    7.90
  -8   3   0  106.89   12.50
   8   3   0  103.19   11.90
   9  -3   0  122.69   12.80
  -9  -3   0  143.99   13.50
   9  -3   0  114.79   11.20
  -9   3   0  119.59    8.80
  -9   3   0  146.79   11.20
  -9   3   0  137.69   13.00
   9   3   0  118.89   12.00
   9   3   0  140.59   14.60
  -9   3   0  125.49   14.10
   9   3   0  123.99   12.60
  10  -3   0  176.28   15.50
 -10  -3   0  178.38   15.40
 -10   3   0  171.48   10.90
  10   3   0  190.68   17.20
 -10   3   0  196.48   12.50
  10   3   0  193.78   14.60
 -10   3   0  185.38   16.30
  10   3   0  180.98   13.60
 -10   3   0  201.18   14.80
 -11  -3   0   95.99   10.60
  11  -3   0   74.29    9.40
 -11   3   0   85.29    8.70
 -11   3   0  103.59   13.70
  11   3   0   77.69    9.70
 -11   3   0  105.39   10.70
  11   3   0  104.99   12.10
  11   3   0   96.59   11.40
 -11   3   0   93.99   10.10
  12  -3   0  224.88   19.00
 -12  -3   0  219.48   18.70
 -12   3   0  212.78   18.90
  12   3   0  204.38   16.70
  12   3   0  208.98   14.40
 -12   3   0  220.58   18.20
 -12   3   0  228.48   14.00
 -13  -3   0   26.00    9.10
  13  -3   0   31.30    9.30
  13   3   0   46.70    6.40
  13   3   0   41.90    9.00
 -13   3   0   36.70    6.30
 -13   3   0   41.20   10.60
  14  -3   0   30.70   10.80
 -14  -3   0   20.20    9.60
  14   3   0   22.40   11.20
 -14   3   0   35.60   11.60
  14   3   0   33.20    6.20
  14   3   0   22.30    9.00
 -14   3   0   34.00    6.20
  15  -3   0   26.60   10.00
 -15  -3   0    7.90   11.40
  15   3   0   19.90    6.30
  15   3   0   10.40   10.20
 -15   3   0   15.50    6.20
  15   3   0   24.90   14.60
 -15   3   0   16.40   10.90
 -16  -3   0   15.40    9.50
  16  -3   0   20.60   12.10
 -16   3   0   16.50    6.30
 -16   3   0   19.70   11.60
  16   3   0   15.30    6.20
  16   3   0    9.60   10.90
  16   3   0    5.70   12.70
 -17  -3   0   14.40   11.20
  17  -3   0   19.00   12.00
 -17   3   0   23.50    6.30
  17   3   0   39.50   15.00
 -17   3   0    9.00   12.50
  17   3   0    5.50   11.70
  18  -3   0   -4.50   12.90
 -18  -3   0   12.00   13.20
  18   3   0    2.10   15.30
  18   3   0  -16.30   12.70
 -18   3   0   31.40   15.00
 -19  -3   0   27.70   15.90
  19   3   0   49.30   17.50
  19   3   0   18.30   16.20
 -19   3   0   38.70   15.10
 -20  -3   0  -22.30   19.60
  20  -3   0   23.50   18.80
 -20   3   0   59.59   19.10
  20   3   0   -6.00   16.70
  20   3   0   32.90   20.00
   0  -4   0  167.68   12.30
   0   4   0  150.38   13.70
   0   4   0  146.09   12.80
  -1  -4   0    9.60    4.90
   1  -4   0    9.80    4.70
  -1   4   0    8.30    5.40
   1   4   0    9.20    5.90
  -1   4   0    8.00    5.70
   1   4   0    7.40    5.70
  -2  -4   0  581.24   26.20
   2  -4   0  585.44   25.00
   2   4   0  536.75   26.40
  -2   4   0  553.34   25.40
  -2   4   0  554.24   26.60
   2   4   0  529.25   26.70
   3  -4   0   72.69    8.80
  -3  -4   0   57.69    8.10
  -3   4   0   51.69    6.80
  -3   4   0   48.20    6.10
   3   4   0   43.00    6.70
   3   4   0   36.70    6.90
   4  -4   0   26.20    4.80
  -4  -4   0   13.80    5.10
   4   4   0   16.00    5.90
   4   4   0   17.10    7.10
  -4   4   0   18.20    4.70
  -4   4   0   24.40    6.10
  -4   4   0   23.20    4.90
  -5  -4   0  883.71   37.10
   5  -4   0  867.51   34.90
   5   4   0  816.62   37.00
  -5   4   0  782.52   34.80
   5   4   0  844.92   37.70
  -5   4   0  806.22   36.70
  -5   4   0  870.81   35.40
  -6  -4   0   53.49    7.70
  -6   4   0   57.99    6.50
  -6   4   0   54.49    7.20
   6   4   0   62.09    9.10
  -6   4   0   85.19    9.10
   6   4   0   49.90    7.00
  -7  -4   0   14.20    6.00
   7   4   0   12.60    6.20
  -7   4   0   13.80    5.60
  -7   4   0   18.40    4.90
   7   4   0    7.60    7.40
   7   4   0    3.90    5.50
  -7   4   0   11.40    5.70
  -7   4   0   21.60    7.60
  -8  -4   0    9.20    6.80
   8   4   0   -1.00    7.30
   8   4   0    6.40    5.60
  -8   4   0    3.00    5.50
   8   4   0    5.80    6.80
  -8   4   0    4.20    5.30
  -8   4   0    0.70    6.30
  -8   4   0    1.40    4.40
  -9  -4   0   49.60    7.60
   9   4   0   72.59   10.00
   9   4   0  112.99   12.90
  -9   4   0   93.59    9.20
  -9   4   0   80.19    8.10
  -9   4   0  102.89   11.50
   9   4   0   75.69   10.30
  -9   4   0   77.49    8.60
 -10  -4   0   55.39    8.60
 -10   4   0   57.69    9.90
  10   4   0   43.20    9.10
 -10   4   0   62.99    7.50
 -10   4   0   50.39    5.90
  10   4   0   52.39    7.90
  10   4   0   43.90    7.70
 -10   4   0   54.79    8.20
 -11  -4   0   -9.60    6.90
  11   4   0   14.20    6.50
  11   4   0   12.40    9.50
  11   4   0   11.60    9.30
 -11   4   0   12.80    7.70
 -11   4   0    4.90    6.20
 -11   4   0   13.80   10.10
 -12  -4   0    3.40    9.00
  12   4   0   12.80    8.60
 -12   4   0    9.10   10.60
  12   4   0   12.20    7.00
 -12   4   0    3.90    6.10
 -12   4   0   -6.00    7.70
  12   4   0    9.10    9.20
 -13  -4   0   22.40    9.80
  13   4   0   23.70    9.10
  13   4   0   41.40    8.00
 -13   4   0   25.70    9.00
 -13   4   0   27.90    9.60
 -13   4   0   47.10    7.60
 -14  -4   0   13.20    9.80
  14  -4   0   17.90   10.10
 -14   4   0   21.00    7.00
  14   4   0   26.10    7.60
  14   4   0   23.10   10.00
 -14   4   0   36.80   12.40
  15  -4   0    9.20   11.20
 -15  -4   0  -17.60    9.90
 -15   4   0    4.70   12.30
  15   4   0   21.00    9.00
  15   4   0   -1.70   14.30
 -15   4   0   10.90    7.50
  15   4   0    8.70    7.60
 -16  -4   0    0.20   12.80
  16  -4   0    7.00   12.50
 -16   4   0    0.60   12.10
 -16   4   0    8.50    7.50
  16   4   0    0.80   17.50
  16   4   0   -0.50   11.40
  16   4   0   -5.10    7.00
  17  -4   0   18.90   13.10
 -17  -4   0  -11.50   13.60
  17   4   0    1.00    8.20
  17   4   0   -4.00   13.90
  17   4   0   12.00   12.60
 -17   4   0   -2.70   18.60
 -17   4   0   12.50    8.20
  18  -4   0   23.00   15.70
 -18  -4   0  -14.60   17.50
  18   4   0    9.80    8.90
 -18   4   0   27.80    8.40
  18   4   0   13.50   15.20
  18   4   0   49.30   20.80
 -18   4   0   18.10   15.80
 -19  -4   0  -22.80   24.50
  19  -4   0   22.00   29.40
 -19   4   0   -1.90    8.20
  19   4   0    2.30   18.40
  19   4   0   -2.90   17.70
 -19   4   0   -0.90   16.40
   0  -5   0   -8.00    5.80
   0   5   0   -4.60    6.10
   0   5   0    0.30    5.50
   1  -5   0    7.10    5.70
  -1  -5   0    1.00    5.40
   1   5   0    4.20    6.30
  -1   5   0   -3.20    5.40
  -1   5   0   -2.30    6.50
   1   5   0    1.00    6.70
   2  -5   0  101.89   11.10
  -2  -5   0   87.09    9.50
  -2   5   0   78.89    8.90
   2   5   0   55.49    8.00
  -2   5   0   71.09    9.10
   2   5   0   61.39    8.00
   3  -5   0   19.50    6.10
  -3  -5   0   16.50    6.70
  -3   5   0   13.20    6.40
   3   5   0   11.80    6.20
  -3   5   0   10.70    6.00
   3   5   0   12.10    7.70
  -4  -5   0   37.90    8.50
   4  -5   0   36.20    6.50
   4   5   0   30.00    7.60
   4   5   0   26.20    8.40
  -4   5   0   36.70    6.90
  -4   5   0   27.10    6.40
  -5  -5   0    0.70    7.30
   5  -5   0   12.00    5.10
  -5   5   0    0.60    6.70
  -5   5   0    1.00    5.40
   5   5   0   -0.70    7.30
  -5   5   0    1.10    5.40
   5   5   0   -2.60    6.30
   6  -5   0  147.19   11.50
  -6  -5   0   82.59   10.10
   6   5   0  107.79   10.50
   6   5   0  125.59   13.00
  -6   5   0   85.49    9.80
  -6   5   0  122.69   13.00
  -7  -5   0    1.30    6.10
  -7   5   0   26.30    6.10
  -7   5   0   14.40    7.50
   7   5   0   31.20    8.30
  -7   5   0   13.80    6.90
   7   5   0   11.40    6.80
   7   5   0   21.80    8.20
  -8  -5   0   76.19    9.10
  -8   5   0   77.49    9.50
  -8   5   0   63.99   10.40
  -8   5   0   81.99    9.10
   8   5   0   72.19    9.80
   8   5   0   90.69   10.60
   8   5   0   90.39   13.40
  -8   5   0  115.59   11.30
  -9  -5   0   17.20    8.70
  -9   5   0   28.50    5.70
   9   5   0   22.30    7.40
  -9   5   0   16.30    7.50
   9   5   0   22.50   10.00
   9   5   0   22.10    9.30
  -9   5   0   24.70    8.00
  -9   5   0   31.50   10.50
 -10  -5   0   29.60   10.30
  10   5   0   12.00   11.50
  10   5   0   28.50    8.20
 -10   5   0   17.40    9.90
 -10   5   0   27.80    6.10
  10   5   0   21.60    9.10
 -10   5   0   21.80    7.90
 -10   5   0   20.30    7.40
 -11  -5   0   -6.50   10.80
  11   5   0  -13.60    7.90
 -11   5   0   -8.20   10.50
  11   5   0   -2.20    7.60
  11   5   0   -0.80   11.40
 -11   5   0    9.50    7.50
 -11   5   0  -11.30    5.60
 -11   5   0    0.00    8.10
 -12  -5   0  -30.60   10.30
 -12   5   0   -8.70   12.90
  12   5   0    0.40    7.10
  12   5   0  -14.10    8.00
  12   5   0   -6.40   11.10
 -12   5   0    4.50    7.70
 -12   5   0   -7.90    8.40
 -13  -5   0   24.30    9.40
 -13   5   0    6.20    8.00
 -13   5   0   22.40   11.50
  13   5   0    7.40    9.30
  13   5   0   -5.60    9.10
  13   5   0   -1.40   13.90
 -13   5   0   -6.60   16.40
 -14  -5   0  -16.00   12.50
 -14   5   0   -4.20   13.20
  14   5   0  -13.30   12.50
  14   5   0    3.70    9.50
 -14   5   0    4.20    7.90
 -14   5   0   -9.80   10.30
 -15  -5   0    3.50   15.00
 -15   5   0   -6.20   15.40
  15   5   0    9.90    8.90
  15   5   0   -8.90   10.80
 -15   5   0    3.40    8.10
 -16  -5   0   35.90   19.70
  16   5   0   35.40   17.20
  16   5   0   20.00   14.10
 -16   5   0   53.79   15.80
 -16   5   0   36.70    9.60
  16   5   0   41.10   10.20
 -17  -5   0    1.20   20.00
  17   5   0    5.20   16.20
 -17   5   0    1.40   16.00
  17   5   0    5.30   18.50
  17   5   0   -4.50   11.00
 -17   5   0    1.40   10.70
   0  -6   0    6.30   11.40
   0   6   0    0.10    7.50
   0   6   0    7.90    7.50
   1  -6   0   56.89    9.20
  -1  -6   0   60.59    8.40
   1   6   0   68.29   10.40
   1   6   0   60.09    9.40
  -1   6   0   66.89   10.70
  -1   6   0   61.99    9.90
  -2  -6   0  360.66   22.30
   2  -6   0  339.77   21.00
  -2   6   0  368.26   22.20
   2   6   0  349.17   23.40
   2   6   0  374.66   24.90
  -2   6   0  324.47   24.50
  -3  -6   0    5.10    7.10
   3  -6   0   -4.90    7.00
   3   6   0   -0.90    8.50
  -3   6   0   -8.30    7.60
  -3   6   0    0.50    7.40
   3   6   0   -3.80    9.40
  -4  -6   0   -4.00    7.50
   4  -6   0  -12.10    6.40
  -4   6   0    3.90    8.70
  -4   6   0    0.20    7.50
   4   6   0    8.00    8.50
   4   6   0   19.50   10.10
  -5  -6   0   45.00   10.10
   5  -6   0   28.40    6.80
   5   6   0   25.50    9.70
  -5   6   0   38.40    8.10
  -5   6   0   20.00    7.00
  -5   6   0   51.19    9.90
   5   6   0   13.40    9.20
   6  -6   0  159.58   14.50
  -6  -6   0  148.59   18.20
   6   6   0  149.09   14.20
   6   6   0  104.49   13.30
  -6   6   0  155.48   15.90
  -6   6   0  160.28   16.10
  -6   6   0  171.98   20.10
  -7  -6   0    0.00    6.80
   7   6   0    5.90   10.10
  -7   6   0   19.80    7.90
   7   6   0    8.30    8.90
  -7   6   0    4.30    8.80
  -7   6   0   16.70    7.70
  -8  -6   0   92.69   12.50
  -8   6   0  124.69   15.00
  -8   6   0   71.69   12.80
  -8   6   0   77.79   10.70
   8   6   0  109.09   13.80
   8   6   0   61.09   11.50
  -8   6   0   72.99    9.80
   8   6   0   82.09   10.90
  -9  -6   0  157.08   19.70
   9   6   0  178.88   21.90
  -9   6   0  210.38   21.70
   9   6   0  204.58   26.10
  -9   6   0  174.18   18.30
  -9   6   0  173.18   17.30
   9   6   0  251.47   21.90
  -9   6   0  234.58   15.90
 -10  -6   0   15.50    7.80
 -10   6   0   36.40    9.20
  10   6   0   16.80   12.80
  10   6   0   40.40   13.10
  10   6   0   32.70   10.70
 -10   6   0   26.50    9.40
 -10   6   0   31.30   13.80
 -10   6   0   37.30    7.40
 -11  -6   0  -20.60    9.80
 -11   6   0   -0.10   11.60
  11   6   0   15.30   19.10
  11   6   0  -30.20   12.10
 -11   6   0   16.50    6.90
 -11   6   0    2.10    9.00
 -11   6   0   -9.90    8.80
  11   6   0    7.90   10.10
 -12  -6   0   15.20   14.60
 -12   6   0   10.70    9.00
 -12   6   0   15.50   14.00
 -12   6   0   19.50   10.40
  12   6   0   29.10   14.80
  12   6   0   -6.90   11.10
  12   6   0   20.70   12.10
 -13  -6   0   19.50   13.30
  13   6   0    2.20   14.40
 -13   6   0    4.00   11.40
 -13   6   0    5.50   19.40
  13   6   0   -4.70   15.30
  13   6   0   28.40   11.80
 -13   6   0   20.00    9.90
 -14  -6   0   25.50   18.30
 -14   6   0   55.59   12.90
  14   6   0   59.99   13.70
  14   6   0   20.80   14.80
 -14   6   0   59.09   15.80
 -14   6   0   62.69   12.40
 -15   6   0  109.29   19.50
  15   6   0   92.19   21.90
  15   6   0  107.29   14.00
 -15   6   0   62.99   13.40
   0  -7   0  -17.80    8.50
   0   7   0   13.60    9.90
   0   7   0    2.20   10.30
   1  -7   0   36.40    9.90
  -1  -7   0   36.90   11.30
   1   7   0   54.49   10.80
  -1   7   0   49.99   11.20
  -1   7   0   51.39   10.90
   1   7   0   43.10   12.40
   2  -7   0   58.79   10.50
  -2  -7   0   52.29   11.30
  -2   7   0   63.99   13.10
   2   7   0   60.09   11.90
   2   7   0   62.39   12.50
  -2   7   0   64.99   11.30
  -3  -7   0  323.77   24.70
   3  -7   0  340.67   23.20
  -3   7   0  362.76   28.70
   3   7   0  376.86   29.00
  -3   7   0  347.27   25.20
   3   7   0  355.96   27.30
   4  -7   0   50.39   10.70
  -4  -7   0   65.39   12.90
  -4   7   0   73.59   12.90
   4   7   0   58.19   12.80
   4   7   0   64.49   12.80
  -4   7   0   79.99   11.70
  -5  -7   0   12.40    9.40
   5   7   0   24.80   13.40
  -5   7   0   18.00    8.90
  -5   7   0   20.30    9.80
  -5   7   0   27.90   10.00
   5   7   0    8.80   10.90
  -6  -7   0   11.90    9.80
   6  -7   0   -1.30    8.70
  -6   7   0    4.00    9.20
   6   7   0    7.80   11.50
  -6   7   0  -10.00    8.50
   6   7   0   14.10   12.00
  -6   7   0    6.80    9.40
  -7  -7   0   65.69   14.20
   7   7   0   74.09   13.90
  -7   7   0   92.79   11.30
  -7   7   0   63.19   10.30
  -7   7   0   63.49   12.80
  -8  -7   0    3.70   11.80
  -8   7   0   30.80   25.50
  -8   7   0   39.80    9.40
   8   7   0   14.70   11.40
   8   7   0   14.70   13.20
  -8   7   0   20.20   10.30
  -8   7   0   24.70   10.30
   8   7   0   25.20   15.30
  -9  -7   0   62.59   13.50
  -9   7   0  115.49   18.40
   9   7   0   80.89   15.60
   9   7   0   91.29   16.70
  -9   7   0   89.99   11.80
  -9   7   0  106.29   12.00
  -9   7   0   89.29   12.50
   9   7   0   95.89   15.60
 -10  -7   0  -12.50   18.00
  10   7   0    3.40   14.00
  10   7   0   -7.60   12.00
 -10   7   0   15.80    9.20
  10   7   0  -22.10   15.00
 -10   7   0   10.60   14.10
 -10   7   0   -2.10   10.00
 -10   7   0  -15.50   16.90
 -11  -7   0   53.49   16.80
 -11   7   0   65.79   10.10
  11   7   0   33.70   19.20
 -11   7   0   51.49   15.30
  11   7   0   54.69   14.50
  11   7   0   69.49   16.80
 -11   7   0   83.89   18.30
  12   7   0   25.00   16.50
 -12   7   0   23.60    8.70
 -12   7   0   18.50   19.40
 -12   7   0   -5.30   12.20
 -12   7   0    6.80   16.50
  12   7   0  -20.70   39.30
  12   7   0    1.80   13.50
  13   7   0   -3.90   17.50
 -13   7   0  -21.70   12.80
 -13   7   0    4.50   11.70
  13   7   0   11.80   14.70
 -13   7   0    0.60   17.70
   0  -8   0  451.85   30.50
   0   8   0  460.65   37.00
   0   8   0  501.55   33.60
  -1  -8   0   -9.20   11.60
   1  -8   0    1.30   11.30
   1   8   0   17.10   12.30
   1   8   0   20.70   12.60
  -1   8   0   16.00   11.00
  -1   8   0   11.20   10.90
  -2  -8   0   15.70   13.60
   2  -8   0    0.80   11.60
   2   8   0   25.20   12.20
  -2   8   0   17.40   13.70
  -2   8   0   -7.90   11.10
  -3  -8   0   45.90   14.20
   3  -8   0   66.19   13.80
  -3   8   0   49.60   13.60
   3   8   0   75.59   16.30
   3   8   0   78.99   15.10
  -3   8   0   77.19   13.70
  -4  -8   0    8.50   12.50
   4  -8   0  -22.00   11.90
  -4   8   0    0.50   12.10
   4   8   0    7.60   13.00
   4   8   0  -11.10   14.30
  -4   8   0   12.20   12.10
  -4   8   0  -13.80   10.10
  -5  -8   0  -10.50   14.80
   5  -8   0  -20.40   12.10
  -5   8   0   19.20   12.50
   5   8   0   11.90   12.90
  -5   8   0   10.00   10.20
   5   8   0   -0.50   14.00
  -5   8   0   15.20   13.60
  -6  -8   0   -6.60   17.40
   6   8   0   -5.00   14.30
  -6   8   0    4.80    9.80
  -6   8   0    2.40   12.80
   6   8   0   11.80   14.70
  -6   8   0   -2.10   13.10
  -7  -8   0   -5.70   16.10
   7   8   0    2.90   13.60
  -7   8   0   -1.00   11.30
   7   8   0   -6.60   15.30
  -7   8   0   20.90   14.20
  -7   8   0    4.80   12.40
  -8   8   0   -3.00   11.90
   8   8   0   16.90   16.00
  -8   8   0   25.70   11.80
   8   8   0   15.50   15.70
  -8   8   0  -17.90   16.40
  -8   8   0   25.90   12.70
   9   8   0  -19.50   14.80
   9   8   0   47.60   15.90
  -9   8   0    5.80   13.70
  -9   8   0  -28.60   18.40
  -9   8   0    5.60   13.00
  -9   8   0  -16.20   15.10
   0  -9   0  -12.90   15.20
   0   9   0   29.70   14.00
  -1  -9   0  -10.80   15.50
   1  -9   0  -17.40   15.20
  21   0  -1   22.10   16.60
  21   0  -1    0.10   19.30
 -21   0   1    5.00   15.50
 -21   0   1    0.00   12.90
 -20   0   1   -7.00   11.20
 -20   0   1   25.60   17.40
  20   0  -1   10.50   17.90
  19   0  -1   10.70   12.20
  19   0  -1   -7.10   11.20
 -19   0   1   -5.60   12.10
 -19   0   1    3.10   11.50
  18   0  -1    1.90   12.30
 -18   0   1   10.70    9.30
  18   0  -1  -28.50   10.50
 -18   0   1   -5.40   10.80
 -17   0   1   10.80   11.50
 -17   0   1   -7.20    7.70
  17   0  -1   -5.80   10.10
  17   0  -1    3.90   10.90
  16   0  -1    4.40   10.10
  16   0  -1   -8.70    7.00
 -16   0   1   -3.90    8.60
 -16   0   1    7.10    7.50
  15   0  -1    0.50    7.10
 -15   0   1    4.60    8.80
  15   0  -1   -7.40    9.40
 -15   0   1    1.70    6.00
 -14   0   1    2.90    6.60
  14   0  -1   -3.00    7.20
  14   0  -1    3.40    9.00
 -14   0   1   -6.30    6.40
  13   0  -1   -3.20    5.50
 -13   0   1    4.00    6.80
  13   0  -1   -1.80    7.40
 -13   0   1   -4.50    6.10
  12   0  -1   -7.50    5.30
 -12   0   1    1.70    5.40
  12   0  -1   -3.30    5.90
 -12   0   1    0.50    5.40
  11   0  -1    0.90    5.60
 -11   0   1    5.10    5.50
  11   0  -1   -1.60    4.70
 -11   0   1   -4.00    4.00
  10   0  -1   -4.60    4.20
 -10   0   1    3.70    5.50
  10   0  -1    0.00    6.60
 -10   0   1   -2.40    4.80
  -9   0   1   -5.70    3.80
   9   0  -1   -5.60    4.50
   9   0  -1    0.20    5.20
  -9   0   1    0.10    4.50
  -8   0   1   -2.90    4.10
   8   0  -1    1.60    4.80
   8   0  -1   -2.10    3.90
  -8   0   1   -4.30    3.60
   7   0  -1   -1.40    3.40
  -7   0   1   -4.90    3.50
   7   0  -1   -3.20    4.30
  -7   0   1    1.20    3.80
  -6   0   1    0.10    3.50
   6   0  -1    1.40    3.40
   6   0  -1    1.00    5.00
  -5   0   1   -0.10    3.10
   5   0  -1   -0.40    3.30
   5   0  -1    0.00    3.70
  -5   0   1    0.20    3.40
  -4   0   1    1.80    3.10
   4   0  -1    0.40    3.70
   4   0  -1    3.00    2.90
   3   0  -1   -1.80    2.10
  -3   0   1    0.90    2.20
  -3   0   1    3.10    2.20
   3   0  -1   -3.70    3.30
   2   0  -1    1.20    2.00
   2   0  -1    0.00    1.60
   2   0   1    0.00    1.70
   2   0   1    0.70    2.20
  -2   0  -1    2.60    2.30
   2   0   1    1.50    1.40
  -2   0  -1   -3.00    1.40
   3   0   1   -2.00    1.80
  -3   0  -1   -0.10    3.20
   3   0   1    0.20    2.60
   3   0   1   -0.30    2.40
   4   0   1    2.00    2.00
   4   0   1   -1.00    2.70
  -4   0  -1   -3.20    2.40
   4   0   1    1.40    3.20
  -4   0  -1    1.50    3.90
  -5   0  -1   -4.10    2.60
   5   0   1   -1.90    2.00
  -5   0  -1   -1.20    4.00
   5   0   1    1.20    3.90
  -6   0  -1    1.50    4.20
   6   0   1   -0.60    4.10
   6   0   1    1.00    2.10
   6   0   1   -3.20    4.30
  -6   0  -1   -4.70    3.10
   7   0   1   -2.70    4.00
  -7   0  -1    0.80    3.40
   7   0   1   -2.80    5.00
  -7   0  -1    3.10    5.00
   7   0   1   -2.00    2.10
   8   0   1   -4.10    2.10
  -8   0  -1   -6.70    3.40
   8   0   1   -0.80    6.00
   8   0   1    0.20    3.70
  -8   0  -1    4.20    5.10
  -9   0  -1   -0.10    4.80
   9   0   1   -2.20    5.30
   9   0   1    0.30    4.20
  -9   0  -1  -11.70    3.90
   9   0   1    1.00    2.10
  10   0   1    1.80    5.90
  10   0   1    6.20    5.50
  10   0   1    0.90    2.30
 -10   0  -1   -5.90    3.80
 -10   0  -1   -6.00    5.70
  11   0   1   -8.40    5.20
 -11   0  -1    8.40    5.10
  11   0   1    5.30    6.30
 -12   0  -1   -3.70    6.50
  12   0   1    3.50    5.60
 -12   0  -1   -1.30    4.60
  12   0   1    9.30    8.00
  13   0   1   -4.70    8.80
 -13   0  -1   -3.70    6.50
 -13   0  -1   -0.40    5.60
  13   0   1    3.10    6.10
  14   0   1    1.70    8.30
 -14   0  -1    2.80    7.50
 -14   0  -1   -0.60    6.60
  14   0   1   -0.70    6.90
 -15   0  -1   -8.70    7.20
  15   0   1  -16.50    6.80
 -15   0  -1    5.00    9.20
  15   0   1   -0.30    9.00
 -16   0  -1    0.50    7.70
 -16   0  -1   14.10    9.80
  16   0   1   -4.70    8.80
  16   0   1   -1.10   12.90
  17   0   1    1.30   10.40
 -17   0  -1  -11.50    8.30
 -17   0  -1   -6.50    9.90
  17   0   1   -2.40    9.00
  18   0   1    5.80   13.70
 -18   0  -1    6.50   13.20
  18   0   1   -9.80   11.00
 -18   0  -1  -14.20    8.50
 -19   0  -1   -5.80    9.80
  19   0   1   -8.60   14.20
  19   0   1  -18.00   13.20
  20   0   1  -18.00   15.30
 -20   0  -1  -14.20   13.20
  20   0   1    9.50   16.70
  21   0   1   21.80   19.30
  21   0   1    2.70   19.10
 -21   0  -1    1.00   17.20
 -21  -1   1  -10.60   15.20
 -21  -1   1   -2.40   15.10
  21  -1  -1   -6.20   19.50
  21  -1  -1  -28.40   14.00
 -21   1   1    8.50   14.90
 -21   1   1  -12.50   12.20
  21   1  -1   10.30   17.70
  21   1  -1  -15.70   14.80
  20  -1  -1   18.10   17.60
  20  -1  -1   -6.80   13.10
 -20  -1   1   -4.80   12.10
  20   1  -1   -6.30   12.80
 -20   1   1   -2.20   11.00
 -20   1   1   22.60   15.50
  20   1  -1   15.60   17.60
  19  -1  -1    9.10   17.70
 -19  -1   1  -24.20   11.90
 -19  -1   1    8.80   12.60
  19  -1  -1  -11.50   11.30
  19   1  -1    2.10   12.30
 -19   1   1   -3.80    9.20
 -19   1   1   18.80   11.40
  19   1  -1    2.30   10.90
 -18  -1   1   73.49   12.90
  18  -1  -1   56.29   13.60
 -18  -1   1   83.49   11.30
  18  -1  -1   78.89   13.10
 -18   1   1   71.89   10.30
 -18   1   1   62.99   12.40
  18   1  -1   73.19   12.00
  17  -1  -1   76.69   12.90
 -17  -1   1   70.39   11.50
 -17  -1   1   68.29   11.30
  17  -1  -1   91.59   16.10
  17   1  -1   84.09   12.40
 -17   1   1   83.29   12.60
 -17   1   1   88.69    9.20
  17   1  -1   56.59   13.30
 -16  -1   1  479.75   29.20
  16  -1  -1  491.15   27.60
 -16  -1   1  527.15   29.50
  16  -1  -1  515.05   33.00
 -16   1   1  512.15   25.80
  16   1  -1  482.45   33.90
  16   1  -1  498.45   27.50
 -16   1   1  522.85   29.20
 -15  -1   1   84.49    9.60
  15  -1  -1   92.29   10.80
  15  -1  -1   82.49   11.30
 -15  -1   1  101.79   12.30
 -15   1   1   93.49   11.20
 -15   1   1   90.09    8.90
  15   1  -1   88.19   14.40
  15   1  -1   90.89   10.80
  14  -1  -1   11.60    8.30
  14  -1  -1    0.10    7.60
 -14  -1   1   10.10    7.80
 -14  -1   1    2.10    6.40
 -14   1   1   12.20    5.80
 -14   1   1    6.20    7.80
  14   1  -1    8.30    8.70
  14   1  -1    6.20    6.90
  13  -1  -1   28.50    7.70
  13  -1  -1   19.50    7.40
 -13  -1   1   27.70    8.20
 -13  -1   1   19.60    6.50
 -13   1   1   19.90    5.50
 -13   1   1   26.10    7.50
  13   1  -1   21.50    6.80
  13   1  -1   20.40    9.60
 -12  -1   1    1.00    6.00
 -12  -1   1    4.90    5.30
  12  -1  -1    3.60    5.30
  12  -1  -1    6.40    7.50
  12   1  -1    1.80    8.40
 -12   1   1    1.70    6.60
  12   1  -1    7.50    6.10
 -12   1   1    0.80    4.40
 -11  -1   1   52.79    7.50
 -11  -1   1   52.69    7.80
  11  -1  -1   44.10    7.60
  11  -1  -1   52.29    6.40
 -11   1   1   53.69    5.70
  11   1  -1   38.60    8.00
  11   1  -1   65.59    8.20
 -11   1   1   53.19    7.60
 -10  -1   1  681.33   29.40
 -10  -1   1  641.54   29.80
  10  -1  -1  637.34   31.00
  10  -1  -1  677.23   29.20
 -10   1   1  611.64   29.60
  10   1  -1  647.04   31.40
  10   1  -1  660.93   29.50
 -10   1   1  722.63   26.30
   9  -1  -1  147.59   14.10
  -9  -1   1  138.59   12.00
   9  -1  -1  158.78   10.90
  -9  -1   1  134.59   11.50
  -9   1   1  143.39   12.50
   9   1  -1  139.39   11.10
   9   1  -1  143.19   14.60
  -9   1   1  150.28   12.10
  -9   1   1  168.18    7.90
   8  -1  -1  717.43   33.30
  -8  -1   1  742.33   32.70
   8  -1  -1  790.12   32.30
  -8  -1   1  776.42   32.50
  -8   1   1  780.72   32.90
   8   1  -1  764.72   32.50
   8   1  -1  750.32   34.10
  -8   1   1  737.33   32.40
  -8   1   1  784.42   30.30
   8   1  -1  817.82   30.10
   7  -1  -1  785.02   34.80
   7  -1  -1  843.32   33.80
  -7  -1   1  851.41   34.10
  -7  -1   1  779.22   34.10
  -7   1   1  771.52   33.80
   7   1  -1  860.91   32.10
  -7   1   1  850.71   34.30
   7   1  -1  818.32   33.80
   7   1  -1  759.62   35.10
  -7   1   1  845.52   32.20
   6  -1  -1 1334.47   51.29
  -6  -1   1 1204.58   51.39
   6  -1  -1 1194.38   51.79
  -6  -1   1 1321.87   51.59
  -6   1   1 1255.77   51.29
  -6   1   1 1357.36   50.09
   6   1  -1 1362.46   49.99
   6   1  -1 1258.07   51.19
  -6   1   1 1349.47   51.69
   5  -1  -1    1.90    3.90
  -5  -1   1    4.70    4.30
  -5  -1   1    4.70    3.90
   5  -1  -1    6.70    4.60
  -5   1   1    4.50    2.20
   5   1  -1    3.70    2.40
  -5   1   1    9.10    3.90
   5   1  -1    2.00    3.60
  -5   1   1    5.10    3.30
   4  -1  -1 2302.17   97.79
  -4  -1   1 2637.04   97.89
   4  -1  -1 2603.14   97.59
  -4   1   1 2371.86   97.49
  -4   1   1 2584.64   97.09
  -4   1   1 2648.03   97.89
   4   1  -1 2652.83   97.09
   4   1  -1 2547.34   97.69
   4   1  -1 2476.15   97.89
  -3  -1   1 4357.96  163.98
   3  -1  -1 3906.31  165.78
  -3  -1   1 4407.96  163.38
  -3   1   1 4311.37  163.48
  -3   1   1 4273.37  163.88
   3   1  -1 4355.66  163.78
   3   1  -1 4400.56  163.48
  -2  -1   1 5559.54  215.38
  -2  -1   1 5672.13  215.78
  -2   1   1 5727.73  215.38
   2   1  -1 5705.23  215.48
  -2   1   1 5685.93  215.68
  -2   1   1 5623.94  215.58
  -1  -1   1  911.01   35.10
   1  -1  -1  903.51   35.00
  -1  -1   1  883.51   35.00
   1   1  -1  900.71   35.10
   1   1  -1  904.51   35.10
  -1   1   1  869.41   34.90
   0  -1   1  191.68    8.90
   0  -1  -1  188.18    8.90
   0  -1   1  199.28    8.60
   0   1   1  179.48    9.10
   0   1  -1  174.78    8.60
   1  -1   1  395.06   15.80
  -1  -1  -1  387.76   16.60
  -1   1  -1  419.36   15.80
  -1   1  -1  396.66   16.60
   1   1   1  380.66   17.00
   2  -1   1 1445.46   53.59
   2  -1   1 1444.76   53.89
  -2  -1  -1 1412.36   54.19
   2   1   1 1474.25   54.19
  -2   1  -1 1481.35   53.59
  -2   1  -1 1259.47   54.19
  -2   1  -1 1391.46   54.09
   2   1   1 1219.48   54.29
  -3  -1  -1  199.88   11.60
   3  -1   1  215.18   11.10
   3  -1   1  231.68   10.50
  -3  -1  -1  211.08   11.20
   3  -1   1  229.68   10.90
   3   1   1  192.78   11.30
  -3   1  -1  222.18   10.50
   3   1   1  221.78   11.40
  -3   1  -1  204.18   11.40
  -4  -1  -1   10.60    4.20
   4  -1   1    3.80    2.80
  -4  -1  -1   -0.40    3.90
   4  -1   1    6.60    3.50
   4  -1   1    8.10    3.90
  -4   1  -1    7.30    3.50
  -4   1  -1    4.00    4.30
   4   1   1    6.00    4.30
   4   1   1    3.50    4.00
  -5  -1  -1    0.20    4.30
   5  -1   1   -3.10    4.10
   5  -1   1   -0.50    3.70
  -5  -1  -1    0.00    3.80
   5  -1   1   -0.80    2.70
  -5   1  -1   -1.30    3.70
   5   1   1    1.70    4.00
  -5   1  -1    0.60    3.00
  -5   1  -1    2.80    4.30
   5   1   1   -1.20    3.60
   6  -1   1   15.10    4.60
  -6  -1  -1   16.20    4.50
   6  -1   1   21.30    4.60
  -6  -1  -1   20.80    5.00
   6  -1   1   23.20    3.20
   6   1   1   20.90    5.00
  -6   1  -1   25.20    5.30
   6   1   1   18.30    3.90
  -6   1  -1   27.10    3.20
  -7  -1  -1   66.79    7.30
   7  -1   1   67.79    6.50
   7  -1   1   59.89    6.60
   7  -1   1   54.99    6.50
  -7  -1  -1   56.79    6.10
   7   1   1   57.69    6.30
   7   1   1   67.69    6.90
  -7   1  -1   62.59    5.50
  -7   1  -1   72.99    6.40
  -7   1  -1   42.30    5.60
  -8  -1  -1   74.89    8.00
   8  -1   1   78.19    6.70
   8  -1   1   81.99    9.20
  -8  -1  -1   58.99    6.30
   8  -1   1   59.79    7.50
  -8   1  -1   50.89    6.50
  -8   1  -1   77.59    6.90
   8   1   1   56.99    6.60
  -8   1  -1   71.99    8.00
   8   1   1   79.39    7.80
   9  -1   1  344.97   17.80
  -9  -1  -1  336.37   17.40
   9  -1   1  313.37   18.70
  -9  -1  -1  344.07   18.80
   9  -1   1  347.77   15.10
   9   1   1  327.17   17.80
  -9   1  -1  330.07   15.10
  -9   1  -1  345.67   15.30
  -9   1  -1  328.37   18.60
 -10  -1  -1  443.76   21.30
  10  -1   1  434.26   21.40
  10  -1   1  395.46   22.70
  10  -1   1  439.26   18.50
 -10  -1  -1  431.16   22.50
  10   1   1  432.56   21.70
 -10   1  -1  438.96   19.00
 -10   1  -1  422.96   18.50
  10   1   1  422.56   23.70
 -10   1  -1  435.36   22.40
 -11  -1  -1  126.49   14.40
 -11  -1  -1  137.79   13.10
  11  -1   1  136.69    8.70
  11  -1   1  131.69   15.40
  11  -1   1  153.48   12.90
  11   1   1  139.89   12.90
  11   1   1  143.99   16.90
 -11   1  -1  141.69    9.50
  11   1   1  141.19    8.10
 -11   1  -1  124.89   13.70
  12  -1   1  128.89    8.50
 -12  -1  -1  133.49   15.00
 -12  -1  -1  133.69   13.20
  12  -1   1  132.99   16.20
  12  -1   1  116.09   13.60
  12   1   1  115.09   13.50
  12   1   1  119.69   12.40
  12   1   1  142.39    7.60
 -12   1  -1  131.39   15.00
 -12   1  -1  121.29   10.90
  13  -1   1   61.59    6.60
 -13  -1  -1   50.89    9.20
  13  -1   1   37.60    8.00
 -13  -1  -1   49.90    7.40
  13  -1   1   63.69   10.20
  13   1   1   43.10    9.80
 -13   1  -1   52.09    6.80
 -13   1  -1   65.99   10.50
 -14  -1  -1    9.20    9.10
  14  -1   1    8.60    6.50
  14  -1   1   12.00    8.90
 -14  -1  -1   23.00    7.20
  14   1   1    6.20    8.90
 -14   1  -1    7.00    5.40
 -14   1  -1   12.50    9.60
  14   1   1    5.20   10.80
 -15  -1  -1   72.09   10.10
 -15  -1  -1   62.29   10.40
  15  -1   1   56.59   10.30
  15  -1   1   70.49   11.60
 -15   1  -1   95.19   12.80
  15   1   1   55.79   12.00
 -15   1  -1   84.59    8.30
  15   1   1   79.99   10.20
  16  -1   1    8.60   10.30
  16  -1   1   24.70    9.70
 -16  -1  -1   36.70   12.60
 -16  -1  -1   25.60    8.30
  16   1   1   43.90   11.60
 -16   1  -1   23.00    9.90
 -16   1  -1   32.00    7.70
  16   1   1   33.80    9.50
 -17  -1  -1   -1.50   11.00
  17  -1   1  -10.80   10.60
  17  -1   1    1.00   11.80
  17   1   1  -15.60   12.70
 -17   1  -1   14.30   11.10
  17   1   1   12.30   10.20
 -17   1  -1   -4.20    7.20
 -18  -1  -1   16.70   11.10
  18  -1   1  -15.10   10.50
 -18  -1  -1  -12.90    9.80
  18  -1   1   -0.10   12.80
  18   1   1   14.40   12.00
 -18   1  -1  -11.50    8.20
 -18   1  -1   -8.40   10.60
  18   1   1    1.50   15.00
  19  -1   1    7.70   13.00
 -19  -1  -1    5.70   10.50
  19  -1   1   22.80   15.50
 -19  -1  -1   17.00   14.40
 -19   1  -1   22.90    9.60
  19   1   1    8.20   12.60
  19   1   1   17.40   17.50
  20  -1   1   -5.20   14.20
  20  -1   1   47.70   17.90
 -20  -1  -1   20.60   14.30
 -20  -1  -1   26.10   13.20
 -20   1  -1    7.50   10.70
 -20   1  -1    7.40   13.90
  20   1   1   -8.90   13.80
  20   1   1   20.80   18.40
  21  -1   1   15.90   17.10
 -21  -1  -1   30.20   15.00
 -21   1  -1   21.30   15.70
  21   1   1  -17.30   18.40
  21  -2  -1   -4.80   16.00
  21  -2  -1   -9.70   17.50
  21   2  -1   18.30   16.90
 -21   2   1    2.90   13.50
  21   2  -1   57.99   23.80
  20  -2  -1  -12.00   17.50
 -20  -2   1   -0.10   14.00
 -20  -2   1   -4.70   14.60
  20  -2  -1   13.90   13.70
 -20   2   1    5.40    9.50
  20   2  -1    6.80   14.50
  20   2  -1   21.10   20.00
 -20   2   1  -18.80   17.10
  19  -2  -1  -15.60   13.30
 -19  -2   1   -0.30   14.60
 -19  -2   1  -21.20   13.20
  19   2  -1  -13.70   12.70
 -19   2   1    8.50   12.10
  19   2  -1   -2.10   15.10
 -19   2   1    1.80    8.40
 -18  -2   1    8.80   12.40
 -18  -2   1    5.90   10.80
  18  -2  -1    0.80   14.00
  18  -2  -1   -8.20   12.90
  18   2  -1   -6.50   12.10
 -18   2   1    4.90    8.40
  18   2  -1    7.80   12.70
 -18   2   1    2.30   12.40
 -17  -2   1   14.70   10.40
  17  -2  -1   31.40   11.60
  17  -2  -1   21.90   10.70
 -17  -2   1   30.90   10.60
  17   2  -1   20.10   10.40
 -17   2   1   20.50   11.40
  17   2  -1   15.20   12.30
 -17   2   1   20.80    7.70
 -16  -2   1   -0.90    8.00
  16  -2  -1  -10.10    8.50
 -16  -2   1   19.60   10.80
  16  -2  -1   19.30   11.40
 -16   2   1    8.40    6.60
 -16   2   1    5.80   10.80
  16   2  -1   13.00    9.10
  16   2  -1    9.90   10.20
 -15  -2   1  169.08   17.30
 -15  -2   1  149.59   18.70
  15  -2  -1  153.58   17.60
  15  -2  -1  126.89   13.90
 -15   2   1  147.59   13.70
  15   2  -1  184.68   23.90
 -15   2   1  194.68   19.70
  15   2  -1  102.69   11.10
  14  -2  -1    4.10    8.70
 -14  -2   1    0.10    8.10
 -14   2   1    5.60    4.20
  14   2  -1   -4.50    7.20
 -14   2   1   -0.90    8.60
 -14   2   1   -6.30    5.50
  14   2  -1   -2.20    9.60
 -13  -2   1   -0.60    7.50
 -13  -2   1   -2.40    6.60
  13  -2  -1   -7.30    7.80
  13  -2  -1    1.60    6.80
  13   2  -1    1.40   11.00
  13   2  -1   -4.70    5.60
 -13   2   1   13.90    7.50
  13   2  -1   -5.20    3.60
 -13   2   1    7.40    3.90
 -12  -2   1  386.26   22.80
  12  -2  -1  377.46   23.10
 -12  -2   1  392.86   22.30
  12  -2  -1  427.86   21.60
  12   2  -1  400.36   21.90
 -12   2   1  392.76   18.20
  12   2  -1  392.66   26.40
 -12   2   1  414.26   22.20
 -12   2   1  399.56   22.80
  12   2  -1  403.96   18.00
  11  -2  -1   26.60    7.20
  11  -2  -1    7.60    5.80
 -11  -2   1   17.30    6.40
 -11  -2   1   28.60    6.30
  11   2  -1   11.70    5.60
  11   2  -1   25.30    4.40
  11   2  -1   21.00    7.80
 -11   2   1   25.00    6.30
 -11   2   1   26.10    4.20
 -11   2   1   31.20    7.20
  10  -2  -1  112.39   11.10
  10  -2  -1  106.19   13.10
 -10  -2   1  112.79   11.80
 -10   2   1  112.69    8.80
  10   2  -1  118.69   11.60
 -10   2   1  119.89   12.20
 -10   2   1  106.09   12.60
  10   2  -1  110.59    9.00
  10   2  -1   83.69    9.30
   9  -2  -1  134.29   11.40
  -9  -2   1  131.09   11.50
   9  -2  -1  136.89   12.60
  -9   2   1  129.79   11.70
  -9   2   1  132.89    9.10
   9   2  -1  120.79    9.50
  -9   2   1  132.79   12.20
   9   2  -1  128.69   10.90
  -8  -2   1   72.19    7.60
   8  -2  -1   90.09   11.00
  -8   2   1   64.79    7.00
  -8   2   1   86.79    7.60
  -8   2   1   86.09    9.70
   8   2  -1   74.39    8.00
   8   2  -1   54.39    6.20
   8   2  -1   51.99    6.80
  -7  -2   1  264.47   15.00
   7  -2  -1  250.87   15.30
  -7   2   1  244.18   13.10
  -7   2   1  257.47   14.80
   7   2  -1  249.68   13.20
  -7   2   1  277.87   15.00
   7   2  -1  266.07   15.60
   7   2  -1  262.27   14.30
   6  -2  -1    7.10    4.60
  -6  -2   1    2.80    4.20
  -6   2   1    7.90    3.30
  -6   2   1   10.70    4.20
   6   2  -1    7.90    4.50
  -6   2   1    6.20    4.40
   6   2  -1    1.70    3.60
   6   2  -1    5.40    4.80
  -6   2   1   11.90    3.70
  -5  -2   1  390.56   17.90
   5  -2  -1  362.16   17.70
  -5   2   1  350.36   16.80
  -5   2   1  336.17   17.20
  -5   2   1  352.76   15.70
   5   2  -1  355.06   16.70
   5   2  -1  347.27   18.10
   5   2  -1  367.86   17.50
  -5   2   1  382.86   17.30
  -4  -2   1  560.04   24.00
  -4   2   1  524.05   23.40
  -4   2   1  579.04   23.40
   4   2  -1  522.75   23.20
   4   2  -1  542.15   24.30
  -4   2   1  536.15   22.50
  -3  -2   1  409.86   18.10
   3  -2  -1  426.16   17.40
  -3  -2   1  406.16   18.50
  -3   2   1  377.16   17.20
   3   2  -1  386.66   18.20
  -3   2   1  388.76   18.20
  -2  -2   1  208.88   12.00
   2  -2  -1  233.68   11.20
  -2  -2   1  208.98   11.60
  -2   2   1  200.48   11.80
  -2   2   1  226.88   11.20
   2   2  -1  199.28   12.20
   2   2  -1  202.78   11.90
  -1  -2   1  980.10   37.50
  -1  -2   1  961.00   37.50
   1  -2  -1  976.40   37.20
   1   2  -1  900.91   37.60
   1   2  -1  904.51   37.40
  -1   2   1  883.11   37.20
  -1   2   1  887.71   37.60
   0  -2  -1  184.98   10.70
   0  -2   1  189.58   10.60
   0  -2   1  186.28   10.20
   0   2   1  174.98   10.90
   0   2   1  169.58   11.50
   0   2  -1  170.58   11.20
   0   2  -1  176.18   10.40
   1  -2   1 1696.63   64.29
   1  -2   1 1690.33   63.69
  -1  -2  -1 1733.23   64.39
  -1   2  -1 1515.75   63.69
  -1   2  -1 1575.54   64.29
  -2  -2  -1    5.00    3.50
   2  -2   1   11.80    3.00
   2  -2   1   11.40    3.70
  -2   2  -1    6.20    3.90
  -2   2  -1   15.50    4.00
   2   2   1   15.00    4.90
   3  -2   1  173.58   10.40
   3  -2   1  168.08    8.80
  -3  -2  -1  166.68   10.90
   3   2   1  159.68   11.60
  -3   2  -1  160.78   10.60
  -3   2  -1  177.58    8.40
  -3   2  -1  169.78    9.30
   4  -2   1   90.79    8.30
   4  -2   1   85.69    8.20
  -4  -2  -1   85.89    9.10
   4   2   1   95.79    9.20
  -4   2  -1   94.79    8.70
  -4   2  -1   80.59    9.50
  -4   2  -1   83.49    5.80
  -4   2  -1   98.69    8.00
   4   2   1   90.39   10.10
   5  -2   1    9.00    3.70
  -5  -2  -1    8.00    4.40
   5  -2   1    9.60    4.10
  -5   2  -1    7.50    3.80
  -5   2  -1    6.40    4.80
   5   2   1    6.10    5.00
   5   2   1    8.20    4.20
  -5   2  -1   10.80    3.90
  -6  -2  -1  239.58   13.60
   6  -2   1  237.78   12.60
   6  -2   1  221.48   13.50
  -6   2  -1  218.58   12.60
  -6   2  -1  237.48   13.00
   6   2   1  225.88   14.50
   6   2   1  240.38   13.60
  -6   2  -1  210.28   14.00
   7  -2   1  306.27   14.50
  -7  -2  -1  282.07   16.50
  -7  -2  -1  293.77   16.60
   7  -2   1  311.97   16.10
   7  -2   1  275.07   16.00
   7   2   1  257.47   16.80
  -7   2  -1  278.97   16.60
  -7   2  -1  298.77   15.60
   7   2   1  291.97   16.10
  -7   2  -1  282.57   14.50
  -8  -2  -1    3.60    5.80
  -8  -2  -1    8.40    6.30
   8  -2   1    2.40    5.00
   8  -2   1    2.10    3.70
   8  -2   1    8.90    5.50
   8   2   1    1.80    4.70
  -8   2  -1    8.30    5.30
  -8   2  -1    8.50    5.30
   8   2   1    4.00    5.40
  -8   2  -1    9.80    4.00
   9  -2   1   24.60    4.50
  -9  -2  -1   26.80    6.50
   9  -2   1   26.50    6.30
   9  -2   1   32.40    5.80
  -9  -2  -1   23.40    5.60
   9   2   1   19.50    6.20
  -9   2  -1   37.40    7.70
   9   2   1   36.10    6.40
  -9   2  -1   25.20    4.30
  10  -2   1  260.67   17.70
 -10  -2  -1  251.87   16.40
 -10  -2  -1  265.57   17.30
  10  -2   1  291.87   14.20
  10  -2   1  274.57   16.90
 -10   2  -1  264.27   17.20
 -10   2  -1  253.97   14.10
  10   2   1  266.97   16.50
  10   2   1  249.28   14.30
  10   2   1  276.17   17.40
  11  -2   1    7.40    4.30
 -11  -2  -1   16.00    7.70
  11  -2   1   11.00    6.70
 -11  -2  -1   13.50    6.60
  11  -2   1   19.70    6.80
  11   2   1   14.40    6.60
  11   2   1   14.50    7.90
 -11   2  -1   15.00    4.70
 -11   2  -1   12.50    7.20
 -11   2  -1    6.40    3.60
  11   2   1   13.20    4.70
  12  -2   1  171.48   11.40
 -12  -2  -1  152.98   15.00
 -12  -2  -1  153.58   16.50
  12  -2   1  164.98   17.40
  12  -2   1  154.68   14.60
 -12   2  -1  148.59   16.30
 -12   2  -1  147.09    9.90
  12   2   1  142.69   14.70
  12   2   1  146.29   11.40
 -12   2  -1  157.48   11.60
 -13  -2  -1   34.90    9.90
  13  -2   1   31.90    5.80
  13  -2   1   35.00    7.40
  13  -2   1   49.60   10.20
 -13  -2  -1   31.70    7.80
  13   2   1   36.30    5.30
  13   2   1   19.10    9.40
 -13   2  -1   41.90    9.20
 -13   2  -1   39.10    5.50
 -13   2  -1   24.10    4.60
  13   2   1   49.80    9.20
  14  -2   1   21.70    8.30
 -14  -2  -1   30.70   10.70
 -14  -2  -1   16.90   13.20
  14  -2   1   13.50    9.10
  14   2   1   20.90    5.00
  14   2   1   22.20   11.80
 -14   2  -1   26.50    9.60
  14   2   1   13.60    7.20
 -14   2  -1   22.60    5.30
 -15  -2  -1  107.99   12.20
 -15  -2  -1   89.39   12.40
  15  -2   1   93.69   11.30
  15  -2   1   94.09   14.20
 -15   2  -1  104.19   11.00
  15   2   1  124.69   15.90
 -15   2  -1  128.69   14.70
  15   2   1  109.79   12.90
  15   2   1  104.09    8.70
 -16  -2  -1    4.90   11.90
 -16  -2  -1   -2.10    9.90
  16  -2   1   13.80   10.60
  16  -2   1   17.90    9.90
  16   2   1    8.00   11.90
 -16   2  -1    6.10   11.20
  16   2   1   -3.40    9.50
  17  -2   1   15.70   10.50
  17  -2   1   31.60   12.20
 -17  -2  -1   33.10   13.20
 -17  -2  -1    9.50   10.40
  17   2   1   18.20   10.70
 -17   2  -1   19.70   11.70
 -17   2  -1    7.60    6.50
 -18  -2  -1  -21.60   11.20
  18  -2   1   -7.10   11.40
  18  -2   1   -3.80   13.90
  18   2   1    1.60   14.10
 -18   2  -1   -6.10   12.70
  18   2   1    2.30   13.00
  19  -2   1  -29.40   12.50
 -19  -2  -1   -1.20   13.60
 -19  -2  -1    7.90   12.50
  19   2   1   -0.20   14.60
  19   2   1   23.80   14.70
 -19   2  -1    3.40   14.20
  20  -2   1   -3.30   17.80
  20  -2   1   15.80   16.20
 -20  -2  -1  -28.50   14.20
 -20  -2  -1    9.90   14.00
  20   2   1  -28.80   15.20
  20   2   1   -3.40   18.90
 -20   2  -1   -3.10   15.30
 -20  -3   1  -11.30   18.40
  20  -3  -1    6.10   17.80
 -20   3   1   12.00   16.80
  20   3  -1   -5.20   18.10
  20   3  -1   18.60   17.70
 -19  -3   1    0.60   14.20
  19   3  -1  -14.80   14.80
  19   3  -1  -14.70   14.30
 -18  -3   1   -6.50   12.90
  18  -3  -1    7.30   13.80
  18   3  -1  -27.80   13.20
 -18   3   1    1.40   12.90
  18   3  -1   -0.90   13.40
  17  -3  -1    5.10   13.50
 -17  -3   1   -3.40   11.60
 -17   3   1    9.80    5.50
  17   3  -1    3.40   11.50
 -17   3   1   -3.50   12.80
 -17   3   1  -13.20    7.40
  17   3  -1    0.10   14.40
 -16  -3   1  -10.10   10.20
  16  -3  -1    0.30   11.30
 -16   3   1    9.60    5.70
  16   3  -1   -6.80   14.10
 -16   3   1    3.30    9.90
 -16   3   1    1.40    6.00
  16   3  -1   -3.90    5.90
  16   3  -1   -4.20   10.30
 -16   3   1   -3.80    6.50
 -15  -3   1   -2.80   10.60
  15  -3  -1    7.50    9.50
  15   3  -1    0.20    8.00
 -15   3   1   13.00   11.70
 -15   3   1    9.70    6.10
  15   3  -1    8.70    5.90
 -15   3   1   -8.80    5.60
  15   3  -1   -5.70   10.90
 -15   3   1   19.80    5.80
 -14  -3   1   29.20    9.60
  14  -3  -1   33.90    9.80
  14   3  -1   27.80    8.70
  14   3  -1   21.40   11.80
 -14   3   1   37.40    6.00
 -14   3   1   32.80    6.10
  14   3  -1   32.70    6.40
 -14   3   1   31.30   10.90
 -13  -3   1   -0.10    6.80
  13  -3  -1    6.10    8.40
 -13   3   1  -12.20    7.10
  13   3  -1   -0.30    5.50
  13   3  -1   -8.40    6.20
 -13   3   1    3.60    5.20
 -13   3   1    6.70    4.80
 -13   3   1   -2.40    8.30
  13   3  -1   -3.60   10.10
 -12  -3   1   94.79   10.20
  12  -3  -1  102.39   11.90
 -12   3   1  114.89   10.80
  12   3  -1   84.49   11.30
 -12   3   1   97.39   11.70
 -12   3   1  104.09   10.50
 -12   3   1   95.69   10.20
  12   3  -1   98.29   11.50
  11  -3  -1   -2.20    6.30
 -11  -3   1  -10.00    6.20
 -11   3   1   17.90    7.60
 -11   3   1    2.10    4.40
 -11   3   1   -4.20    5.00
  11   3  -1   -5.80    5.60
 -11   3   1    1.60    4.40
  11   3  -1    0.00    4.70
  10  -3  -1    0.50    6.00
 -10  -3   1   -2.20    6.20
 -10   3   1    0.80    4.20
  10   3  -1    0.00    6.90
 -10   3   1   -3.20    6.60
  10   3  -1    0.90    5.10
  10   3  -1   -4.20    5.70
 -10   3   1    3.40    5.80
 -10   3   1    5.40    4.20
  -9  -3   1  107.99   11.90
   9  -3  -1  105.99   12.50
   9   3  -1   96.09   11.00
  -9   3   1  101.79    9.60
  -9   3   1  109.49   12.90
   9   3  -1  105.79   10.20
   9   3  -1   85.29   10.10
  -9   3   1   93.39   10.00
  -9   3   1  103.29   12.20
  -8  -3   1   90.39   11.30
  -8   3   1   61.89    7.80
  -8   3   1  102.99   11.20
   8   3  -1   88.79    9.90
  -8   3   1   83.29    9.90
   8   3  -1   98.89   11.10
  -8   3   1   77.79    8.50
   8   3  -1   63.69    8.40
  -7  -3   1   40.90    7.00
   7   3  -1   40.90    6.80
  -7   3   1   47.30    6.30
  -7   3   1   36.60    5.40
   7   3  -1   34.40    6.40
   7   3  -1   38.30    5.50
  -7   3   1   47.20    5.20
  -7   3   1   34.50    6.10
  -6  -3   1  563.84   25.50
  -6   3   1  578.04   24.30
   6   3  -1  511.25   25.90
  -6   3   1  511.45   24.70
   6   3  -1  544.25   24.80
  -6   3   1  521.25   24.10
  -6   3   1  518.45   22.80
   6   3  -1  515.75   24.30
  -5  -3   1  467.65   24.20
   5   3  -1  480.55   23.00
  -5   3   1  509.95   21.70
  -5   3   1  497.75   23.10
  -5   3   1  517.85   22.50
   5   3  -1  489.75   24.00
  -4  -3   1  552.04   24.90
   4  -3  -1  571.44   23.40
   4   3  -1  522.65   24.60
   4   3  -1  525.15   25.30
  -4   3   1  527.85   23.50
  -4   3   1  510.65   24.60
  -4   3   1  582.54   24.10
   3  -3  -1   29.80    5.00
  -3  -3   1   21.50    5.30
  -3   3   1   22.70    5.40
   3   3  -1   22.30    5.00
  -3   3   1   31.30    4.80
   3   3  -1   23.80    5.40
  -2  -3   1   87.79    9.70
   2  -3  -1   87.79    8.70
  -2  -3   1   90.79    9.60
   2   3  -1   90.79   10.20
  -2   3   1   86.69   10.30
  -2   3   1   75.59    8.80
   2   3  -1   79.29   10.00
   1  -3  -1  389.76   17.80
  -1  -3   1  381.96   18.00
  -1  -3   1  366.56   18.30
  -1   3   1  376.26   18.90
   1   3  -1  358.36   18.80
   1   3  -1  354.26   18.20
  -1   3   1  352.76   17.80
   0  -3   1   43.30    5.70
   0  -3  -1   75.69    9.10
   0  -3   1   70.79    8.10
   0   3  -1   57.49    6.40
   0   3  -1   59.59    6.50
   0   3   1   44.60    5.60
   0   3   1   47.40    5.90
  -1  -3  -1  167.98   11.70
   1  -3   1  175.48   11.80
   1  -3   1  162.08   10.80
  -1   3  -1  155.28   12.30
   1   3   1  162.28   12.60
   1   3   1  167.48   12.20
  -1   3  -1  159.68   10.90
  -2  -3  -1   78.39    9.40
   2  -3   1   73.89    7.50
   2  -3   1   49.99    5.70
  -2   3  -1   53.09    5.90
   2   3   1   46.30    5.90
  -2   3  -1   78.59    8.20
   2   3   1   61.39    7.10
  -3  -3  -1    8.40    4.20
   3  -3   1   14.70    3.80
   3  -3   1    7.20    4.20
  -3   3  -1   19.70    4.20
  -3   3  -1   12.00    3.70
   3   3   1   13.20    5.80
   3   3   1    5.10    4.90
  -3   3  -1    9.50    4.60
   4  -3   1 1591.84   58.79
   4  -3   1 1565.14   60.19
  -4   3  -1 1433.06   60.09
  -4   3  -1 1419.86   58.59
  -4   3  -1 1607.44   59.09
   4   3   1 1462.35   60.29
   4   3   1 1429.96   60.69
   5  -3   1   74.69    6.70
   5  -3   1   53.99    6.00
   5   3   1   49.50    6.30
   5   3   1   49.50    6.20
  -5   3  -1   48.20    6.30
  -5   3  -1   57.69    5.80
  -5   3  -1   65.69    7.50
   6  -3   1  142.69   11.40
  -6  -3  -1  154.28   12.20
   6   3   1  163.98   12.00
  -6   3  -1  146.09    8.80
   6   3   1  152.58   12.60
  -6   3  -1  154.88   11.10
  -6   3  -1  149.79   11.90
  -6   3  -1  138.29   12.50
   6   3   1  149.09   13.50
   7  -3   1  101.49   10.40
  -7  -3  -1  111.09   11.10
   7   3   1  102.29   12.60
  -7   3  -1  102.29   12.20
  -7   3  -1  100.49   10.40
  -7   3  -1   95.49   10.30
   7   3   1  128.29   11.50
   7   3   1   98.79   10.90
  -8  -3  -1  304.77   17.80
   8  -3   1  327.37   16.80
   8  -3   1  309.37   17.40
   8   3   1  291.97   17.70
   8   3   1  282.57   16.70
  -8   3  -1  303.17   16.40
  -8   3  -1  321.57   17.10
   8   3   1  299.07   19.10
  -8   3  -1  277.77   18.10
  -9  -3  -1  103.19   13.10
   9  -3   1  123.09   12.70
   9  -3   1  100.39   11.00
  -9   3  -1  123.19   12.40
   9   3   1  108.89   13.30
   9   3   1   92.49   11.80
  -9   3  -1   86.89    9.80
  -9   3  -1  115.99   11.00
   9   3   1  114.09   14.60
  10  -3   1   14.10    5.00
 -10  -3  -1   10.50    5.90
  10  -3   1   14.20    6.80
  10   3   1    8.50    6.70
 -10   3  -1    5.80    6.60
 -10   3  -1   16.40    4.90
  10   3   1   18.30    5.60
 -10   3  -1   20.70    7.40
  10   3   1    2.20    5.90
  11  -3   1   48.00    7.90
  11  -3   1   48.90    6.20
 -11  -3  -1   34.80    7.90
  11   3   1   51.79    9.10
 -11   3  -1   62.09    6.50
  11   3   1   52.99    6.60
 -11   3  -1   43.80    8.80
  11   3   1   33.50    6.80
 -12  -3  -1    8.30    8.00
  12  -3   1    4.70    5.50
  12  -3   1    3.30    7.90
  12   3   1    4.00    9.00
 -12   3  -1   10.00    5.00
  12   3   1   12.00    6.40
  12   3   1   10.60    5.80
 -12   3  -1   14.70    8.80
  13  -3   1   94.49   10.50
 -13  -3  -1   99.19   11.80
  13   3   1  112.39   12.70
  13   3   1   85.99    8.10
 -13   3  -1   84.89   12.50
 -13   3  -1   79.09    7.90
 -14  -3  -1   47.00   10.70
  14  -3   1   29.30   10.20
 -14   3  -1   35.90    6.70
  14   3   1   49.30    6.60
  14   3   1   31.10    9.60
 -14   3  -1   50.39   12.30
 -15  -3  -1   15.20   10.90
  15  -3   1   35.90   10.30
 -15   3  -1   43.80    6.60
  15   3   1   32.50    6.60
  15   3   1   32.10   10.20
 -15   3  -1   28.20   11.50
  15   3   1   29.80   14.00
 -16  -3  -1  -21.40   11.00
  16  -3   1   -2.40   10.00
  16   3   1    2.70   10.80
 -16   3  -1   13.80   10.80
  16   3   1   -1.20    6.80
 -16   3  -1    1.70    5.50
  17  -3   1   18.00   12.70
 -17  -3  -1   -6.40   12.40
 -17   3  -1    5.00   12.40
  17   3   1   12.30    7.20
  17   3   1   -4.10   10.50
  17   3   1    8.20   16.00
  18  -3   1   43.60   15.50
 -18  -3  -1   -1.00   13.60
 -18   3  -1   26.10   16.60
  18   3   1   24.10   15.10
  18   3   1   16.90   16.10
 -19  -3  -1  -20.70   15.70
  19   3   1   -6.50   15.40
 -19   3  -1    4.30   17.50
  19   3   1   31.80   20.90
 -19  -4   1  -20.10   23.10
  19  -4  -1    4.10   19.80
 -19   4   1    8.50    7.30
  19   4  -1   18.20   16.90
 -19   4   1   13.70   15.80
  19   4  -1    9.20   17.30
 -18  -4   1  -10.80   16.40
  18  -4  -1   26.60   15.40
  18   4  -1    9.00    8.30
  18   4  -1  -18.80   14.70
  18   4  -1    5.10   19.40
 -18   4   1    9.20   18.80
 -18   4   1   -4.20    7.90
 -17  -4   1    0.20   14.10
  17  -4  -1    7.60   14.40
  17   4  -1    6.50    7.70
 -17   4   1    3.30   12.90
 -17   4   1   15.30    7.70
  17   4  -1  -21.60   12.60
  17   4  -1   13.00   14.60
  16  -4  -1   34.30   12.70
 -16  -4   1   15.80   11.80
 -16   4   1   46.90   12.40
  16   4  -1   50.49   15.10
  16   4  -1   33.50   11.30
  16   4  -1   47.20    7.50
 -16   4   1   43.10    7.70
 -15  -4   1   -9.00   10.90
  15   4  -1  -15.20   15.70
 -15   4   1   19.40    6.00
 -15   4   1  -18.60    9.90
  15   4  -1   -3.60    7.10
  15   4  -1    9.60    9.70
 -15   4   1   -0.30   10.90
 -14  -4   1    1.30    9.50
 -14   4   1    6.10    9.60
  14   4  -1   -4.60    9.30
  14   4  -1    2.00    6.70
 -14   4   1    9.20    9.70
 -14   4   1    8.30    6.80
  14   4  -1   10.50   11.10
 -13  -4   1   21.70    9.40
 -13   4   1   32.80    5.90
  13   4  -1   20.20    7.00
  13   4  -1   44.90    9.50
 -13   4   1   35.10   10.10
 -13   4   1   52.29    7.20
 -13   4   1   42.10   12.10
 -12  -4   1   23.50   10.40
 -12   4   1   24.40    8.50
 -12   4   1   36.20    6.90
 -12   4   1   41.10    6.30
  12   4  -1   33.00    7.60
 -12   4   1   54.29   10.50
  12   4  -1   45.00    9.70
 -11  -4   1    4.80    7.30
  11   4  -1   10.20    6.10
 -11   4   1   -3.20    4.70
 -11   4   1    5.10    6.00
 -11   4   1   -1.10    6.40
  11   4  -1    0.60    9.60
  11   4  -1   -6.50    7.10
 -11   4   1    6.70    8.30
 -10  -4   1   10.00    7.50
 -10   4   1   23.10    9.40
 -10   4   1    9.10    5.00
  10   4  -1   15.20    6.40
 -10   4   1   15.60    6.80
 -10   4   1   13.70    6.10
  10   4  -1   14.80    7.10
  10   4  -1   13.60    8.10
  -9  -4   1    8.20    7.20
  -9   4   1   19.20    5.90
  -9   4   1   19.90    5.20
   9   4  -1   13.10    8.80
   9   4  -1   26.50    6.50
  -9   4   1   24.60    7.50
  -9   4   1   26.00    6.30
  -8  -4   1   -2.30    6.20
  -8   4   1    9.20    6.80
  -8   4   1   -1.70    4.30
   8   4  -1    4.20    5.80
   8   4  -1    3.30    5.70
   8   4  -1    0.00    7.10
  -8   4   1   -3.00    5.10
  -8   4   1    1.40    6.00
  -7  -4   1    4.00    5.10
   7   4  -1    6.00    5.90
   7   4  -1    1.40    6.80
  -7   4   1   16.00    5.80
  -7   4   1    9.50    6.90
  -7   4   1    9.90    4.80
  -7   4   1   11.40    6.10
   7   4  -1   10.80    6.00
  -6  -4   1   24.00    7.10
  -6   4   1   13.00    6.00
   6   4  -1   20.80    5.90
   6   4  -1    5.60    7.00
  -6   4   1   19.10    5.20
  -6   4   1   14.80    4.80
   5  -4  -1   48.00    5.90
  -5  -4   1   48.00    7.40
   5   4  -1   46.80    8.40
  -5   4   1   44.30    6.20
   5   4  -1   35.50    7.10
  -5   4   1   36.20    6.20
  -5   4   1   47.80    6.00
  -4  -4   1   23.70    5.70
   4  -4  -1   29.40    5.40
   4   4  -1   17.80    5.90
  -4   4   1   30.20    6.20
   4   4  -1   27.80    6.50
  -4   4   1   28.30    5.80
   3  -4  -1   16.50    5.00
  -3  -4   1   18.10    5.40
   3   4  -1   21.40    6.30
   3   4  -1   10.50    6.20
  -3   4   1   13.70    5.20
  -3   4   1   14.20    5.00
   2  -4  -1  816.32   33.20
  -2  -4   1  808.12   34.00
  -2   4   1  761.32   34.30
   2   4  -1  761.22   34.30
   2   4  -1  750.52   34.10
  -2   4   1  741.63   33.30
  -1  -4   1  658.23   27.90
   1  -4  -1  640.24   27.60
   1   4  -1  604.94   28.10
   1   4  -1  620.54   28.50
  -1   4   1  580.64   28.50
  -1   4   1  582.24   27.80
   0  -4   1   -0.30    4.60
   0  -4  -1   -4.20    5.00
   0  -4   1    5.60    4.80
   0   4   1   -0.60    5.00
   0   4   1    2.30    5.40
   0   4  -1   -1.30    5.30
   0   4  -1    4.60    5.70
   1  -4   1   13.60    4.80
   1  -4   1   21.40    5.10
  -1  -4  -1   23.50    5.80
   1   4   1   11.50    5.70
  -1   4  -1    6.70    5.10
  -1   4  -1   14.80    5.10
   1   4   1   22.50    6.60
   2  -4   1   19.70    5.30
  -2  -4  -1   36.70    6.70
   2  -4   1   26.10    5.30
   2   4   1   26.50    6.70
   2   4   1   20.90    5.90
  -2   4  -1   25.30    5.50
  -2   4  -1   20.10    5.40
   3  -4   1  205.38   12.80
   3  -4   1  203.78   14.80
  -3   4  -1  226.78   13.30
   3   4   1  195.78   15.50
  -3   4  -1  208.68   15.00
   3   4   1  204.08   15.50
   4  -4   1   84.69    8.30
  -4  -4  -1  105.89   11.70
   4  -4   1   88.89    9.40
  -4   4  -1   91.29    9.60
   4   4   1   74.29    8.50
  -4   4  -1  102.19   12.50
  -4   4  -1   89.39   10.00
   4   4   1   82.49    9.80
   5  -4   1  487.95   21.10
   5  -4   1  458.75   23.30
  -5  -4  -1  454.55   23.30
  -5   4  -1  447.66   23.50
  -5   4  -1  475.95   21.30
  -5   4  -1  493.25   21.60
   5   4   1  442.66   23.80
  -6  -4  -1  216.78   15.50
   6  -4   1  222.28   15.10
   6   4   1  237.68   15.70
  -6   4  -1  235.88   14.00
  -6   4  -1  205.68   15.60
   6   4   1  209.88   17.20
   6   4   1  216.28   16.00
  -6   4  -1  229.98   13.00
  -6   4  -1  206.28   16.10
  -7  -4  -1    4.10    6.90
   7  -4   1   -5.40    5.00
  -7   4  -1    5.10    5.30
  -7   4  -1   11.40    5.20
   7   4   1    7.60    6.80
   7   4   1    7.20    6.10
  -7   4  -1   18.00    4.40
   7   4   1   -1.10    5.60
  -7   4  -1   16.50    7.60
   8  -4   1   17.20    5.90
  -8   4  -1   22.60    4.30
   8   4   1   16.40    9.00
  -8   4  -1   13.30    7.50
  -8   4  -1   23.80    5.60
   8   4   1   28.60    6.70
   8   4   1   -4.50    9.90
  -8   4  -1   13.70    6.00
  -9  -4  -1   12.50    6.30
   9  -4   1   21.10    6.00
  -9   4  -1   17.30    6.40
   9   4   1    8.30    7.10
  -9   4  -1   15.00    6.20
  -9   4  -1   18.50    9.20
  -9   4  -1   14.90    4.10
   9   4   1   16.10    6.10
   9   4   1   13.40    8.60
  10  -4   1   28.80    6.70
 -10  -4  -1   13.70    7.40
  10   4   1   21.20    7.20
  10   4   1   21.60    6.50
 -10   4  -1   23.90    7.10
  10   4   1   21.40    8.00
 -10   4  -1   16.50    8.50
 -10   4  -1   33.70    6.60
 -11  -4  -1    0.40    7.20
  11   4   1    4.50    9.20
  11   4   1    4.80    6.60
 -11   4  -1    8.40    9.10
 -11   4  -1    1.80    6.40
  11   4   1  -10.50    6.50
 -11   4  -1    8.20    6.30
 -12  -4  -1   51.29   10.50
  12   4   1   45.10   12.70
 -12   4  -1   34.50    7.80
  12   4   1   41.40    7.90
 -12   4  -1   64.39   12.20
 -12   4  -1   50.19    9.50
  12   4   1   43.90    8.70
 -13  -4  -1   75.89   10.90
  13  -4   1   54.89   10.60
  13   4   1   63.19   10.50
 -13   4  -1   71.99    9.10
  13   4   1   64.09    8.80
  13   4   1   57.79   12.80
 -13   4  -1   52.09   11.50
  14  -4   1    4.00   10.30
 -14  -4  -1   -2.20   10.80
  14   4   1    8.30    8.20
 -14   4  -1    8.70    6.30
  14   4   1  -13.90    8.10
 -14   4  -1   -0.50    9.80
 -15  -4  -1  -11.30   12.10
  15  -4   1    9.10   11.10
 -15   4  -1   -2.60    7.00
 -15   4  -1   10.40   13.50
  15   4   1   -0.10   10.90
  15   4   1   12.00    7.50
 -16  -4  -1  -10.20   12.00
  16  -4   1    6.50   12.20
  16   4   1    4.70   12.60
 -16   4  -1   22.50   11.50
  16   4   1   20.80   16.20
  16   4   1   -3.30    7.70
 -16   4  -1    2.20    8.20
 -17  -4  -1    0.00   14.40
  17  -4   1    1.70   14.30
 -17   4  -1   -1.00    8.70
  17   4   1  -15.00   13.60
  17   4   1    2.30   15.20
 -17   4  -1   16.50   15.70
  17   4   1    8.30    8.30
 -18  -4  -1    2.50   17.00
  18  -4   1   12.80   15.60
  18   4   1   14.50    9.10
  18   4   1  -25.00   16.70
 -18   4  -1  -16.60   16.50
 -18   4  -1    3.80    8.10
  18   4   1   13.40   16.30
 -18   5   1   21.20   17.60
 -17  -5   1  -21.60   20.90
  17   5  -1    1.80   15.60
 -17   5   1   15.90   15.40
  17   5  -1   -7.40   10.60
 -17   5   1    6.80   10.30
  17   5  -1   -3.90   14.90
 -16  -5   1  -21.00   16.50
  16   5  -1  -24.20   12.20
  16   5  -1    5.90    9.20
 -16   5   1    5.90    8.90
  16   5  -1    5.80   14.30
 -15  -5   1   -5.20   15.60
 -15   5   1   51.99   13.80
  15   5  -1   28.10   17.10
  15   5  -1   41.70    9.70
 -15   5   1   30.80    9.00
  15   5  -1   32.40   11.70
 -15   5   1   16.10   12.40
 -14  -5   1   34.40   12.80
  14   5  -1   50.59   10.30
 -14   5   1   19.40   11.00
 -14   5   1   42.30   14.20
  14   5  -1   53.59   13.60
 -14   5   1   50.59    9.10
 -13  -5   1   -2.90    9.40
 -13   5   1    7.00    9.10
  13   5  -1   16.40    9.40
 -13   5   1    3.80   11.00
 -13   5   1    9.50    8.00
  13   5  -1    7.80    9.10
 -13   5   1    6.50    6.40
 -12  -5   1  -15.80    9.80
 -12   5   1   17.60    9.10
  12   5  -1    8.50    7.50
  12   5  -1   18.50    8.80
 -12   5   1   22.00   11.30
 -12   5   1   22.80    8.50
 -12   5   1    7.70    6.10
 -11  -5   1   16.60    9.60
 -11   5   1   11.40    7.80
  11   5  -1   -2.60   10.20
 -11   5   1   14.40    9.50
  11   5  -1   -3.60   11.00
  11   5  -1    5.90    7.80
 -11   5   1    8.80    7.50
 -11   5   1    1.80    6.10
 -10  -5   1    6.80    9.40
  10   5  -1   12.00   11.00
 -10   5   1   -2.90    6.70
 -10   5   1   -6.20    5.70
  10   5  -1    2.80    7.10
  10   5  -1    6.50    8.60
 -10   5   1   -5.30    9.50
 -10   5   1   -2.10    7.90
  -9  -5   1  -14.00    7.20
  -9   5   1   -5.10    6.20
   9   5  -1    7.90    8.90
  -9   5   1    2.20    5.80
  -9   5   1   -2.90    8.40
   9   5  -1   -1.20    8.10
   9   5  -1    3.20    6.70
  -9   5   1    0.40    7.00
  -8  -5   1   45.90    9.50
  -8   5   1   44.30    7.70
   8   5  -1   62.69    9.80
  -8   5   1   62.59   11.10
   8   5  -1   60.59   11.50
  -8   5   1   56.99    7.20
  -8   5   1   55.79    8.70
   8   5  -1   51.59    9.40
  -7  -5   1   15.60    8.20
  -7   5   1   23.20    7.30
   7   5  -1   20.60    9.80
   7   5  -1   13.70    7.00
  -7   5   1   24.80    6.20
  -7   5   1   20.40    8.00
   6  -5  -1  175.78   13.40
  -6  -5   1  152.08   15.70
   6   5  -1  167.58   18.30
  -6   5   1  154.38   13.40
  -6   5   1  160.78   15.00
   6   5  -1  167.08   16.60
  -6   5   1  167.38   16.80
  -5  -5   1   -0.80   11.20
   5  -5  -1   19.10    5.90
  -5   5   1   10.20    6.70
  -5   5   1   12.80    7.30
   5   5  -1    6.90    6.30
  -5   5   1   23.00    6.50
   5   5  -1    7.10    7.60
   4  -5  -1  215.38   15.10
  -4  -5   1  217.28   17.60
   4   5  -1  219.58   18.10
   4   5  -1  224.98   17.70
  -4   5   1  213.58   15.50
  -4   5   1  226.58   17.60
  -3  -5   1   50.59    8.10
   3  -5  -1   38.30    7.20
   3   5  -1   32.60    7.60
  -3   5   1   42.20    7.40
  -3   5   1   35.70    7.70
   3   5  -1   40.40    7.70
   2  -5  -1   -3.60    5.40
  -2  -5   1   11.60    7.50
   2   5  -1    3.80    6.60
  -2   5   1   -3.00    6.90
  -2   5   1    5.80    6.60
   2   5  -1   -1.90    5.90
   1  -5  -1   -0.90    5.70
  -1  -5   1    8.10    5.60
   1   5  -1    6.40    6.90
  -1   5   1    2.50    6.40
  -1   5   1    5.90    6.20
   1   5  -1    4.50    5.70
   0  -5   1  -10.30    5.30
   0  -5  -1    4.90    6.50
   0   5  -1    2.80    5.90
   0   5   1   -9.60    6.50
   0   5   1   -5.70    5.80
   0   5  -1   -0.30    6.40
  -1  -5  -1   38.80    6.60
   1  -5   1   41.70    6.30
  -1   5  -1   37.70    7.80
  -1   5  -1   48.10    7.20
   1   5   1   41.20    7.70
   1   5   1   48.20    8.20
   2  -5   1   55.19    7.50
  -2  -5  -1   58.89    8.70
  -2   5  -1   52.89    7.80
  -2   5  -1   33.40    7.40
   2   5   1   57.79    9.10
   2   5   1   54.69    8.70
   3  -5   1  132.79   12.10
  -3  -5  -1  115.89   13.70
  -3   5  -1  137.49   13.00
   3   5   1  111.89   11.30
   3   5   1  128.59   15.60
  -3   5  -1  132.59   15.40
   4  -5   1   96.59   10.90
  -4  -5  -1   55.59   12.90
   4   5   1   71.29    8.80
  -4   5  -1   63.49    8.10
  -4   5  -1   88.69   11.30
   4   5   1   81.59   10.30
  -4   5  -1  107.99   11.50
  -5  -5  -1   16.90    7.80
   5  -5   1   16.80    6.00
   5   5   1   24.80    9.40
  -5   5  -1   24.80    6.30
   5   5   1   14.30    7.10
  -5   5  -1   13.20    5.50
  -5   5  -1    9.40    6.50
  -6  -5  -1  255.67   19.00
   6  -5   1  264.47   15.20
   6   5   1  241.58   19.40
  -6   5  -1  272.77   15.70
  -6   5  -1  230.78   19.20
  -6   5  -1  263.47   16.30
   6   5   1  262.47   20.70
  -7  -5  -1   -0.80    6.60
  -7   5  -1   -1.90    5.40
  -7   5  -1    3.40    6.50
  -7   5  -1    1.50    5.20
   7   5   1   -3.80    6.70
  -7   5  -1   -2.70    7.20
   7   5   1    3.10    7.80
   7   5   1   -3.00    6.80
  -8  -5  -1   22.90    9.50
   8   5   1   25.20    9.80
  -8   5  -1   24.10    6.70
  -8   5  -1   17.50    8.00
   8   5   1   30.00    8.10
  -8   5  -1   16.00    8.30
  -8   5  -1   39.80    5.80
   8   5   1   27.00    8.40
  -9  -5  -1   16.60   10.10
   9   5   1   10.40    6.90
  -9   5  -1    9.20    7.30
   9   5   1   19.40   11.30
  -9   5  -1   19.10   11.20
  -9   5  -1   22.30    5.90
  -9   5  -1    4.80    6.30
   9   5   1    0.90    8.20
 -10  -5  -1  158.98   18.50
 -10   5  -1  180.08   22.20
 -10   5  -1  203.98   17.50
  10   5   1  182.98   18.00
  10   5   1  186.78   19.20
  10   5   1  201.48   19.30
 -10   5  -1  159.98   18.20
 -11  -5  -1   66.19   11.90
 -11   5  -1   67.49    9.50
  11   5   1   48.10   12.40
 -11   5  -1   78.39    9.40
 -11   5  -1   63.19   12.00
  11   5   1   50.89   12.30
  11   5   1   56.39   10.00
 -12  -5  -1   46.10   11.00
 -12   5  -1   40.00    8.50
 -12   5  -1   31.40   13.30
  12   5   1   44.10   10.20
  12   5   1   32.90   11.20
 -12   5  -1   37.10    9.20
  12   5   1   45.10   10.40
 -13  -5  -1    4.80    9.70
 -13   5  -1   29.80   10.20
  13   5   1   30.10    9.80
 -13   5  -1    6.00   12.10
  13   5   1   -3.70    9.90
 -13   5  -1   18.90    9.10
  13   5   1   36.50   12.90
 -14  -5  -1  -26.10   12.30
  14   5   1    3.30   15.80
 -14   5  -1    7.40    8.10
  14   5   1    9.00   10.80
  14   5   1  -11.70    9.60
 -14   5  -1   13.90   12.80
 -15  -5  -1    6.10   16.30
 -15   5  -1   28.20   15.80
  15   5   1   42.50   10.60
 -15   5  -1   32.30    9.60
  15   5   1   46.10   15.50
 -16  -5  -1    8.60   19.20
 -16   5  -1    7.10    9.00
  16   5   1    0.10   15.40
  16   5   1   -3.70   10.10
 -16   5  -1   -2.30   15.30
  16   5   1   18.70   17.50
 -17  -5  -1  -12.30   24.30
  17   5   1    2.80   18.90
 -17   5  -1   21.00   10.50
  17   5   1    4.40   10.50
 -17   5  -1    5.50   15.80
 -16   6   1   21.60   15.30
 -16   6   1   24.70   15.90
  16   6  -1   34.90   21.30
 -16   6   1   22.30   12.30
  16   6  -1   31.60   14.00
  15   6  -1   66.49   19.50
 -15   6   1   83.19   13.10
 -15   6   1   89.49   15.40
 -15   6   1   42.70   17.70
  15   6  -1   61.59   16.60
  15   6  -1   77.99   13.70
 -14  -6   1    9.20   16.60
 -14   6   1   23.00   15.10
  14   6  -1   -3.00   14.80
 -14   6   1   -4.50   13.00
  14   6  -1    4.70   11.20
 -14   6   1    5.00   11.30
 -13  -6   1   63.39   17.50
 -13   6   1   81.89   18.40
  13   6  -1   88.59   16.40
 -13   6   1   59.79   11.70
 -13   6   1   95.49   13.30
  13   6  -1   78.49   13.40
 -12  -6   1   57.69   13.30
 -12   6   1  137.79   15.40
 -12   6   1  123.69   16.70
  12   6  -1  113.69   14.00
  12   6  -1   83.99   13.30
 -12   6   1   95.89   11.90
  12   6  -1  119.19   18.80
 -12   6   1   96.99   12.20
 -11  -6   1    0.10   10.30
 -11   6   1   22.80    9.60
  11   6  -1   23.60   11.00
 -11   6   1   35.40   13.30
 -11   6   1   30.90    7.20
  11   6  -1    0.20   10.60
 -11   6   1   35.00   10.00
  11   6  -1   24.20   27.10
 -10  -6   1   -2.60   12.20
  10   6  -1   16.50   12.80
 -10   6   1    4.60    9.30
  10   6  -1   -6.90    9.50
  10   6  -1    8.80   10.10
 -10   6   1    7.10    8.50
 -10   6   1    2.30   11.20
 -10   6   1   10.20    7.50
  -9  -6   1   36.20    8.10
   9   6  -1   36.70   10.40
  -9   6   1   43.70    9.80
  -9   6   1   72.59    9.30
  -9   6   1   57.39   10.30
  -9   6   1   53.89   12.40
   9   6  -1   64.89   14.00
   9   6  -1   57.89   10.40
  -8  -6   1   -8.10    6.80
  -8   6   1   -2.40    7.00
   8   6  -1   11.70    8.60
  -8   6   1    5.50    7.30
  -8   6   1   13.60    8.70
   8   6  -1   16.90    9.90
  -8   6   1    5.90    9.90
   8   6  -1   -1.80   11.30
  -7  -6   1    5.20    7.60
   7   6  -1    3.50    8.50
  -7   6   1    6.60    7.40
  -7   6   1    7.40    9.50
  -7   6   1    7.40    6.90
   7   6  -1   10.70    9.80
   6  -6  -1   38.10    7.90
  -6  -6   1   29.80    8.60
  -6   6   1   31.60    8.60
   6   6  -1   26.00   10.10
  -6   6   1   26.90    8.00
   6   6  -1   28.00    8.80
  -6   6   1   26.40    8.50
   5  -6  -1    2.80    6.80
  -5  -6   1   10.60    8.10
   5   6  -1   11.30    9.10
  -5   6   1   25.60    8.50
   5   6  -1   19.60    9.20
  -5   6   1   10.80    7.80
  -5   6   1   14.80    7.70
   4  -6  -1   13.30    6.80
  -4  -6   1   32.30    8.90
  -4   6   1   14.80    7.70
   4   6  -1   21.30    8.40
  -4   6   1    4.20    7.70
   4   6  -1   13.00    9.90
  -3  -6   1   80.19   10.90
   3  -6  -1   99.59   10.00
   3   6  -1   89.89   12.10
  -3   6   1  126.89   15.80
  -3   6   1  114.29   12.20
   3   6  -1   81.19   11.20
  -2  -6   1   18.90    7.80
   2  -6  -1   19.10    7.30
  -2   6   1   18.60    9.40
   2   6  -1   11.20    8.40
   2   6  -1    6.50    8.10
  -2   6   1   28.20    9.00
  -1  -6   1   15.20    9.40
   1  -6  -1    2.20    7.20
  -1   6   1   -0.60    8.90
   1   6  -1    5.80    8.70
  -1   6   1    5.80    7.30
   1   6  -1    3.20    8.10
   0  -6  -1   25.30   10.30
   0  -6   1   45.40    8.30
   0   6   1   41.70   10.20
   0   6  -1   44.50    9.90
   0   6  -1   51.29   10.00
   0   6   1   39.10    9.40
   1  -6   1  167.18   15.90
  -1  -6  -1  178.58   16.90
  -1   6  -1  174.48   20.00
   1   6   1  161.58   15.00
  -1   6  -1  157.98   17.00
   1   6   1  166.08   18.70
   2  -6   1   15.50    7.30
  -2  -6  -1    8.30    8.90
  -2   6  -1   17.50    7.60
   2   6   1    4.80    8.40
  -2   6  -1   20.70    8.60
   2   6   1   12.50    9.40
   3  -6   1   35.90    8.20
  -3  -6  -1   28.10    8.20
   3   6   1   36.30   11.20
  -3   6  -1   26.10    9.20
   3   6   1   31.90    8.30
  -3   6  -1   50.29    8.80
   4  -6   1    7.70    6.90
  -4  -6  -1    4.30    7.70
  -4   6  -1   21.10    7.20
   4   6   1   12.80    8.70
  -4   6  -1    5.60    6.40
   4   6   1   26.80   10.10
  -4   6  -1    1.60    7.80
   5  -6   1   29.40    7.20
  -5  -6  -1   39.30    9.60
   5   6   1   34.60    9.40
  -5   6  -1   39.90    9.20
  -5   6  -1   31.70    8.00
  -5   6  -1   33.00    6.90
   5   6   1   30.10    9.80
  -6  -6  -1  207.58   19.50
   6  -6   1  174.68   15.70
  -6   6  -1  196.28   16.70
   6   6   1  181.28   22.20
  -6   6  -1  229.38   21.60
   6   6   1  203.48   22.20
  -6   6  -1  226.08   17.70
  -7  -6  -1    3.50    7.50
  -7   6  -1   -0.20    7.90
  -7   6  -1   15.70    7.50
   7   6   1   -3.50    8.90
   7   6   1    2.90    9.20
   7   6   1    0.90   10.50
  -7   6  -1  -12.30    8.40
  -7   6  -1   -1.00   10.40
  -8  -6  -1   40.20   10.60
  -8   6  -1    4.70   11.20
  -8   6  -1   19.40    9.00
  -8   6  -1   55.09    7.60
   8   6   1   39.10    9.80
   8   6   1   30.60   12.40
  -8   6  -1   37.00    9.00
   8   6   1   27.60   10.10
  -9  -6  -1   12.40   11.60
  -9   6  -1   -1.60   11.60
   9   6   1   13.10    9.20
  -9   6  -1    7.00    8.80
   9   6   1    0.40   10.60
   9   6   1   -0.80    8.90
  -9   6  -1    6.70    7.60
  -9   6  -1    2.80    6.80
 -10  -6  -1  -16.60   10.00
  10   6   1   20.70   11.00
 -10   6  -1    6.20   10.80
 -10   6  -1    1.40    9.20
  10   6   1   -9.80   10.50
  10   6   1    5.80   13.80
 -10   6  -1    4.10    6.70
 -11  -6  -1  -16.60   12.00
  11   6   1   11.90   13.60
  11   6   1   -9.70   11.60
  11   6   1    6.40   10.40
 -11   6  -1   -9.80    9.10
 -11   6  -1   -4.50   14.80
 -11   6  -1   16.20   10.20
 -12  -6  -1   16.00   13.60
 -12   6  -1    9.10   10.30
  12   6   1   30.10   12.20
 -12   6  -1   28.80   10.00
  12   6   1   34.70   14.30
  12   6   1   30.30   12.30
 -13  -6  -1    3.90   17.40
  13   6   1   50.29   17.20
 -13   6  -1   29.90   16.00
 -13   6  -1   11.30    9.50
  13   6   1   -7.50   11.90
  13   6   1   20.50   17.80
 -14  -6  -1  -14.80   20.10
 -14   6  -1   16.90   10.70
  14   6   1    9.40   16.70
  14   6   1  -13.20   16.40
  14   6   1  -11.00   12.10
 -14   6  -1   17.00   17.00
 -15   6  -1   47.90   12.90
 -15   6  -1   72.39   18.70
  15   6   1   63.69   13.40
  13   7  -1   -3.60   13.70
 -13   7   1   14.50   17.80
 -13   7   1   -1.20   14.70
 -13   7   1   10.20   14.10
 -13   7   1   17.90    9.30
 -12   7   1    2.00   18.20
 -12   7   1  -13.60   12.20
 -12   7   1   15.30    9.50
  12   7  -1   14.20   13.60
  12   7  -1  -24.00   18.70
 -11  -7   1    0.70   15.20
 -11   7   1    5.60   13.10
 -11   7   1   -0.10    9.60
  11   7  -1  -12.80   16.80
 -11   7   1    8.20   16.50
  11   7  -1   24.10   18.10
 -11   7   1  -26.00   12.00
  11   7  -1   -7.60   12.60
 -10  -7   1   20.80   15.60
  10   7  -1   40.60   14.50
 -10   7   1   45.20   10.20
 -10   7   1   36.40   14.80
 -10   7   1   28.60   12.40
  10   7  -1   28.50   12.70
  10   7  -1   25.00   15.40
  -9  -7   1    7.70   11.90
  -9   7   1   58.99   11.10
  -9   7   1   34.70   10.00
   9   7  -1   22.30   13.00
   9   7  -1   29.90   14.10
   9   7  -1   53.49   17.10
  -9   7   1   43.60   10.40
  -8  -7   1   -0.40    9.80
  -8   7   1   11.80    9.90
  -8   7   1   -4.20    9.20
   8   7  -1   -9.20   15.10
  -8   7   1   11.30   10.60
   8   7  -1    2.60   10.60
   8   7  -1   29.20   12.90
  -7  -7   1   17.20   12.90
  -7   7   1   79.79   10.20
  -7   7   1   49.10    9.90
   7   7  -1   44.90   13.40
   7   7  -1   32.80   24.10
  -7   7   1   22.10   11.50
  -6  -7   1    7.80    9.60
  -6   7   1   14.10    9.30
  -6   7   1   -6.80    9.50
  -6   7   1  -19.40    7.70
   6   7  -1   13.70   13.40
   6   7  -1   -1.20   10.50
  -5  -7   1   15.60    9.20
   5  -7  -1   20.60    9.20
   5   7  -1   42.40   12.40
   5   7  -1   30.30   13.70
  -5   7   1   39.20   11.50
  -5   7   1   39.30   12.00
  -5   7   1   25.20    8.80
  -4  -7   1   -3.80    9.60
   4  -7  -1    5.50    8.10
  -4   7   1   10.20    9.20
   4   7  -1   -4.40   10.10
  -4   7   1    0.30    9.00
   4   7  -1    5.10   10.20
   3  -7  -1   16.30    9.30
  -3  -7   1   34.90   10.40
   3   7  -1   33.30   11.50
  -3   7   1   55.69   10.70
  -3   7   1   31.40   10.10
   3   7  -1   42.40   11.30
  -2  -7   1   31.70   10.00
   2  -7  -1   19.70    9.80
   2   7  -1   42.20   11.70
   2   7  -1   27.00   10.30
  -2   7   1   38.10   10.30
  -2   7   1   49.90   11.60
  -1  -7   1  263.87   23.10
   1  -7  -1  306.77   23.20
  -1   7   1  336.07   26.20
   1   7  -1  318.97   25.90
   1   7  -1  289.67   27.90
  -1   7   1  303.97   26.60
   0  -7   1    4.00    8.60
   0  -7  -1   -7.20    8.20
   0   7   1   11.40    9.00
   0   7  -1   11.90   10.10
   0   7  -1    4.90    8.80
   0   7   1   25.70   11.20
  -1  -7  -1  108.99   13.40
   1  -7   1   95.89   11.60
   1   7   1  125.99   15.70
  -1   7  -1  106.99   14.00
  -1   7  -1  110.49   14.00
   1   7   1   83.29   13.40
  -2  -7  -1    2.90    9.30
   2  -7   1   19.40    9.50
  -2   7  -1   18.90    9.90
   2   7   1   19.10   10.10
  -2   7  -1   27.50   10.70
   2   7   1   14.60   11.10
   3  -7   1   -9.90    8.70
  -3  -7  -1   -5.10    9.60
  -3   7  -1    8.20    9.30
   3   7   1    8.10   11.90
  -3   7  -1    6.90    9.20
   3   7   1   -4.50   10.50
   4  -7   1  -17.00   15.80
  -4  -7  -1    3.00    9.80
  -4   7  -1    8.50    8.20
  -4   7  -1   -0.90   10.10
   4   7   1   12.00   11.60
   4   7   1   15.40   10.90
  -4   7  -1    3.80    9.30
   5  -7   1   22.60    9.30
  -5  -7  -1   27.60   10.40
   5   7   1    2.90   10.40
   5   7   1   11.40   12.10
  -5   7  -1   29.00    9.50
  -5   7  -1   12.50   10.60
  -5   7  -1   10.90    7.60
   6  -7   1  -15.60    8.50
  -6  -7  -1  -10.10   11.00
  -6   7  -1   -5.80    7.60
  -6   7  -1    1.60   10.00
  -6   7  -1   -7.90   10.70
   6   7   1   -4.70   11.20
   6   7   1   -8.60   12.10
   7  -7   1  -12.40    7.80
  -7  -7  -1   37.40   11.00
  -7   7  -1    4.10    9.10
  -7   7  -1    6.60    8.80
   7   7   1    5.10   15.20
  -7   7  -1   22.60   11.50
   7   7   1   -2.00   12.40
   7   7   1  -12.80   11.50
  -8  -7  -1   29.30   13.00
  -8   7  -1   13.70   11.20
  -8   7  -1   13.10    9.20
  -8   7  -1   21.20    9.40
   8   7   1    8.70   14.30
   8   7   1   12.00   15.80
  -8   7  -1   20.10   15.90
   8   7   1   14.20   11.70
  -9  -7  -1   20.90   13.50
   9   7   1   14.90   14.80
  -9   7  -1    7.00   13.80
   9   7   1  -19.30   14.20
  -9   7  -1    9.80    8.80
   9   7   1    6.40   12.80
  -9   7  -1   12.20    9.10
  -9   7  -1    5.90   10.30
 -10  -7  -1  -21.60   18.50
  10   7   1    5.20   17.80
  10   7   1   -4.50   12.20
  10   7   1  -20.10   16.90
 -10   7  -1   -0.70    8.80
 -10   7  -1   -5.90   15.30
 -10   7  -1   -9.90   10.00
 -11  -7  -1    8.70   17.80
 -11   7  -1   15.10    8.70
  11   7   1   12.10   13.60
 -11   7  -1    6.80   16.30
  11   7   1    4.20   18.00
  11   7   1  -21.70   18.80
 -12   7  -1    4.30   12.70
 -12   7  -1   -4.90   13.90
  12   7   1   12.20   14.00
  12   7   1   12.60   18.20
 -12   7  -1   13.50   13.10
  13   7   1  -10.60   18.80
  13   7   1    4.70   17.40
 -13   7  -1  -32.70   13.80
 -13   7  -1    6.60   11.20
 -13   7  -1   -2.30   18.60
 -10   8   1   30.70   18.20
   9   8  -1    5.40   14.50
  -9   8   1  -18.40   13.20
  -9   8   1    1.30   13.80
  -9   8   1   -2.90   12.50
  -9   8   1   -7.70   17.90
   9   8  -1    8.20   16.80
   8   8  -1    9.10   14.10
  -8   8   1   -8.60   11.60
  -8   8   1   25.60   13.30
  -8   8   1   36.20   13.10
   8   8  -1   35.10   17.70
  -7  -8   1   -5.90   16.70
  -7   8   1   29.50   13.80
   7   8  -1    6.80   14.40
   7   8  -1   20.60   16.20
  -7   8   1  -19.30   11.40
  -7   8   1   -3.10   13.60
  -6  -8   1   11.60   13.60
   6  -8  -1   13.00   13.10
  -6   8   1   40.70   13.10
   6   8  -1   41.60   16.20
  -6   8   1    7.50   12.90
  -6   8   1   12.60   12.40
   6   8  -1   28.80   13.70
   5  -8  -1    3.90   12.80
  -5  -8   1  -15.00   12.20
  -5   8   1   -0.10   13.10
   5   8  -1   45.60   15.70
  -5   8   1   15.50   14.00
   5   8  -1   31.30   13.50
  -5   8   1   37.30   12.90
  -4  -8   1   43.60   13.60
   4  -8  -1    0.00   11.20
  -4   8   1   13.60   11.60
  -4   8   1   11.20   13.00
   4   8  -1   17.10   14.20
   4   8  -1    4.90   15.50
   3  -8  -1    5.10   13.10
  -3  -8   1  -26.00   12.30
   3   8  -1   -3.60   13.10
   3   8  -1    3.50   22.30
  -3   8   1   13.50   13.20
  -3   8   1   23.70   12.20
   2  -8  -1   -7.50   11.60
  -2  -8   1    1.70   12.30
   2   8  -1    9.20   11.80
   2   8  -1  -13.50   12.40
  -2   8   1    8.30   12.60
  -2   8   1    3.00   13.30
   1  -8  -1    8.40   11.50
  -1  -8   1   31.90   11.60
  -1   8   1   43.00   12.80
  -1   8   1   48.90   13.60
   1   8  -1   51.69   13.70
   1   8  -1   47.60   14.30
   0  -8   1   10.90   11.90
   0  -8  -1   12.20   11.90
   0   8   1    6.00   13.70
   0   8   1   -0.90   12.00
   0   8  -1   19.60   14.00
   0   8  -1    1.00   11.20
  -1  -8  -1    0.10   12.60
   1  -8   1   -6.10   12.40
   1   8   1   -3.80   11.50
   1   8   1   12.90   12.00
  -1   8  -1   13.10   10.80
  -1   8  -1   14.30   12.20
  -2  -8  -1   -2.70   12.60
   2  -8   1   10.80   12.70
  -2   8  -1   -8.90   10.80
  -2   8  -1    3.30   13.20
   2   8   1   14.60   22.00
   2   8   1   -4.10   13.10
   3  -8   1  -31.30   11.80
  -3  -8  -1   -3.10   12.20
   3   8   1   -3.20   13.90
  -3   8  -1   -5.60   11.60
   3   8   1   11.00   14.00
  -3   8  -1    3.70   11.80
   4  -8   1   33.20   12.40
  -4  -8  -1   25.90   15.60
  -4   8  -1   33.00   13.10
   4   8   1   36.30   17.10
   4   8   1   38.40   14.70
  -4   8  -1   42.60   10.70
  -4   8  -1   70.99   14.50
  -5  -8  -1  -29.80   14.40
   5  -8   1   -1.70   12.00
   5   8   1  -13.90   13.90
  -5   8  -1    2.70   11.20
   5   8   1    8.90   14.20
  -5   8  -1   -5.40   12.80
  -5   8  -1    0.10   10.10
   6  -8   1   -5.30   11.10
  -6  -8  -1   12.50   15.80
  -6   8  -1    3.90   11.80
   6   8   1    5.30   14.30
  -6   8  -1  -12.10   10.50
   6   8   1   11.60   15.80
  -6   8  -1    3.80   12.70
  -7  -8  -1    8.80   22.40
   7   8   1   54.39   15.40
   7   8   1   46.80   17.30
  -7   8  -1   34.10   14.30
  -7   8  -1   54.29   13.00
  -8   8  -1   33.10   13.00
   8   8   1   42.30   16.90
  -8   8  -1   -0.10   11.10
  -8   8  -1   66.39   12.80
   8   8   1   24.20   16.90
  -8   8  -1   19.90   17.80
  -9   8  -1   26.60   13.80
   9   8   1   21.10   15.40
  -9   8  -1   -8.90   19.90
   9   8   1    1.70   18.20
  -9   8  -1   42.50   11.00
   1  -9  -1   55.99   16.30
  -1  -9   1   72.89   17.70
   0  -9  -1  -12.80   15.80
   0  -9   1   -4.40   14.90
   0   9  -1   -4.80   14.10
   0   9   1   26.70   17.80
  21   0  -2    8.40   18.50
  21   0  -2    7.90   13.50
 -21   0   2    6.80   16.50
 -21   0   2  -12.30   13.40
 -20   0   2    3.60   10.70
  20   0  -2    9.50   14.80
 -20   0   2    6.20   13.70
  20   0  -2   -3.90   12.60
  19   0  -2   99.69   14.30
  19   0  -2   90.39   16.40
 -19   0   2  116.79   12.90
 -19   0   2  109.89   14.10
  18   0  -2    5.60   12.40
  18   0  -2   -2.50   10.10
 -18   0   2   -3.50   10.50
 -18   0   2    8.20   15.20
 -17   0   2  228.48   19.60
  17   0  -2  239.48   26.30
 -17   0   2  247.08   22.40
  17   0  -2  227.38   21.10
 -16   0   2   96.39   11.40
  16   0  -2   93.99   15.50
 -16   0   2  109.09   10.80
  16   0  -2   76.69   10.60
  15   0  -2    7.50    9.60
  15   0  -2   -2.50    7.60
 -15   0   2    9.50    7.70
 -15   0   2    4.50    6.80
 -14   0   2    6.00    6.80
  14   0  -2   15.40    6.10
 -14   0   2   11.40    7.70
  14   0  -2    9.30    8.40
 -13   0   2  118.49   12.70
  13   0  -2  120.19   12.80
 -13   0   2  123.99   13.10
  13   0  -2   90.99   10.80
 -12   0   2  213.48   14.70
  12   0  -2  231.98   14.60
  12   0  -2  210.58   18.10
 -12   0   2  220.18   14.90
 -11   0   2   33.80    5.70
  11   0  -2   29.50    7.70
 -11   0   2   45.30    6.80
  11   0  -2   41.70    6.10
 -10   0   2  324.67   17.40
  10   0  -2  330.67   20.00
  10   0  -2  362.06   17.30
 -10   0   2  353.76   17.40
  -9   0   2    2.50    4.40
   9   0  -2   -2.40    4.10
   9   0  -2    7.90    5.30
  -8   0   2  393.56   19.30
   8   0  -2  399.56   18.00
  -8   0   2  374.06   18.20
   8   0  -2  380.26   20.20
   7   0  -2 1417.86   58.49
  -7   0   2 1378.26   57.19
  -7   0   2 1527.25   58.49
   7   0  -2 1492.45   57.19
  -6   0   2  236.78   13.10
  -6   0   2  237.18   11.90
   6   0  -2  246.58   11.80
   6   0  -2  216.08   13.80
  -5   0   2  991.60   38.70
   5   0  -2  955.10   38.90
  -5   0   2  863.41   38.10
   5   0  -2 1010.90   37.80
  -4   0   2  651.33   25.20
   4   0  -2  654.13   25.30
  -4   0   2  653.03   24.40
   4   0  -2  589.34   26.50
  -4   0   2  618.24   26.20
  -3   0   2 4709.53  179.78
  -2   0   2    8.10    2.20
   2   0  -2    7.30    2.30
  -1   0  -2  148.39    6.80
   1   0   2  157.58    7.00
  -1   0  -2  148.99    7.50
   1   0   2  144.39    7.20
   2   0   2  612.04   23.00
  -2   0  -2  546.15   22.30
   2   0   2  556.24   22.40
   2   0   2  554.34   22.60
   4   0   2 3583.04  136.29
   4   0   2 3546.45  135.49
  -4   0  -2 3293.77  136.29
   4   0   2 3711.23  135.49
  -4   0  -2 3607.14  135.49
   5   0   2 1644.54   64.99
   5   0   2 1702.73   63.89
  -5   0  -2 1682.73   63.99
  -5   0  -2 1581.34   65.09
   6   0   2   33.10    4.10
   6   0   2   43.20    5.80
  -6   0  -2   34.80    4.10
  -6   0  -2   45.20    6.10
   6   0   2   48.00    5.50
  -7   0  -2  266.37   15.80
  -7   0  -2  283.17   13.40
   7   0   2  276.87   12.70
   7   0   2  277.37   15.00
   8   0   2 2303.47   95.39
   8   0   2 2461.05   95.09
  -8   0  -2 2369.86   95.19
   8   0   2 2462.65   93.09
  -8   0  -2 2504.65   93.79
   9   0   2 1229.28   52.19
   9   0   2 1292.67   48.80
  -9   0  -2 1167.48   51.39
  -9   0  -2 1275.47   49.80
   9   0   2 1271.97   51.29
  10   0   2  449.06   18.50
  10   0   2  408.16   23.50
 -10   0  -2  446.06   20.20
  10   0   2  451.65   21.80
 -10   0  -2  407.16   22.50
  11   0   2  117.69   12.00
 -11   0  -2  131.59   11.00
  11   0   2  127.89   12.50
  11   0   2  125.59    8.20
 -11   0  -2  115.69   13.40
  12   0   2    3.40    3.20
  12   0   2   -5.00    5.60
 -12   0  -2    1.40    5.10
  12   0   2   -4.20    7.00
 -12   0  -2    7.40    7.50
  13   0   2    3.30    8.50
 -13   0  -2    2.90    7.00
 -13   0  -2   -5.30    5.60
  13   0   2    1.90    7.60
  13   0   2    6.60    2.80
 -14   0  -2   17.40    6.60
  14   0   2    0.50    7.00
 -14   0  -2   22.00    8.20
  14   0   2   21.00    9.20
 -15   0  -2  146.79   14.80
 -15   0  -2  120.29   14.60
  15   0   2  112.29   12.20
  15   0   2  105.89   13.50
  16   0   2   -4.50    8.70
 -16   0  -2   14.30    9.70
  16   0   2    8.60   11.00
 -16   0  -2    0.00    7.40
  17   0   2   -3.40   11.90
  17   0   2   -0.40    9.80
 -17   0  -2    5.50   10.40
 -17   0  -2  -19.70    8.50
  18   0   2  200.78   23.80
 -18   0  -2  231.58   20.80
 -18   0  -2  260.17   27.10
  18   0   2  230.58   25.80
 -19   0  -2   19.40   12.60
 -19   0  -2    7.20    9.80
  19   0   2   19.00   14.10
  19   0   2   15.40   14.50
 -20   0  -2   14.90   14.50
 -20   0  -2    7.50   13.60
  20   0   2   12.90   19.30
  20   0   2  -14.20   14.70
 -21  -1   2   -4.90   14.50
  21  -1  -2   10.70   18.30
  21  -1  -2    2.00   13.20
 -21  -1   2   -9.60   15.10
  21   1  -2   12.60   15.70
 -21   1   2    1.90   17.10
 -21   1   2   -7.50   14.30
  21   1  -2  -15.70   14.60
 -20  -1   2   33.70   13.10
 -20  -1   2   20.30   13.50
  20  -1  -2   22.20   11.70
  20  -1  -2   49.40   19.00
 -20   1   2   45.00   12.00
  20   1  -2   28.40   13.90
  20   1  -2   22.90   19.10
 -20   1   2   25.80   13.30
  19  -1  -2    0.50   11.30
  19  -1  -2   -0.50   17.50
 -19  -1   2   14.90   11.20
 -19  -1   2    9.10   11.90
 -19   1   2   15.70   10.90
 -19   1   2    8.00    9.90
  19   1  -2   11.60   12.40
  19   1  -2    4.10   12.90
 -18  -1   2   31.90   10.90
  18  -1  -2   38.50   15.50
  18  -1  -2   29.60   11.30
 -18  -1   2   45.70   12.70
 -18   1   2   48.50   11.40
 -18   1   2   36.10    9.50
  18   1  -2   42.90   11.90
  18   1  -2   29.70   16.20
  17  -1  -2  460.25   33.30
 -17  -1   2  446.46   26.60
 -17  -1   2  473.05   28.30
  17  -1  -2  404.96   26.20
  17   1  -2  440.76   27.50
  17   1  -2  458.65   34.10
 -17   1   2  440.86   24.90
 -17   1   2  435.06   27.90
 -16  -1   2  152.38   18.30
  16  -1  -2   99.89   13.50
  16  -1  -2  153.98   16.70
  16   1  -2  120.19   12.20
 -16   1   2  135.09   15.20
 -16   1   2  139.99   17.20
  16   1  -2  100.09   12.80
 -15  -1   2   11.90    7.30
 -15  -1   2    7.50    8.10
  15  -1  -2   17.10    9.30
  15  -1  -2   14.40    7.70
 -15   1   2   16.00    7.60
  15   1  -2   14.80    9.90
 -15   1   2   13.90    7.20
 -14  -1   2  186.38   17.60
 -14  -1   2  239.08   16.90
  14  -1  -2  205.78   20.90
  14  -1  -2  201.58   16.00
 -14   1   2  174.78   15.00
  14   1  -2  206.98   16.30
 -14   1   2  222.78   17.60
  14   1  -2  210.48   21.20
  13  -1  -2   79.69    8.70
 -13  -1   2   79.79    8.50
 -13  -1   2   73.99    8.80
  13  -1  -2   87.09   10.80
 -13   1   2   85.09    8.80
  13   1  -2   94.39    9.90
 -13   1   2   86.79   10.70
  13   1  -2   72.19   10.60
 -12  -1   2   -6.20    5.70
 -12  -1   2    6.20    6.60
  12  -1  -2   -1.70    5.10
  12  -1  -2    6.60    8.10
  12   1  -2   12.10    6.00
 -12   1   2    7.60    6.70
  12   1  -2    0.80    6.60
 -11  -1   2   -4.20    5.40
  11  -1  -2   12.60    5.30
  11  -1  -2    5.80    6.10
 -11  -1   2    2.90    5.50
  11   1  -2    6.30    6.70
 -11   1   2   10.90    5.00
 -11   1   2    9.10    6.30
  11   1  -2    7.10    5.40
 -10  -1   2  628.34   29.30
  10  -1  -2  634.64   30.90
 -10  -1   2  661.43   29.20
  10  -1  -2  667.03   28.70
 -10   1   2  686.73   29.90
  10   1  -2  672.73   28.80
 -10   1   2  658.23   29.00
  10   1  -2  643.54   31.10
  -9  -1   2  430.56   20.50
   9  -1  -2  423.16   22.00
   9  -1  -2  430.66   20.00
  -9  -1   2  413.66   20.40
   9   1  -2  416.66   20.10
  -9   1   2  446.16   21.20
  -9   1   2  425.16   17.30
   9   1  -2  406.56   22.20
  -9   1   2  441.96   20.40
   8  -1  -2 1051.79   41.00
  -8  -1   2  966.80   41.20
   8  -1  -2  957.90   42.30
  -8  -1   2 1045.00   41.50
  -8   1   2 1032.70   39.20
   8   1  -2 1012.40   41.10
  -8   1   2 1044.60   41.90
  -8   1   2  967.40   41.10
   8   1  -2  987.90   42.80
   7  -1  -2  576.94   24.10
  -7  -1   2  570.04   24.70
   7  -1  -2  546.85   25.60
  -7  -1   2  547.25   24.50
   7   1  -2  540.15   26.00
  -7   1   2  578.14   22.60
   7   1  -2  574.94   22.40
  -7   1   2  546.05   24.10
   7   1  -2  540.05   24.00
  -7   1   2  593.34   24.90
   6  -1  -2   13.70    4.50
   6  -1  -2   16.80    3.90
  -6  -1   2   26.10    4.70
  -6  -1   2   20.70    4.40
  -6   1   2   20.10    3.90
   6   1  -2   19.50    2.70
  -6   1   2   19.30    2.70
  -6   1   2   15.90    3.90
   6   1  -2   17.80    3.70
   6   1  -2   14.80    4.90
   5  -1  -2  425.96   18.50
  -5  -1   2  445.76   19.40
  -5  -1   2  444.86   17.80
   5  -1  -2  401.06   19.90
  -5   1   2  454.35   19.50
  -5   1   2  453.85   17.90
  -5   1   2  417.56   18.50
   5   1  -2  404.96   20.20
   5   1  -2  424.26   18.80
   5   1  -2  449.95   17.80
   4  -1  -2 1177.58   49.99
  -4  -1   2 1269.37   49.80
  -4  -1   2 1299.37   48.90
  -4   1   2 1300.57   49.90
   4   1  -2 1306.47   48.90
   4   1  -2 1256.67   49.40
   4   1  -2 1217.38   50.09
  -3  -1   2   34.80    4.00
  -3  -1   2   47.00    5.20
  -3   1   2   40.50    4.50
   3   1  -2   33.30    4.20
   3   1  -2   33.30    3.40
  -2  -1   2  133.09    7.60
  -2  -1   2  135.79    8.00
  -2   1   2  126.79    7.80
   2   1  -2  146.09    8.10
   2   1  -2  135.49    7.90
  -1  -1   2 1479.95   55.89
  -1  -1   2 1497.35   55.89
   1  -1  -2 1491.55   55.99
  -1   1   2 1417.26   56.19
   1   1  -2 1339.07   56.59
   0  -1  -2    0.90    2.80
   0  -1   2    0.50    2.20
   0  -1   2   -0.30    2.10
   1  -1   2  935.91   34.40
  -1  -1  -2  917.51   35.20
   1   1   2  918.41   35.20
   1   1   2  778.52   35.90
   2  -1   2  298.37   13.40
   2  -1   2  304.97   13.00
  -2  -1  -2  269.47   13.50
  -2   1  -2  261.07   13.00
  -2   1  -2  293.47   13.60
   2   1   2  266.57   13.50
   3  -1   2   15.20    4.50
   3  -1   2   17.60    3.20
  -3  -1  -2   10.80    3.80
  -3  -1  -2   12.20    4.00
   3  -1   2   20.10    3.40
  -3   1  -2   13.30    3.20
   3   1   2   16.20    3.80
  -3   1  -2   19.10    4.50
   3   1   2    9.90    4.30
   4  -1   2  221.28   11.50
  -4  -1  -2  227.08   12.10
   4  -1   2  228.28   12.40
  -4  -1  -2  217.78   12.60
   4  -1   2  228.08   11.20
  -4   1  -2  216.88   12.80
  -4   1  -2  220.98   11.30
   4   1   2  232.18   12.40
   4   1   2  228.78   12.20
  -5  -1  -2  980.00   39.00
  -5  -1  -2  924.91   39.60
   5  -1   2  931.91   39.00
   5  -1   2 1031.30   38.40
   5  -1   2 1012.70   39.50
  -5   1  -2  934.61   38.40
   5   1   2  946.61   39.20
   5   1   2  976.20   39.40
   6  -1   2   12.40    4.80
  -6  -1  -2    9.90    4.30
  -6  -1  -2   13.80    5.10
   6  -1   2   10.00    4.40
   6  -1   2   15.20    3.30
   6   1   2    6.60    4.40
   6   1   2    6.10    4.30
  -6   1  -2    8.00    4.20
  -6   1  -2   11.40    3.30
   7  -1   2  296.47   13.20
   7  -1   2  274.47   15.50
   7  -1   2  293.77   15.20
  -7  -1  -2  273.47   14.40
  -7  -1  -2  260.97   16.00
  -7   1  -2  269.07   15.70
   7   1   2  282.97   15.20
  -7   1  -2  263.67   13.40
   7   1   2  245.28   15.00
   8  -1   2 1086.19   43.20
  -8  -1  -2  982.00   43.40
   8  -1   2  965.80   43.10
   8  -1   2 1088.49   41.20
  -8  -1  -2 1094.19   42.80
  -8   1  -2 1052.29   40.70
  -8   1  -2 1026.20   43.50
   8   1   2 1060.19   43.20
   8   1   2 1008.60   42.70
  -8   1  -2 1010.10   41.30
  -9  -1  -2  910.91   38.00
  -9  -1  -2  891.41   39.30
   9  -1   2  962.90   36.60
   9  -1   2  893.31   39.10
   9  -1   2  932.61   39.00
  -9   1  -2  893.81   36.70
   9   1   2  919.41   38.90
  -9   1  -2  948.11   36.30
  -9   1  -2  867.71   39.20
   9   1   2  875.11   38.20
  10  -1   2   11.40    5.30
  10  -1   2    8.60    5.50
  10  -1   2   10.60    3.40
 -10  -1  -2   14.50    7.10
 -10  -1  -2   17.90    5.50
  10   1   2    6.70    5.60
 -10   1  -2    5.60    6.10
  10   1   2    6.20    5.50
 -10   1  -2    8.90    3.80
  11  -1   2   -0.10    5.20
  11  -1   2    5.00    5.90
 -11  -1  -2    0.30    6.30
  11  -1   2   -6.40    3.20
 -11  -1  -2   -4.10    5.90
 -11   1  -2    8.40    6.50
  11   1   2    1.50    3.10
  11   1   2   -0.20    5.50
 -11   1  -2   -1.60    4.10
 -12  -1  -2    0.30    5.90
  12  -1   2    2.40    6.80
 -12  -1  -2   -1.10    6.50
  12  -1   2   -1.70    3.70
  12  -1   2   -2.60    6.10
  12   1   2   -9.40    6.20
 -12   1  -2    2.70    8.10
  12   1   2    4.00    8.30
 -12   1  -2    7.10    4.40
  12   1   2   -1.00    3.00
 -13  -1  -2   12.60    9.00
  13  -1   2    0.60    7.30
 -13  -1  -2    5.90    6.70
  13  -1   2   -0.90    4.10
  13  -1   2    2.70    7.80
 -13   1  -2   -5.80    4.60
  13   1   2    8.30    8.90
  13   1   2   -3.80    3.30
 -13   1  -2    9.60    9.00
  13   1   2   -7.10    7.00
  14  -1   2   19.40    7.40
 -14  -1  -2   10.10    8.90
  14  -1   2    5.80    3.90
 -14  -1  -2    1.20    7.30
  14  -1   2   12.10    8.80
  14   1   2   -5.20    7.20
 -14   1  -2    6.30    5.90
  14   1   2    2.70    9.10
 -14   1  -2   -1.80    9.20
 -15  -1  -2   31.20   10.30
  15  -1   2   30.00   11.80
 -15  -1  -2   35.30    8.30
  15  -1   2   25.00    9.40
 -15   1  -2    9.00    6.60
  15   1   2   16.10    9.70
  15   1   2   31.10   13.70
 -15   1  -2   26.00   10.20
  16  -1   2   83.69   12.90
 -16  -1  -2   65.79   11.90
 -16  -1  -2   67.79    9.90
  16  -1   2   81.59   14.30
  16   1   2   81.09   12.90
 -16   1  -2   76.89    8.50
  16   1   2   48.60   10.70
 -16   1  -2   84.59   13.30
 -17  -1  -2    0.60   11.40
  17  -1   2   -2.70   11.60
  17  -1   2    1.30    9.80
  17   1   2   -0.40    9.20
 -17   1  -2   -1.00   10.20
  17   1   2   -4.90   13.30
 -17   1  -2   -1.30    7.60
 -18  -1  -2   48.20   12.20
  18  -1   2   39.80   12.50
  18  -1   2   29.00   13.90
 -18  -1  -2   20.70   16.00
 -18   1  -2   35.50    8.50
 -18   1  -2   39.90   13.90
  18   1   2   75.49   19.30
  18   1   2    6.60   13.00
 -19  -1  -2    7.20   13.80
 -19  -1  -2    1.60   10.70
  19  -1   2    8.00   17.60
  19  -1   2  -17.20   13.20
  19   1   2   10.00   12.90
  19   1   2    4.60   17.30
 -19   1  -2   -2.60   12.40
 -20  -1  -2  -17.10   13.90
  20  -1   2   -4.40   16.50
 -20  -1  -2   10.60   15.50
  20  -1   2  -21.10   13.50
  20   1   2    2.30   17.00
 -20   1  -2   -5.60    9.70
  20   1   2  -25.00   15.30
 -20   1  -2   16.30   16.00
 -21  -2   2  -22.50   17.20
  21  -2  -2  -27.30   15.60
  21  -2  -2    6.00   20.20
  21   2  -2  -20.00   15.70
  21   2  -2   12.70   16.80
 -21   2   2   22.70   13.60
 -21   2   2    7.40   11.80
  20  -2  -2    1.00   14.80
 -20  -2   2   17.50   14.20
  20  -2  -2   -7.70   14.60
 -20   2   2   14.90   14.20
 -20   2   2    6.50    9.60
  20   2  -2  -17.40   14.10
  20   2  -2   26.30   20.80
  19  -2  -2    3.70   13.10
 -19  -2   2  -26.80   12.60
  19  -2  -2   15.90   23.70
 -19   2   2   -0.20   12.70
  19   2  -2   16.10   15.20
  19   2  -2  -19.90   11.90
 -19   2   2   21.50    8.60
  18  -2  -2   -2.60   12.10
 -18  -2   2   -3.30   11.60
  18  -2  -2    0.60   11.20
  18   2  -2    0.20   11.90
 -18   2   2   -3.80   12.30
 -18   2   2    4.90    8.10
  18   2  -2   -1.60   10.70
  17  -2  -2   -7.50   10.20
 -17  -2   2    2.30   10.10
 -17  -2   2   -4.90    9.80
  17  -2  -2    2.10   12.00
  17   2  -2    9.70    9.00
 -17   2   2  -15.70    7.00
  17   2  -2    3.60   13.00
 -17   2   2   23.10   10.60
  16  -2  -2   13.20   10.20
  16  -2  -2   24.90    9.30
 -16  -2   2   32.70    8.90
 -16  -2   2   33.80   10.80
  16   2  -2   42.70   12.70
 -16   2   2   26.60   10.10
 -16   2   2   31.40    8.00
  16   2  -2   22.40   10.10
 -15  -2   2   15.90    8.90
  15  -2  -2    4.00    9.30
 -15  -2   2    3.00    7.70
  15  -2  -2   15.60    9.40
  15   2  -2   21.60    9.70
 -15   2   2   -1.20    6.40
  15   2  -2    5.40    8.10
 -15   2   2    8.50    8.40
 -14  -2   2    2.50    9.00
 -14  -2   2   -0.90    7.90
  14  -2  -2    7.40    8.10
  14  -2  -2   -4.80    7.50
  14   2  -2    1.10    9.00
 -14   2   2    4.00    3.50
 -14   2   2   -2.50    8.50
 -13  -2   2    4.60    7.30
  13  -2  -2   -2.20    6.40
  13  -2  -2    4.60    7.30
 -13   2   2    5.40    7.10
  13   2  -2   -8.30    6.30
 -13   2   2    0.20    3.30
 -13   2   2   -3.90    6.90
  13   2  -2    6.70    8.50
 -12  -2   2  465.15   24.00
  12  -2  -2  471.25   23.20
  12  -2  -2  483.95   25.50
  12   2  -2  444.86   23.10
  12   2  -2  439.16   27.20
 -12   2   2  443.16   23.60
 -12   2   2  423.86   19.60
 -12   2   2  452.35   24.20
  12   2  -2  433.06   19.30
  11  -2  -2   41.10    6.70
  11  -2  -2   32.70    7.70
 -11  -2   2   39.70    6.90
 -11   2   2   16.20    5.60
  11   2  -2   32.10    4.20
  11   2  -2   32.40    8.60
 -11   2   2   26.30    5.70
 -11   2   2   25.60    3.90
  11   2  -2   24.60    5.30
 -10  -2   2   -5.30    5.00
  10  -2  -2    0.90    5.60
  10   2  -2   -0.10    3.70
  10   2  -2   -3.10    6.30
 -10   2   2    8.10    5.70
 -10   2   2    0.00    3.30
 -10   2   2   -0.60    5.50
  10   2  -2   -2.10    4.20
   9  -2  -2  311.77   18.50
  -9  -2   2  334.57   17.90
   9   2  -2  320.67   15.40
   9   2  -2  326.57   17.40
  -9   2   2  298.07   15.00
  -9   2   2  319.47   17.30
   9   2  -2  304.37   19.80
  -9   2   2  346.27   17.90
   8  -2  -2 1045.20   44.80
  -8  -2   2 1092.39   44.70
   8   2  -2 1115.09   44.20
  -8   2   2 1057.49   44.00
   8   2  -2 1046.40   42.70
  -8   2   2 1023.10   42.80
  -8   2   2 1132.39   44.60
  -7  -2   2    7.50    4.90
   7  -2  -2    3.80    5.00
   7   2  -2    7.70    3.60
   7   2  -2    4.00    4.60
  -7   2   2    9.60    4.60
  -7   2   2    5.10    4.60
  -7   2   2    6.00    3.60
  -6  -2   2  222.58   13.20
   6  -2  -2  185.68   13.80
  -6   2   2  204.68   11.70
  -6   2   2  221.58   11.40
  -6   2   2  201.58   12.40
   6   2  -2  205.08   11.90
   6   2  -2  227.38   12.80
  -6   2   2  219.68   13.10
  -5  -2   2  747.63   29.00
  -5  -2   2  730.63   30.00
   5   2  -2  687.93   29.00
  -5   2   2  671.23   29.30
  -5   2   2  665.93   29.10
  -5   2   2  683.23   28.70
   5   2  -2  698.33   30.30
  -5   2   2  723.83   29.70
  -4  -2   2  780.42   31.00
  -4  -2   2  775.52   31.80
  -4   2   2  733.83   30.70
   4   2  -2  737.83   31.10
  -4   2   2  756.42   31.30
   4   2  -2  711.03   31.90
  -4   2   2  795.82   31.60
  -3  -2   2   -0.50    3.20
   3  -2  -2   -3.10    3.60
  -3  -2   2   -2.30    4.10
   3   2  -2   -0.20    4.10
  -3   2   2    2.60    4.00
   3   2  -2   -0.40    3.80
  -3   2   2    4.20    3.50
  -2  -2   2 3575.24  133.09
   2  -2  -2 3585.74  132.89
  -2  -2   2 3602.04  132.99
   2   2  -2 3324.37  133.09
  -2   2   2 3320.37  132.79
   2   2  -2 3347.47  132.99
  -1  -2   2 1209.58   46.90
  -1  -2   2 1252.77   47.10
   1  -2  -2 1230.48   47.00
  -1   2   2 1137.49   47.10
   1   2  -2 1155.78   47.00
   1   2  -2 1118.49   47.10
   0  -2   2    5.20    3.20
   0  -2  -2    0.30    3.90
   0  -2   2    9.50    3.50
   0   2  -2    2.80    4.00
   0   2  -2    6.50    3.90
   0   2   2    1.90    3.90
  -1  -2  -2  354.56   16.90
   1  -2   2  363.86   16.80
   1  -2   2  381.36   15.70
  -1   2  -2  347.67   17.00
  -1   2  -2  317.97   16.20
   1   2   2  373.66   17.30
   2  -2   2    0.50    2.60
   2  -2   2    1.50    3.70
  -2  -2  -2    0.70    4.20
  -2   2  -2    0.90    2.90
   2   2   2   -2.90    4.40
  -2   2  -2    3.30    3.50
   3  -2   2 2414.76   89.19
  -3  -2  -2 2354.76   90.89
   3  -2   2 2466.95   90.59
  -3   2  -2 2510.75   89.29
   3   2   2 2199.28   90.89
  -3   2  -2 2228.88   90.49
  -3   2  -2 2121.99   90.69
   3   2   2 2348.86   90.79
   4  -2   2  142.49    9.90
   4  -2   2  135.09    9.90
   4   2   2  132.09   10.30
   4   2   2  136.59   11.20
  -4   2  -2  138.79   11.30
  -4   2  -2  145.29    8.70
  -4   2  -2  130.59    9.90
   5  -2   2    2.60    3.90
   5  -2   2    2.40    3.60
  -5  -2  -2    3.10    4.20
  -5   2  -2    4.90    3.70
  -5   2  -2    1.20    3.50
   5   2   2    1.40    5.20
  -5   2  -2    3.30    5.10
   5   2   2   -2.80    4.50
   6  -2   2    3.90    4.30
   6  -2   2    1.50    3.60
  -6  -2  -2   -6.00    3.90
  -6  -2  -2    4.10    4.30
   6   2   2   -1.00    3.70
  -6   2  -2    6.20    4.10
  -6   2  -2    1.10    5.60
   6   2   2   -3.50    4.40
  -6   2  -2   -4.10    3.80
  -7  -2  -2  348.27   19.10
   7  -2   2  372.66   18.50
   7  -2   2  363.66   17.00
   7  -2   2  340.97   18.00
  -7  -2  -2  388.66   18.80
  -7   2  -2  345.57   19.10
   7   2   2  327.87   19.10
   7   2   2  364.36   18.40
  -7   2  -2  354.16   17.10
  -8  -2  -2  230.78   16.30
  -8  -2  -2  259.97   15.60
   8  -2   2  274.07   16.00
   8  -2   2  278.27   13.90
   8  -2   2  253.57   15.50
   8   2   2  258.17   16.50
   8   2   2  261.17   15.50
  -8   2  -2  260.27   16.70
  -8   2  -2  254.47   14.30
   9  -2   2   91.49    9.30
   9  -2   2   66.59    7.50
   9  -2   2   86.59    8.80
  -9  -2  -2   72.99    7.90
  -9  -2  -2   92.89   10.20
  -9   2  -2   82.99    9.40
  -9   2  -2   89.79    9.30
   9   2   2   67.79    8.10
   9   2   2   92.99    9.30
  10  -2   2    4.70    6.10
 -10  -2  -2    6.20    5.70
 -10  -2  -2   12.40    6.50
  10  -2   2    3.70    4.80
  10  -2   2    3.20    5.50
 -10   2  -2    4.10    5.10
 -10   2  -2    8.70    4.60
  10   2   2    2.90    6.00
  10   2   2    0.40    5.50
  11  -2   2    3.20    4.20
 -11  -2  -2    6.90    6.60
  11  -2   2    1.50    6.50
 -11  -2  -2   -2.40    7.00
  11  -2   2   13.50    7.00
 -11   2  -2    8.10    6.50
  11   2   2    0.60    7.00
 -11   2  -2   12.40    4.50
  11   2   2   -1.70    6.50
 -12  -2  -2  187.08   18.30
 -12  -2  -2  202.68   15.20
  12  -2   2  183.48   12.60
  12  -2   2  161.18   17.50
  12   2   2  176.78   15.40
 -12   2  -2  193.48   17.50
  12   2   2  164.38   16.40
 -12   2  -2  180.98   12.80
 -13  -2  -2   66.79    9.90
  13  -2   2   95.09   11.40
 -13  -2  -2   83.19   10.10
  13  -2   2   82.09    7.30
  13  -2   2   94.09   10.70
  13   2   2   79.29    7.10
 -13   2  -2  114.29   12.80
  13   2   2   56.99    9.10
 -13   2  -2   95.49   10.20
  14  -2   2  279.07   23.30
 -14  -2  -2  268.17   22.60
  14  -2   2  282.87   21.00
  14  -2   2  259.17   15.60
 -14  -2  -2  236.08   28.70
  14   2   2  255.27   20.50
  14   2   2  254.47   15.70
  14   2   2  245.88   27.70
 -14   2  -2  264.57   22.80
 -15  -2  -2  112.19   13.40
  15  -2   2  112.29   12.60
  15  -2   2  129.69   12.40
  15  -2   2  113.29   13.70
 -15  -2  -2  112.59   12.10
  15   2   2  128.69   14.60
 -15   2  -2  118.29   13.80
  15   2   2  146.79   11.90
  15   2   2  152.78   10.50
  15   2   2  121.59   15.40
 -16  -2  -2    0.50   10.50
  16  -2   2    6.20   11.90
 -16  -2  -2   -7.10    9.00
  16  -2   2   -5.90   11.20
 -16   2  -2    3.00   11.90
  16   2   2    9.00   12.70
  16   2   2   -6.00    8.70
 -17  -2  -2   23.90   13.10
  17  -2   2   42.90   11.60
  17  -2   2   19.90   13.10
 -17  -2  -2   30.00   11.50
  17   2   2   55.09   18.80
 -17   2  -2   47.70   13.60
  17   2   2   17.30   12.10
  18  -2   2   31.20   15.70
  18  -2   2   -5.00   13.50
 -18  -2  -2   18.00   12.70
 -18  -2  -2    9.80   12.50
  18   2   2   38.00   16.00
  18   2   2   39.10   12.40
  19  -2   2   11.30   28.40
  19  -2   2  -12.20   15.30
 -19  -2  -2   -1.90   13.90
 -19  -2  -2  -23.60   13.20
 -19   2  -2   17.50   13.90
  19   2   2   -4.50   15.40
  19   2   2   13.60   22.10
  20  -2   2   32.10   16.20
  20  -2   2   69.79   20.70
 -20  -2  -2   65.29   16.70
  20   2   2   46.00   17.70
 -20   2  -2   91.79   18.00
  20   2   2   73.59   19.00
 -20  -3   2   18.00   17.80
  20  -3  -2   -5.50   16.70
 -20   3   2    1.70    8.20
  20   3  -2  -15.80   15.60
 -20   3   2   -2.80   17.10
  20   3  -2    9.70   15.60
  19  -3  -2    7.70   19.30
 -19  -3   2    6.20   13.90
 -19   3   2   17.00   14.70
  19   3  -2   14.40   14.20
 -19   3   2  -11.20    8.40
  19   3  -2   17.40   14.40
  18  -3  -2   27.20   13.80
 -18  -3   2   -0.40   12.80
 -18   3   2  -13.40    7.70
 -18   3   2   -0.20   12.90
  18   3  -2   -5.60   12.00
 -18   3   2  -14.10    7.00
  18   3  -2    7.40   12.00
 -17  -3   2  -16.10   10.80
  17  -3  -2    7.60   14.40
 -17   3   2    1.60   12.70
  17   3  -2  -23.30   11.30
  17   3  -2    1.70   12.70
 -17   3   2   -5.70    7.20
 -17   3   2   -5.70    6.50
 -17   3   2    4.40    5.20
 -16  -3   2   29.60   11.00
  16  -3  -2   27.50   11.50
 -16   3   2   40.70    7.20
 -16   3   2   40.60    6.00
 -16   3   2   48.40   11.30
  16   3  -2   33.20   11.50
  16   3  -2   34.70   12.70
 -15  -3   2    3.60    9.70
  15  -3  -2    5.30   10.50
 -15   3   2   15.60    6.10
 -15   3   2    3.00    8.90
  15   3  -2  -22.80    8.50
  15   3  -2   17.50   11.20
 -15   3   2    0.30    5.30
  15   3  -2   -5.00    5.60
 -14  -3   2  -15.00    8.20
  14  -3  -2   -2.80    8.90
 -14   3   2    2.30    5.40
 -14   3   2   -3.00    7.50
  14   3  -2    8.20    7.80
  14   3  -2   -6.30    5.40
 -14   3   2    1.10    8.10
 -14   3   2   -4.10    5.70
  14   3  -2    9.20    9.30
 -13  -3   2  -12.90    8.20
  13  -3  -2    3.10    8.80
  13   3  -2   -5.00    9.40
 -13   3   2   -3.10    8.30
  13   3  -2    1.10    6.30
 -13   3   2    9.30    4.90
 -13   3   2    1.40    8.50
  13   3  -2    8.10    5.50
 -13   3   2    2.10    5.00
  12  -3  -2   41.20    8.90
 -12  -3   2   40.60    8.30
  12   3  -2   51.49    6.40
  12   3  -2   46.40   11.60
 -12   3   2   44.10    5.80
  12   3  -2   50.49    9.40
 -12   3   2   38.50    7.70
 -12   3   2   50.09    9.00
 -12   3   2   51.19    6.40
  11  -3  -2    0.50    7.30
 -11  -3   2   -8.90    6.50
 -11   3   2    4.20    6.60
  11   3  -2    1.20    6.80
 -11   3   2    1.40    4.00
  11   3  -2    1.80    4.80
 -11   3   2    0.50    5.00
 -11   3   2   -6.40    6.90
  11   3  -2   -3.60    7.90
 -10  -3   2    0.20    5.40
  10  -3  -2    5.50    6.90
 -10   3   2   -0.50    4.30
  10   3  -2   -1.20    5.60
 -10   3   2    1.50    4.90
 -10   3   2    1.40    5.70
 -10   3   2    1.40    6.50
  10   3  -2   -0.10    4.70
  -9  -3   2   18.40    6.70
  -9   3   2   20.90    5.10
   9   3  -2   20.50    5.10
   9   3  -2   16.60    6.10
  -9   3   2   28.00    6.70
  -9   3   2   32.40    6.60
  -9   3   2   24.10    4.90
  -8  -3   2   14.10    5.80
   8   3  -2   15.90    4.80
  -8   3   2   24.20    6.80
  -8   3   2   13.90    6.10
  -8   3   2   25.50    4.80
  -8   3   2   13.50    4.60
   8   3  -2    9.10    4.80
   8   3  -2   15.90    6.70
  -7  -3   2  302.57   17.20
  -7   3   2  314.17   16.80
  -7   3   2  295.67   16.70
   7   3  -2  301.67   16.70
   7   3  -2  303.57   18.20
  -7   3   2  285.67   16.30
   7   3  -2  304.47   16.20
  -7   3   2  284.57   15.20
  -6  -3   2  321.07   18.00
  -6   3   2  328.57   16.20
   6   3  -2  320.97   18.60
   6   3  -2  319.17   17.20
  -6   3   2  330.87   17.20
  -6   3   2  352.86   17.40
  -5  -3   2  356.76   17.30
   5   3  -2  331.47   17.50
  -5   3   2  309.37   17.40
  -5   3   2  354.26   17.60
  -5   3   2  341.57   16.50
   5   3  -2  319.87   18.40
  -4  -3   2    6.80    4.30
   4  -3  -2    2.10    4.10
  -4  -3   2    3.50    4.50
  -4   3   2    7.60    4.70
   4   3  -2    4.60    4.40
  -4   3   2   16.10    4.70
   4   3  -2    2.10    4.70
  -3  -3   2  161.88   12.20
  -3  -3   2  191.48   11.90
   3  -3  -2  188.28   11.50
   3   3  -2  174.88   12.90
  -3   3   2  162.98   11.70
  -3   3   2  158.38   12.50
   3   3  -2  171.58   12.60
   2  -3  -2   89.59    9.70
  -2  -3   2  111.59    9.60
  -2  -3   2  104.69   10.20
   2   3  -2  102.89   10.70
  -2   3   2   96.89   11.20
   2   3  -2   98.79   10.60
  -2   3   2  103.89   10.10
   1  -3  -2   64.89    6.60
  -1  -3   2   70.89    8.70
  -1  -3   2   50.49    5.60
  -1   3   2   37.90    5.50
  -1   3   2   50.49    6.00
   1   3  -2   56.99    6.30
   1   3  -2   54.19    6.40
   0  -3   2  237.98   12.80
   0  -3   2  234.58   13.60
   0  -3  -2  220.98   13.60
   0   3   2  216.18   14.70
   0   3  -2  225.38   13.00
   0   3   2  237.28   14.10
   0   3  -2  223.18   14.00
   1  -3   2  161.88   11.30
  -1  -3  -2  148.59   11.30
   1  -3   2  141.39   10.10
   1   3   2  144.59   11.60
  -1   3  -2  142.49   10.40
  -1   3  -2  146.49   11.70
   1   3   2  156.98   12.60
  -2  -3  -2  123.39   10.60
   2  -3   2  125.39   10.30
   2  -3   2  113.39    8.70
  -2   3  -2  111.49    8.90
  -2   3  -2  107.09   10.80
   2   3   2   98.49   11.30
   3  -3   2  503.55   20.60
   3  -3   2  495.25   22.30
  -3  -3  -2  482.05   22.60
   3   3   2  448.76   23.00
  -3   3  -2  480.15   20.60
  -3   3  -2  442.96   22.10
   4  -3   2   74.99    9.10
   4  -3   2   65.29    6.80
  -4   3  -2   65.79    7.40
  -4   3  -2   45.00    5.70
   4   3   2   65.69    7.80
   4   3   2   59.19    7.10
  -4   3  -2   75.99    6.90
   5  -3   2   23.10    5.20
  -5  -3  -2   31.70    6.10
   5  -3   2   29.10    3.50
   5   3   2   23.70    7.30
  -5   3  -2   19.60    5.70
   5   3   2   26.60    6.40
  -5   3  -2   20.80    5.00
  -5   3  -2   24.40    4.20
   6  -3   2   22.90    4.80
  -6  -3  -2    7.20    4.30
   6   3   2   14.30    6.60
  -6   3  -2   15.00    4.30
  -6   3  -2   15.60    4.80
  -6   3  -2   12.90    6.20
   6   3   2   16.70    4.90
  -7  -3  -2   -4.40    5.00
   7  -3   2   -2.10    4.70
   7  -3   2    0.10    4.60
  -7   3  -2   -1.50    5.30
  -7   3  -2   -0.40    4.30
   7   3   2    0.50    5.20
  -7   3  -2    1.60    4.40
   7   3   2    0.10    5.60
   8  -3   2   42.00    5.90
  -8  -3  -2   51.99    7.90
   8  -3   2   47.00    6.40
  -8   3  -2   36.80    5.40
  -8   3  -2   40.60    7.40
  -8   3  -2   37.80    6.00
   8   3   2   32.00    7.40
   8   3   2   32.60    6.10
   9  -3   2  434.86   23.20
   9  -3   2  503.35   22.80
  -9  -3  -2  467.15   24.00
   9   3   2  463.85   22.90
   9   3   2  451.35   25.30
  -9   3  -2  491.15   23.20
  -9   3  -2  485.55   25.20
   9   3   2  459.45   23.70
  -9   3  -2  458.85   22.60
 -10  -3  -2  118.89   13.70
  10  -3   2  114.09   13.80
  10  -3   2  129.09   12.00
  10   3   2  106.19   12.40
  10   3   2  121.39   12.10
 -10   3  -2  113.79   11.50
 -10   3  -2  106.19   11.40
  11  -3   2   21.40    6.00
  11  -3   2   19.20    7.30
 -11  -3  -2    9.20   12.70
  11   3   2   14.60    9.00
  11   3   2   10.20    7.00
 -11   3  -2   15.60    7.80
  11   3   2   31.10    5.90
 -11   3  -2   17.00    5.90
  12  -3   2    0.60    6.00
  12  -3   2   -1.10    6.90
 -12  -3  -2    2.10    7.60
  12   3   2    9.50    7.30
 -12   3  -2    7.50    5.90
 -12   3  -2    2.80    8.80
  12   3   2    2.80    8.70
  12   3   2    1.70    6.10
 -13  -3  -2  238.88   19.70
  13  -3   2  208.18   20.00
  13  -3   2  188.78   16.00
  13   3   2  183.48   19.10
  13   3   2  212.28   15.70
 -13   3  -2  227.68   22.30
 -13   3  -2  229.28   15.60
  13   3   2  198.18   21.30
  14  -3   2   91.59    9.10
  14  -3   2   97.19   12.00
 -14  -3  -2   77.19   12.60
 -14   3  -2  114.89   13.60
  14   3   2   86.99    8.70
 -14   3  -2  106.29   13.80
  14   3   2  102.99   12.00
  15  -3   2   97.19   13.10
 -15  -3  -2   82.49   13.40
  15   3   2   93.79   14.20
  15   3   2   79.79    8.90
 -15   3  -2  125.39   13.40
  15   3   2   64.19   10.90
 -15   3  -2   76.39   13.60
 -16  -3  -2   12.60   11.80
  16  -3   2   29.70   12.20
  16   3   2   23.00   12.70
  16   3   2   22.50    7.50
 -16   3  -2   34.20    6.80
 -16   3  -2   27.90   12.20
  16   3   2   11.60   16.10
  17  -3   2   23.30   13.60
 -17  -3  -2   -3.00   12.00
  17   3   2   19.90    6.30
 -17   3  -2   35.80   18.80
  17   3   2   38.70   16.90
  17   3   2   15.30    7.50
  17   3   2    2.80   11.30
 -18  -3  -2  -16.00   13.00
  18  -3   2    1.60   13.40
  18   3   2   17.20   19.90
 -18   3  -2    7.80   14.70
  18   3   2  -16.50   15.30
 -19  -3  -2   -8.30   15.00
 -19   3  -2   31.50   16.40
  19   3   2  -25.60   18.80
  19   3   2   28.10   17.70
  19  -4  -2   35.40   18.60
 -19  -4   2  -26.30   21.40
 -19   4   2   31.20    8.40
  19   4  -2   -7.50   18.50
  19   4  -2   15.60   19.00
 -19   4   2   24.40   17.10
 -18  -4   2  -15.60   17.10
  18  -4  -2    3.10   15.00
  18   4  -2   -7.80   17.80
  18   4  -2    7.40   14.90
  18   4  -2   14.90    8.20
 -18   4   2    7.60   21.00
 -18   4   2    6.30    7.40
 -17  -4   2   -0.20   14.50
  17  -4  -2    0.10   13.30
  17   4  -2   -7.30    7.70
  17   4  -2  -21.70   12.90
  17   4  -2   11.60   16.10
 -17   4   2   12.10    7.10
 -17   4   2   18.30   13.80
 -16  -4   2    0.00   13.20
  16   4  -2    8.70    7.00
  16   4  -2   11.60   11.30
  16   4  -2   -2.70   14.60
 -16   4   2    9.00   11.20
 -16   4   2   -7.50   11.50
 -16   4   2    6.60    7.20
 -15  -4   2   24.30   11.30
 -15   4   2   42.40    7.40
 -15   4   2   54.99   12.00
 -15   4   2   54.99    7.40
  15   4  -2   50.89   13.20
  15   4  -2   33.80    9.60
 -15   4   2   57.09   13.30
  15   4  -2   32.40    7.90
 -14  -4   2  -11.70   10.10
  14   4  -2    9.40    8.40
  14   4  -2    5.80    7.10
 -14   4   2    1.40    6.30
 -14   4   2   -7.00    8.80
 -14   4   2    9.20    6.00
 -14   4   2   -4.10    9.80
  14   4  -2   10.10   10.00
 -13  -4   2   -0.90    9.20
  13   4  -2    6.70    8.40
  13   4  -2   -2.40   12.20
 -13   4   2    1.10    5.80
  13   4  -2   -1.40    6.10
 -13   4   2    9.00    9.30
 -13   4   2   13.70    6.10
 -13   4   2   10.60    9.10
 -12  -4   2   70.09   11.30
 -12   4   2   83.29    7.60
  12   4  -2   60.09    9.70
 -12   4   2  114.09   13.70
 -12   4   2   73.09   11.50
  12   4  -2   81.59    8.70
 -12   4   2   80.89   10.20
 -11  -4   2   -5.00    7.30
 -11   4   2    2.60    7.40
 -11   4   2    3.90    8.20
  11   4  -2    5.50    5.90
 -11   4   2    4.40    5.90
  11   4  -2    5.90    8.20
 -11   4   2    4.30    5.20
 -10  -4   2  266.67   18.80
 -10   4   2  260.57   17.60
  10   4  -2  214.68   16.50
 -10   4   2  228.88   14.20
 -10   4   2  248.58   19.10
 -10   4   2  236.48   16.10
  10   4  -2  210.38   19.90
  -9  -4   2    1.80    6.50
  -9   4   2    5.90    5.50
   9   4  -2   -5.80    7.30
  -9   4   2    4.20    6.50
   9   4  -2   -2.60    6.80
  -9   4   2   -2.30    4.90
   9   4  -2   -0.30    5.80
  -9   4   2    0.60    6.50
  -8  -4   2    2.80    6.00
  -8   4   2   -3.50    5.50
   8   4  -2   -0.80    7.40
  -8   4   2    2.80    6.30
   8   4  -2    7.50    6.50
   8   4  -2   -2.40    5.50
  -8   4   2    3.70    5.90
  -8   4   2   -0.60    4.40
  -7  -4   2    6.50    6.80
  -7   4   2   20.20    5.90
   7   4  -2   12.20    6.10
  -7   4   2   23.40    6.30
   7   4  -2   14.60    7.40
  -7   4   2   21.50    5.50
  -6  -4   2    3.50    6.20
  -6   4   2    0.10    5.20
  -6   4   2    8.40    4.80
   6   4  -2   -2.00    6.20
  -6   4   2    1.70    5.30
   6   4  -2    0.00    5.20
  -5  -4   2  529.15   25.10
   5  -4  -2  542.15   23.60
  -5   4   2  485.25   25.10
   5   4  -2  489.65   25.10
   5   4  -2  494.05   25.90
  -5   4   2  517.25   24.00
  -5   4   2  527.05   24.40
  -4  -4   2  311.07   18.50
   4  -4  -2  333.37   16.70
   4   4  -2  318.37   18.50
  -4   4   2  338.77   19.10
  -4   4   2  330.47   17.40
   4   4  -2  296.67   18.80
  -3  -4   2  372.76   19.40
   3  -4  -2  388.86   18.40
  -3  -4   2  347.57   19.30
   3   4  -2  360.36   20.20
  -3   4   2  348.97   18.50
   3   4  -2  350.66   20.00
  -3   4   2  359.76   19.60
  -2  -4   2  141.79   12.10
   2  -4  -2  132.09   11.10
  -2  -4   2  149.49   12.20
  -2   4   2  125.09   13.00
   2   4  -2  122.99   12.80
   2   4  -2  120.69   12.90
  -2   4   2  119.39   12.10
  -1  -4   2   -1.20    4.30
   1  -4  -2   -0.30    4.70
  -1  -4   2   10.80    5.80
  -1   4   2    1.20    5.40
   1   4  -2    3.10    5.10
  -1   4   2    0.40    5.80
   1   4  -2    2.60    4.70
   0  -4   2  483.95   22.90
   0  -4   2  469.95   22.00
   0  -4  -2  473.85   22.60
   0   4  -2  457.35   23.40
   0   4  -2  461.85   22.50
   0   4   2  432.16   23.00
   0   4   2  477.75   23.70
   1  -4   2   26.00    5.30
   1  -4   2   35.90    5.20
  -1  -4  -2   29.40    5.50
  -1   4  -2   24.60    6.50
  -1   4  -2   35.10    6.20
   1   4   2   23.70    6.10
   1   4   2   23.10    6.40
  -2  -4  -2 1318.57   53.39
   2  -4   2 1356.46   52.19
   2  -4   2 1362.36   53.29
   2   4   2 1219.28   53.49
   2   4   2 1266.97   53.69
  -2   4  -2 1268.77   52.09
  -2   4  -2 1243.28   53.19
  -3  -4  -2  939.51   39.50
   3  -4   2  927.01   37.60
   3  -4   2  901.81   39.30
  -3   4  -2  872.71   39.40
   3   4   2  904.91   40.10
   3   4   2  898.41   39.80
  -3   4  -2  877.91   37.70
  -3   4  -2  972.60   37.10
   4  -4   2   15.60    4.60
   4  -4   2    9.70    5.40
  -4  -4  -2    9.90    6.40
  -4   4  -2   14.80    4.00
   4   4   2    7.50    5.90
  -4   4  -2   14.50    4.60
  -4   4  -2   11.00    6.10
   4   4   2   11.30    5.90
   5  -4   2 1303.87   53.59
   5  -4   2 1335.87   51.19
  -5  -4  -2 1320.57   53.99
   5   4   2 1297.87   53.79
  -5   4  -2 1268.17   51.39
  -5   4  -2 1352.06   51.49
  -5   4  -2 1222.78   53.39
   5   4   2 1279.07   53.89
   5   4   2 1231.88   54.29
  -6  -4  -2   52.89    6.60
   6  -4   2   53.89    7.10
   6  -4   2   63.09    7.60
  -6   4  -2   49.00    8.60
  -6   4  -2   86.99    8.30
   6   4   2   59.89    9.20
   6   4   2   55.59    7.90
   6   4   2   54.09    7.40
  -6   4  -2   47.40    6.60
  -6   4  -2   76.89    9.70
   7  -4   2  159.18   14.60
  -7  -4  -2  189.28   15.20
  -7   4  -2  169.08   16.50
  -7   4  -2  174.38   14.90
   7   4   2  191.88   15.70
  -7   4  -2  205.18   11.30
   7   4   2  165.28   14.40
  -7   4  -2  199.38   13.10
   7   4   2  190.28   16.60
   8  -4   2    2.10    5.60
  -8   4  -2   -1.80    7.50
   8   4   2    2.50    6.00
  -8   4  -2    0.20    6.00
   8   4   2    1.10    6.90
   8   4   2   -3.80    6.10
  -8   4  -2    3.50    5.40
   9  -4   2    4.30    6.30
  -9  -4  -2    0.40    6.10
  -9   4  -2   15.00    6.50
  -9   4  -2   14.80    6.30
   9   4   2    9.20    6.10
   9   4   2    9.50    9.00
   9   4   2    2.60    7.90
  -9   4  -2   14.60    8.80
 -10  -4  -2   23.30    8.10
  10  -4   2   41.50    7.30
  10   4   2   30.50   10.10
 -10   4  -2   31.00    9.50
  10   4   2   35.70    7.10
 -10   4  -2   24.10    7.30
 -10   4  -2   22.90    7.10
  10   4   2   37.80    7.70
 -11  -4  -2   26.00    8.30
  11  -4   2   22.30    7.00
  11   4   2   33.50    7.40
  11   4   2   16.30    9.20
  11   4   2   23.70    9.80
 -11   4  -2   34.80   10.90
 -11   4  -2   36.40    7.60
 -12  -4  -2  356.06   24.20
  12  -4   2  390.66   22.30
  12  -4   2  375.96   23.50
  12   4   2  362.96   22.10
 -12   4  -2  368.46   26.90
  12   4   2  347.77   23.60
 -12   4  -2  354.76   21.90
  12   4   2  352.16   26.90
  13  -4   2   21.40    8.20
  13  -4   2   26.40    9.80
 -13  -4  -2    8.90    9.60
 -13   4  -2   33.40    7.90
  13   4   2   23.30   10.90
  13   4   2    8.50    8.90
  13   4   2   21.70    8.30
 -13   4  -2   36.30   11.80
  14  -4   2   94.59   12.70
 -14  -4  -2   76.29   13.20
  14   4   2   98.09   15.70
 -14   4  -2   95.09   10.10
  14   4   2   97.49   10.70
  14   4   2   90.59   11.30
 -14   4  -2  123.19   16.50
  15  -4   2   56.19   13.40
 -15  -4  -2   39.70   13.00
 -15   4  -2   46.50    8.80
  15   4   2   70.19    9.30
  15   4   2   39.80   11.80
 -15   4  -2   43.10   12.60
 -16  -4  -2  -25.50   14.10
  16  -4   2    5.70   12.70
  16   4   2   -0.20    7.50
 -16   4  -2    3.30   26.80
  16   4   2    6.20   12.40
  16   4   2   -9.40   14.40
 -16   4  -2    6.60    8.30
 -17  -4  -2  -21.80   13.10
  17  -4   2    4.60   14.10
  17   4   2   48.30   19.60
  17   4   2   -5.90    8.40
  17   4   2  -17.60   16.70
 -17   4  -2    6.40    8.90
 -17   4  -2  -13.70   16.60
  18  -4   2    5.70   15.50
 -18  -4  -2  -15.50   18.20
 -18   4  -2   16.00    8.90
  18   4   2  -12.20   19.20
  18   4   2    0.90   19.50
  18   4   2    7.70    8.60
 -18   4  -2   28.90   17.10
  18   5  -2   14.60   18.80
  18   5  -2   -9.00    9.70
  18   5  -2  -44.30   16.60
 -18   5   2   22.70    9.70
 -18   5   2   10.70   15.80
 -17  -5   2    3.70   22.60
 -17   5   2   10.80   10.30
  17   5  -2   -3.70   13.90
  17   5  -2  -19.20   18.00
 -17   5   2  -11.70   18.10
  17   5  -2   -2.90    9.90
 -16  -5   2    7.50   15.90
 -16   5   2   56.09   14.00
 -16   5   2   49.99    9.80
  16   5  -2   40.20   10.20
 -16   5   2   19.60   12.50
  16   5  -2   43.00   15.30
  16   5  -2   46.40   15.40
 -15  -5   2   39.80   14.00
 -15   5   2   69.29   14.80
  15   5  -2   39.20   13.20
 -15   5   2   67.59   15.30
  15   5  -2   71.99   15.50
 -15   5   2   74.79   10.00
  15   5  -2   71.29   10.50
 -14  -5   2   -0.80   11.00
 -14   5   2   -6.50    6.50
 -14   5   2   -5.20   10.50
  14   5  -2   24.90    9.50
 -14   5   2   27.60    8.60
  14   5  -2   20.10    9.20
 -14   5   2   -4.00   11.30
  14   5  -2   -1.10   13.50
 -13  -5   2   -2.70    8.20
 -13   5   2   15.10    7.80
  13   5  -2    3.80    8.90
  13   5  -2    5.70    8.30
 -13   5   2  -10.20    6.20
 -13   5   2   -4.70    9.10
 -13   5   2   30.30   12.90
 -12  -5   2   21.00   10.90
 -12   5   2   25.20   11.60
  12   5  -2   22.00   10.40
 -12   5   2    9.50    6.30
  12   5  -2    8.60    8.00
 -12   5   2   27.90    8.60
 -11  -5   2  -13.50    7.90
 -11   5   2   -2.30    5.90
  11   5  -2    8.20    7.80
  11   5  -2    1.70    8.40
 -11   5   2    7.00    8.10
 -11   5   2   11.60    7.60
 -11   5   2    9.70    9.80
 -10  -5   2  194.48   18.00
 -10   5   2  162.48   14.10
 -10   5   2  177.58   17.00
  10   5  -2  162.98   17.70
 -10   5   2  174.68   19.90
 -10   5   2  146.49   17.50
  10   5  -2  163.58   18.90
  -9  -5   2    5.60    8.50
   9   5  -2    0.30    9.40
  -9   5   2    3.30    5.30
  -9   5   2   -0.50    6.80
  -9   5   2    2.10    7.50
  -9   5   2   -1.40    9.20
   9   5  -2    8.40    7.00
   9   5  -2    0.30    8.50
  -8   5   2  351.56   21.90
   8   5  -2  356.76   22.60
  -8   5   2  320.97   22.90
  -8   5   2  333.17   19.10
   8   5  -2  320.77   23.50
  -8   5   2  375.56   21.40
   8   5  -2  343.77   22.00
  -7  -5   2   47.00    7.30
   7   5  -2   47.70    9.00
   7   5  -2   76.59    9.40
  -7   5   2   71.29    8.90
  -7   5   2   77.39    8.30
  -7   5   2   75.39    9.20
  -6  -5   2  126.09   13.60
   6  -5  -2  111.49   12.00
  -6   5   2  136.29   13.20
   6   5  -2   98.29   10.20
  -6   5   2  124.49   13.90
  -6   5   2   94.29   10.40
   6   5  -2   78.89   10.60
   5  -5  -2  215.98   14.90
  -5  -5   2  190.98   23.00
  -5   5   2  205.28   15.40
   5   5  -2  193.38   17.40
   5   5  -2  221.68   18.80
  -5   5   2  205.48   18.00
   4  -5  -2   35.30    6.60
  -4  -5   2   32.20    7.10
  -4   5   2   42.60    7.80
   4   5  -2   25.50    6.80
  -4   5   2   36.30    6.80
   4   5  -2   33.70    8.60
   3  -5  -2   49.80    7.10
  -3  -5   2   58.09    8.90
  -3   5   2   50.69    8.50
   3   5  -2   46.70    8.30
   3   5  -2   46.30    8.10
  -3   5   2   54.79    8.40
   2  -5  -2   26.70    6.50
  -2  -5   2   41.60    7.80
   2   5  -2   36.50    8.30
  -2   5   2   33.00    7.20
  -2   5   2   22.10    6.90
   2   5  -2   41.70    8.00
   1  -5  -2    6.30    5.90
  -1  -5   2   11.30    5.40
  -1  -5   2    8.20    6.30
   1   5  -2    6.40    6.70
   1   5  -2    6.30    6.70
  -1   5   2    6.70    6.70
  -1   5   2   11.70    7.10
   0  -5   2   10.00    6.40
   0  -5   2    0.10    5.00
   0  -5  -2   -9.20    5.60
   0   5  -2   -2.10    6.10
   0   5   2   -1.60    7.20
   0   5   2   -3.10    5.50
   0   5  -2   -1.90    5.90
   1  -5   2  110.39   11.90
  -1  -5  -2   59.99    7.80
   1  -5   2   53.69    7.40
  -1   5  -2   81.89    8.70
   1   5   2   64.39    8.90
   1   5   2   86.99    9.50
  -1   5  -2   69.19    9.20
  -2  -5  -2   60.19    8.50
   2  -5   2   70.39    7.50
   2  -5   2   43.30    7.50
  -2   5  -2   62.99    8.00
   2   5   2   64.89    9.20
  -2   5  -2   36.50    7.20
   2   5   2   45.10    7.40
   3  -5   2   32.20    7.20
  -3  -5  -2   58.49    9.20
   3  -5   2   70.99    7.00
   3   5   2   47.50    8.80
  -3   5  -2   69.19    8.90
   3   5   2   53.79    8.40
  -3   5  -2   61.49    7.60
   4  -5   2   45.70    6.60
  -4  -5  -2   39.50    9.90
   4  -5   2   32.10    8.70
  -4   5  -2   42.30    6.70
  -4   5  -2   47.60    5.60
   4   5   2   39.40    9.40
  -4   5  -2   48.70    8.30
   4   5   2   48.00    8.50
  -5  -5  -2   27.90    8.30
   5  -5   2    8.30    9.60
   5  -5   2   23.20    6.00
  -5   5  -2   24.50    6.20
   5   5   2   27.00    7.40
  -5   5  -2   13.60    6.20
   5   5   2   25.60    8.20
  -5   5  -2   29.20    5.10
   6  -5   2   16.20    5.30
  -6  -5  -2   12.80    7.10
  -6   5  -2   16.70    5.10
  -6   5  -2   15.70    6.20
   6   5   2   10.20    6.70
   6   5   2   18.40    8.30
   6   5   2   15.30    7.10
  -6   5  -2   20.90    7.60
   7  -5   2   49.99   10.50
  -7  -5  -2  100.19   11.00
   7   5   2   76.19   10.40
  -7   5  -2   88.69   10.00
   7   5   2   77.29   11.40
   7   5   2   74.99   10.30
  -7   5  -2   99.59   12.80
  -7   5  -2   97.29   11.30
  -7   5  -2  109.19   12.40
   8  -5   2   25.00    7.50
  -8  -5  -2   12.00    7.60
   8   5   2   35.80   10.00
  -8   5  -2   37.50   10.80
   8   5   2   40.60    8.90
  -8   5  -2   31.60    6.00
  -8   5  -2   28.40    8.20
  -8   5  -2   37.60    6.30
   8   5   2   23.40    7.60
   9  -5   2    1.00    7.20
  -9  -5  -2    0.70    8.10
  -9   5  -2   17.40   10.70
  -9   5  -2   10.60    7.00
   9   5   2   -8.60    7.70
   9   5   2  -14.50   10.90
  -9   5  -2   -1.90    6.70
   9   5   2    5.90    7.30
  10  -5   2  289.07   21.40
 -10  -5  -2  268.17   21.90
 -10   5  -2  285.17   24.80
 -10   5  -2  269.17   19.80
  10   5   2  281.17   25.10
  10   5   2  268.27   21.80
  10   5   2  297.27   22.00
 -10   5  -2  253.67   20.60
 -11  -5  -2   70.99   10.00
  11   5   2   76.49   10.80
 -11   5  -2   98.19   13.50
  11   5   2   98.59   14.30
 -11   5  -2   78.59   10.20
 -11   5  -2   79.79   10.20
 -12  -5  -2    2.50    9.30
  12   5   2    2.30    9.70
 -12   5  -2    4.60   10.70
 -12   5  -2    8.70    8.00
  12   5   2   -1.20   10.90
  12   5   2   -1.30   12.50
 -13  -5  -2  -27.10   10.80
  13   5   2  -19.40   10.00
 -13   5  -2    5.90    8.30
  13   5   2    6.90   15.50
 -13   5  -2    0.70   12.00
  13   5   2    9.40    9.70
 -14  -5  -2   47.60   13.30
 -14   5  -2   53.89   10.60
  14   5   2   51.89   11.50
  14   5   2   61.39   17.20
  14   5   2   20.40   10.90
 -15  -5  -2  -12.00   16.50
 -15   5  -2   16.80   16.10
  15   5   2   -0.70   12.50
 -15   5  -2   10.00    9.40
  15   5   2   10.60   10.80
 -16  -5  -2   -9.60   20.30
 -16   5  -2   34.30   15.90
 -16   5  -2   35.40   11.20
  16   5   2   -4.00   15.10
  16   5   2   30.20   11.30
 -17  -5  -2   14.20   28.50
  17   5   2    3.60   10.50
  17   5   2   32.60   17.60
 -17   5  -2   29.70   15.50
 -17   5  -2    9.60   11.70
  16   6  -2   24.60   18.40
 -16   6   2   30.40   16.50
 -16   6   2  -18.00   15.30
  16   6  -2    4.10   13.20
 -16   6   2   23.80   12.10
 -15  -6   2   24.50   34.40
 -15   6   2  -11.10   13.80
  15   6  -2   27.90   12.10
 -15   6   2   45.80   12.20
  15   6  -2   44.00   18.10
  15   6  -2  -12.40   15.40
 -15   6   2   26.70   16.50
 -14  -6   2    4.90   20.60
  14   6  -2   -1.90   13.70
  14   6  -2  -20.90   16.00
 -14   6   2   10.30   12.50
  14   6  -2    1.50   11.20
 -14   6   2    8.30    7.50
 -14   6   2   -1.30   10.50
 -13  -6   2   -8.00   13.20
 -13   6   2    7.70    7.20
 -13   6   2   16.40   13.90
  13   6  -2    5.80   12.50
 -13   6   2   -2.70   11.00
 -13   6   2   12.10   10.20
  13   6  -2   16.90   11.50
 -12  -6   2  -12.60   10.80
  12   6  -2   -4.00   10.50
 -12   6   2    2.70    8.90
  12   6  -2    2.60   11.80
 -12   6   2  -11.10    9.80
 -12   6   2    7.90    8.00
 -12   6   2   -5.50   11.20
 -11  -6   2    1.80   11.00
  11   6  -2    3.30    9.80
  11   6  -2  -10.10   10.10
 -11   6   2   17.50    9.60
 -11   6   2    3.20    9.10
 -11   6   2    9.00    6.90
 -11   6   2   -3.20   11.70
 -10  -6   2   35.20    9.80
 -10   6   2   51.89   10.60
  10   6  -2   49.99   11.50
 -10   6   2   27.60    9.90
 -10   6   2   53.89   11.90
 -10   6   2   49.00    8.60
  10   6  -2   39.00   10.60
  10   6  -2   51.39   15.20
  -9  -6   2   37.00   10.40
   9   6  -2   22.70    9.10
   9   6  -2   15.00   11.00
  -9   6   2   19.50    8.30
  -9   6   2   10.40    8.60
  -9   6   2  -14.30    8.30
  -9   6   2   11.20   12.00
   9   6  -2   -1.40   10.80
  -8  -6   2   39.30   10.20
   8   6  -2   59.59   10.30
  -8   6   2   53.99    8.90
  -8   6   2   43.80   10.00
   8   6  -2   45.60   11.40
  -8   6   2   51.69    9.30
  -7  -6   2  110.69   13.50
   7   6  -2   73.19   11.20
  -7   6   2   73.99    9.80
   7   6  -2  111.19   14.70
  -7   6   2   67.19   10.80
  -7   6   2   90.89   10.50
   6  -6  -2  342.07   21.00
  -6   6   2  371.86   22.50
  -6   6   2  356.96   25.10
   6   6  -2  326.17   26.20
   6   6  -2  361.16   25.60
  -6   6   2  377.66   23.00
   5  -6  -2  290.37   19.40
  -5   6   2  310.77   23.50
   5   6  -2  321.07   24.00
  -5   6   2  311.37   20.90
   5   6  -2  273.07   23.50
   4  -6  -2   73.99    9.00
  -4  -6   2  109.69   12.30
  -4   6   2   79.69   11.80
   4   6  -2   87.09   11.40
   4   6  -2   96.19   12.80
  -4   6   2   88.99   10.50
  -3  -6   2   22.50    9.30
   3  -6  -2   15.50    7.60
  -3   6   2   27.10    9.00
  -3   6   2   15.30    8.60
   3   6  -2   21.10    8.90
   3   6  -2   25.20    9.10
  -2  -6   2  136.59   15.60
   2  -6  -2  110.59   12.20
   2   6  -2  165.08   17.60
   2   6  -2  141.19   13.60
  -2   6   2  157.98   17.60
  -2   6   2   91.29   11.00
  -1  -6   2   47.10   12.90
   1  -6  -2   75.49   12.00
   1   6  -2   66.49   10.70
  -1   6   2   60.69   10.00
   1   6  -2   45.80    9.60
  -1   6   2   46.30    9.50
   0  -6  -2    1.30    7.00
   0  -6   2    3.40    7.00
   0   6  -2    8.10    7.90
   0   6  -2    8.20    7.90
   0   6   2    8.80    9.00
   0   6   2   10.30    9.00
  -1  -6  -2   -8.60    8.00
   1  -6   2   -7.30    6.40
  -1   6  -2    2.00    7.20
   1   6   2    7.20    9.10
  -1   6  -2    8.40    7.70
   1   6   2    3.00    8.70
  -2  -6  -2  194.68   18.50
   2  -6   2  235.48   16.20
  -2   6  -2  228.68   18.10
   2   6   2  225.78   20.80
  -2   6  -2  239.78   21.30
   2   6   2  225.78   23.20
  -3  -6  -2   25.30    8.70
   3  -6   2   27.60    7.70
  -3   6  -2   29.60    8.10
   3   6   2   27.20   10.30
  -3   6  -2   24.20    8.60
   3   6   2   23.30   10.00
   4  -6   2  105.09   10.20
  -4  -6  -2  158.38   17.40
  -4   6  -2  120.29   13.20
   4   6   2  187.38   22.10
   4   6   2   96.59   12.20
  -4   6  -2  142.89   16.10
  -4   6  -2  154.78   13.40
   5  -6   2  197.98   16.00
  -5  -6  -2  208.38   19.70
   5   6   2  170.38   17.70
  -5   6  -2  226.58   17.80
  -5   6  -2  199.38   15.50
  -5   6  -2  227.68   21.90
   5   6   2  220.48   23.10
  -6  -6  -2   33.60    9.30
   6  -6   2   21.60    6.70
  -6   6  -2   17.20    9.70
   6   6   2   29.30   10.70
   6   6   2   32.60   10.70
   6   6   2   12.30   10.10
  -6   6  -2   28.70    6.80
  -6   6  -2   26.60    7.30
  -7  -6  -2   21.80   10.00
   7  -6   2   -4.60    7.00
  -7   6  -2    3.00   11.10
   7   6   2    7.80   10.30
   7   6   2    5.20    9.30
  -7   6  -2   14.30    7.50
  -7   6  -2   13.40    8.50
   7   6   2    4.60   10.40
  -7   6  -2   10.20    6.80
  -8  -6  -2  -11.40    8.90
  -8   6  -2   11.80    9.10
  -8   6  -2   14.40    6.90
  -8   6  -2    5.30   10.70
   8   6   2   14.10    9.90
   8   6   2   -3.10   13.10
   8   6   2    2.30    9.70
  -8   6  -2   -5.40    7.80
  -9  -6  -2  169.68   19.50
   9   6   2   95.39   12.10
  -9   6  -2  121.09   13.10
   9   6   2  110.79   15.10
  -9   6  -2  164.48   18.10
  -9   6  -2  130.69   11.60
   9   6   2   98.19   13.70
 -10  -6  -2   -2.90   13.00
 -10   6  -2   -1.40   11.60
 -10   6  -2    2.20    9.60
 -10   6  -2  -17.40    7.70
  10   6   2  -10.60   12.30
  10   6   2  -16.20   17.70
  10   6   2    8.00   10.80
 -11  -6  -2    3.30   10.00
  11   6   2    5.40   14.10
  11   6   2   -3.30   11.30
  11   6   2   19.70   10.00
 -11   6  -2    1.90    7.90
 -11   6  -2    6.10    9.70
 -11   6  -2    9.80   14.30
 -12  -6  -2    1.80   13.70
  12   6   2   10.10   13.80
  12   6   2    0.30   11.00
 -12   6  -2    4.80    9.00
  12   6   2    6.10   14.30
 -12   6  -2   29.40   13.00
 -13  -6  -2    3.00   16.20
  13   6   2   -0.70   18.80
 -13   6  -2    3.10   10.50
 -13   6  -2   25.20   16.20
  13   6   2    0.10   17.00
  13   6   2   17.50   12.80
 -14  -6  -2   48.20   21.20
  14   6   2   87.99   24.50
  14   6   2   90.49   21.00
 -14   6  -2  106.09   21.30
 -14   6  -2   74.59   12.40
  14   6   2   90.99   14.10
 -15   6  -2   13.80   14.80
 -15   6  -2    3.70   12.00
  15   6   2   16.40   12.90
 -13   7   2   21.90    9.40
 -13   7   2  -29.20   14.40
  13   7  -2   20.00   13.50
 -13   7   2   11.30   16.50
  12   7  -2    4.90   12.70
 -12   7   2    2.40   17.80
 -12   7   2    2.70   12.50
 -12   7   2  -12.60   10.40
  12   7  -2  -11.60   19.40
 -11  -7   2  -16.30   13.50
 -11   7   2  -13.20   11.10
 -11   7   2    0.80   12.90
 -11   7   2    2.20    9.90
  11   7  -2   11.70   16.60
  11   7  -2   -9.70   12.60
 -11   7   2    9.60   15.10
 -10  -7   2   12.70   17.00
 -10   7   2   19.40   11.60
  10   7  -2   11.00   15.80
 -10   7   2   20.70   10.70
  10   7  -2   20.70   12.00
 -10   7   2   -2.40   11.60
 -10   7   2   22.00   25.10
  10   7  -2    9.40   14.20
  -9  -7   2   10.90    9.50
   9   7  -2    2.80   12.20
  -9   7   2    4.30    9.90
  -9   7   2   33.70   14.40
  -9   7   2    6.40    9.90
   9   7  -2    9.20   13.80
  -9   7   2    3.80   10.70
   9   7  -2   36.70   15.10
  -8  -7   2    6.60    9.50
  -8   7   2   27.80   10.10
   8   7  -2   36.40   13.80
  -8   7   2   43.00   10.80
   8   7  -2   19.00   11.30
  -7  -7   2   24.30   11.30
   7   7  -2   42.10   16.30
  -7   7   2   34.10    9.60
  -7   7   2   39.70   12.50
  -7   7   2   21.40   10.50
   7   7  -2   27.60   12.20
  -6  -7   2   11.20    8.90
   6  -7  -2   10.90    9.50
   6   7  -2    8.90   11.10
  -6   7   2   -3.70   10.10
  -6   7   2    1.30    9.80
  -6   7   2   12.40    9.40
   6   7  -2   11.00   12.20
   5  -7  -2   13.90    8.90
  -5  -7   2   12.90    9.60
  -5   7   2   22.60   10.10
   5   7  -2   11.70   11.10
   5   7  -2   -1.10   10.50
  -5   7   2   19.30    9.30
  -5   7   2   -7.80    9.20
   4  -7  -2  165.98   19.20
  -4  -7   2  142.69   15.00
   4   7  -2  136.09   15.40
   4   7  -2  161.68   17.30
  -4   7   2  189.98   20.80
  -4   7   2  167.58   16.30
   3  -7  -2   94.29   12.70
  -3  -7   2  101.89   11.80
   3   7  -2  103.69   13.60
  -3   7   2   97.59   13.00
  -3   7   2  113.69   14.60
   3   7  -2  126.29   15.50
   2  -7  -2  351.86   25.50
  -2  -7   2  370.26   25.90
  -2   7   2  382.36   30.10
  -2   7   2  444.56   28.70
   2   7  -2  425.36   28.20
   2   7  -2  428.36   29.60
  -1  -7   2  132.69   14.00
   1  -7  -2  136.19   14.50
   1   7  -2  144.79   15.80
  -1   7   2  109.59   14.10
   1   7  -2  113.39   14.90
  -1   7   2   93.89   12.60
   0  -7  -2  243.08   21.10
   0  -7   2  232.78   21.30
   0   7   2  260.47   25.00
   0   7  -2  267.67   24.50
   0   7   2  303.97   27.10
   0   7  -2  259.77   23.40
  -1  -7  -2  149.19   18.70
   1  -7   2  103.89   11.50
   1   7   2  130.69   15.60
  -1   7  -2  171.68   20.80
   1   7   2  162.08   17.50
  -1   7  -2   88.19   11.80
   2  -7   2    8.20    8.20
  -2  -7  -2  -15.90    8.20
   2   7   2  -12.70    9.80
   2   7   2    2.40   11.70
  -2   7  -2    6.80   10.10
  -2   7  -2    5.40    9.50
   3  -7   2    7.20   10.60
  -3  -7  -2   -1.00    9.00
   3   7   2   11.20   11.30
  -3   7  -2    0.20   10.20
   3   7   2    1.90   11.30
  -3   7  -2   11.90    9.50
  -4  -7  -2   13.90    9.70
   4  -7   2   28.50    9.10
  -4   7  -2   11.50    9.60
  -4   7  -2   39.90   10.60
   4   7   2   38.20   12.80
   4   7   2   18.90   12.00
  -4   7  -2   35.60    8.00
  -5  -7  -2   14.40   11.60
   5  -7   2   14.10    7.90
  -5   7  -2    8.10   11.00
  -5   7  -2   18.30    7.80
   5   7   2   31.30   11.60
  -5   7  -2   29.30    9.80
   5   7   2   -1.80   11.00
  -6  -7  -2   75.29   14.60
   6  -7   2   69.89   10.50
  -6   7  -2   96.39   11.80
   6   7   2   63.49   14.90
  -6   7  -2   85.79    9.90
  -6   7  -2   66.49   12.10
   6   7   2   77.89   13.20
  -7  -7  -2    2.10   10.90
   7  -7   2   -3.90    8.70
   7   7   2   -8.20   12.10
  -7   7  -2    7.90    9.90
  -7   7  -2   -5.80   25.00
  -7   7  -2    7.90    9.40
  -7   7  -2   11.00    7.70
   7   7   2    0.50   12.80
   7   7   2   11.70   12.60
  -8  -7  -2    4.50   13.80
  -8   7  -2    1.20    9.00
   8   7   2    0.30   12.50
   8   7   2    7.50   14.40
   8   7   2   -2.60   11.80
  -8   7  -2    1.50   11.50
  -8   7  -2   12.30   13.50
  -9  -7  -2   -2.90   16.80
  -9   7  -2   -0.50   14.40
   9   7   2   29.60   13.70
   9   7   2    4.00   16.10
  -9   7  -2   11.20    9.00
  -9   7  -2   16.50    8.40
   9   7   2   16.40   13.50
 -10  -7  -2   -2.70   18.80
 -10   7  -2    5.10    9.60
  10   7   2  -10.10   15.20
 -10   7  -2   -6.10   16.20
 -10   7  -2    8.10    8.10
  10   7   2  -26.40   18.80
  10   7   2    7.60   13.00
 -11  -7  -2    5.60   30.60
  11   7   2    8.70   15.10
 -11   7  -2  -10.50   16.20
  11   7   2  -15.40   19.00
  11   7   2   13.40   18.80
 -11   7  -2   -5.10   13.10
 -12   7  -2   14.00   16.10
  12   7   2   14.40   19.90
  12   7   2   -1.20   26.40
 -12   7  -2    3.50   12.30
 -10   8   2   36.30   19.80
 -10   8   2  -37.10   14.60
 -10   8   2   16.70   14.10
  -9   8   2   29.80   13.00
   9   8  -2    2.70   14.30
   9   8  -2   -1.50   18.50
  -9   8   2   28.10   14.30
  -9   8   2   -3.90   17.40
  -9   8   2   11.10   14.00
  -8  -8   2    3.00   21.90
  -8   8   2   -9.70   12.70
   8   8  -2   19.30   17.50
   8   8  -2   12.40   13.50
  -8   8   2   34.50   13.30
  -8   8   2   12.30   12.90
  -7  -8   2    1.60   17.70
  -7   8   2   13.80   14.20
  -7   8   2   34.60   11.70
   7   8  -2   17.50   14.60
  -7   8   2   18.50   12.70
   7   8  -2   24.50   16.30
   6  -8  -2  -34.70   12.10
  -6  -8   2  -12.90   15.20
  -6   8   2   -3.30   11.90
  -6   8   2    6.40   13.50
  -6   8   2  -18.30   12.30
   6   8  -2   -2.70   15.60
   6   8  -2   14.20   13.00
  -5  -8   2   36.10   15.50
   5  -8  -2   15.40   12.40
  -5   8   2   37.50   12.50
  -5   8   2   32.30   14.90
   5   8  -2   11.50   14.40
  -5   8   2   15.10   11.90
   5   8  -2   27.70   13.90
  -4  -8   2   16.70   12.10
   4  -8  -2   26.10   12.30
   4   8  -2    2.70   12.30
   4   8  -2   12.50   13.30
  -4   8   2  -10.70   13.10
  -4   8   2    1.80   12.70
   3  -8  -2   79.69   15.10
  -3  -8   2  108.09   17.70
  -3   8   2   87.09   16.00
   3   8  -2   71.49   15.10
  -3   8   2   97.99   14.70
   2  -8  -2   33.10   12.00
  -2  -8   2   11.70   12.70
   2   8  -2   52.29   15.40
   2   8  -2   42.90   13.60
  -2   8   2   22.30   12.80
  -2   8   2   30.10   12.50
   1  -8  -2   19.30   11.90
  -1  -8   2    5.40   12.30
  -1   8   2   39.60   13.00
  -1   8   2   36.80   13.40
   1   8  -2    6.00   12.40
   1   8  -2   21.80   13.50
   0  -8  -2  224.58   27.70
   0  -8   2  310.77   26.60
   0   8  -2  266.27   27.40
   0   8   2  277.97   28.80
   0   8   2  269.17   32.00
   0   8  -2  271.47   31.50
   1  -8   2   -8.70   11.80
  -1  -8  -2  -27.60   12.40
   1   8   2   -1.30   13.90
  -1   8  -2   -6.70   11.00
  -1   8  -2    2.50   11.00
  -2  -8  -2   21.10   12.60
   2  -8   2   34.60   11.20
   2   8   2   20.00   15.00
   2   8   2   37.30   15.20
  -2   8  -2   25.60   13.70
  -2   8  -2   18.80   13.50
   3  -8   2   -3.50   11.80
  -3  -8  -2  -10.70   13.00
  -3   8  -2   -6.20   11.80
   3   8   2    1.50   13.50
  -3   8  -2    4.20    8.70
  -3   8  -2    6.10   12.10
   3   8   2   -1.20   14.70
  -4  -8  -2  -17.00   14.00
   4  -8   2  -14.00   12.00
   4   8   2   -3.70   13.90
  -4   8  -2   -7.80   11.80
   4   8   2   15.40   13.50
  -4   8  -2    3.00   11.90
   5  -8   2   15.10   12.00
  -5  -8  -2   32.50   15.50
  -5   8  -2   36.70   13.50
  -5   8  -2   34.40   12.80
   5   8   2   43.70   15.50
   5   8   2   40.90   14.70
  -6  -8  -2   24.70   17.10
   6  -8   2   40.20   11.10
   6   8   2   35.70   16.40
   6   8   2   60.89   17.40
  -6   8  -2   60.19   14.70
  -6   8  -2   77.49   12.80
   6   8   2   51.79   25.20
   7   8   2   10.80   15.80
   7   8   2   42.10   15.60
  -7   8  -2   21.80   12.50
  -7   8  -2   15.80   12.80
  -7   8  -2   -0.60   16.60
  -8   8  -2   25.40   13.00
   8   8   2    3.60   15.70
  -8   8  -2   10.60   11.60
   8   8   2   -6.10   16.40
  -8   8  -2    7.70   18.10
  -9   8  -2   18.30   10.40
   9   8   2   -2.80   15.10
  -9   8  -2  -28.70   17.90
  -9   8  -2    4.00   14.00
   9   8   2   18.60   20.20
 -21   0   3    3.10   12.70
 -21   0   3   10.00   13.70
  21   0  -3    2.50   17.90
  21   0  -3   -1.90   15.60
  20   0  -3  -14.80   15.00
 -20   0   3    7.70   11.30
 -20   0   3    6.20   10.80
  20   0  -3    2.40   13.60
  19   0  -3  -10.00   11.20
 -19   0   3    6.90   10.50
  19   0  -3   12.90   15.50
 -19   0   3   21.60   10.70
 -18   0   3    2.50    9.20
  18   0  -3   -5.90   11.60
  18   0  -3    6.50    9.90
 -18   0   3    7.50    9.80
 -17   0   3    0.60    9.30
 -17   0   3    3.20    8.10
  17   0  -3   13.00    9.80
  17   0  -3    7.60    7.90
 -16   0   3   -3.20    7.70
  16   0  -3   -2.10   11.70
 -16   0   3    3.50    7.50
 -15   0   3   -5.00    7.90
  15   0  -3   -2.40    6.80
 -15   0   3   16.20    6.20
  15   0  -3    7.40    8.50
 -14   0   3   -4.80    6.10
  14   0  -3   -5.50    6.00
 -14   0   3   -0.20    7.20
  14   0  -3    0.90    7.60
 -13   0   3   -1.60    5.50
 -13   0   3   -2.00    5.70
  13   0  -3   -3.40    6.00
  13   0  -3   -1.80    7.40
 -12   0   3    1.90    5.20
  12   0  -3    0.00    5.50
 -12   0   3   -2.00    5.80
  12   0  -3    0.40    6.60
 -11   0   3    1.40    4.90
  11   0  -3   -2.20    4.20
  11   0  -3    1.70    7.30
  10   0  -3    6.40    7.40
 -10   0   3   -2.30    4.50
  10   0  -3   -3.70    4.10
 -10   0   3    2.60    4.20
   9   0  -3   -4.60    3.70
   9   0  -3    1.40    6.30
  -9   0   3    1.60    5.70
  -9   0   3   -0.50    4.00
   8   0  -3    2.70    6.40
  -8   0   3   -1.60    4.70
  -8   0   3   -0.90    3.70
   8   0  -3    1.80    3.70
  -7   0   3    1.70    3.20
   7   0  -3    2.10    3.30
   7   0  -3    2.80    5.20
  -7   0   3   -3.10    3.80
  -6   0   3    2.60    3.70
   6   0  -3    4.90    3.00
   6   0  -3   -1.80    4.80
  -6   0   3    3.60    2.70
   5   0  -3    1.20    4.00
  -5   0   3    3.40    2.40
  -5   0   3   -4.60    1.60
  -5   0   3    0.50    3.70
   5   0  -3    0.80    2.70
   4   0  -3   -0.60    3.60
  -4   0   3    1.80    2.10
  -4   0   3   -3.30    1.80
  -4   0   3    2.10    3.40
   4   0  -3    1.10    2.20
   3   0  -3   -0.40    3.30
  -3   0   3   -2.40    3.40
  -2   0   3    0.00    2.40
   2   0  -3   -1.30    2.50
   1   0  -3    0.70    1.40
  -1   0   3   -1.00    1.40
   0   0   3    1.90    2.00
   0   0  -3   -0.40    2.10
  -1   0  -3    1.20    2.80
   1   0   3   -0.70    2.70
   1   0   3   -0.10    2.50
   1   0   3    1.30    2.30
  -2   0  -3    5.10    3.20
  -2   0  -3    0.60    2.50
   2   0   3    0.70    2.90
   2   0   3    0.80    2.70
   2   0   3    3.80    2.70
  -3   0  -3   -1.50    2.70
   3   0   3   -2.30    3.50
   3   0   3    2.10    2.90
  -4   0  -3   -0.30    2.80
   4   0   3    1.50    3.40
   4   0   3   -1.00    2.70
  -4   0  -3   -1.60    4.10
   4   0   3    0.40    3.20
  -5   0  -3    1.20    4.60
   5   0   3    0.30    2.90
  -5   0  -3   -0.40    3.10
   5   0   3    3.30    5.00
   5   0   3   -2.10    3.70
   6   0   3    0.50    2.80
  -6   0  -3   -3.40    3.00
   6   0   3   -1.80    4.90
  -6   0  -3    0.00    4.10
   6   0   3   -2.80    3.40
   7   0   3   -0.80    4.00
  -7   0  -3    0.20    5.00
   7   0   3    0.20    3.00
  -7   0  -3    0.10    3.30
   7   0   3   -3.60    3.70
   8   0   3    0.10    3.20
   8   0   3    7.20    4.10
  -8   0  -3   -2.60    5.20
   8   0   3    0.30    4.40
  -8   0  -3   23.30    4.70
   9   0   3   -8.20    4.70
   9   0   3   -1.50    2.80
  -9   0  -3    1.70    4.20
  -9   0  -3    1.30    5.00
  10   0   3   -2.30    7.20
 -10   0  -3   -0.30    6.60
  10   0   3   -4.80    4.90
  10   0   3    1.60    3.10
 -10   0  -3    1.20    4.20
  11   0   3   -2.80    3.00
 -11   0  -3    2.20    6.50
  11   0   3    0.00    8.00
 -11   0  -3   -1.30    4.50
  11   0   3   -2.60    5.90
  12   0   3    1.10    6.70
 -12   0  -3    1.80    6.80
 -12   0  -3   -4.40    4.90
  12   0   3    3.10    8.00
  12   0   3    7.00    3.70
  13   0   3   -6.40    7.20
 -13   0  -3   -1.80    8.60
 -13   0  -3   -2.40    5.10
  13   0   3    0.10    7.80
  13   0   3   -3.80    3.60
  14   0   3   -0.50    7.00
 -14   0  -3   -7.80    7.70
  14   0   3    1.10   10.60
 -14   0  -3   -1.60    6.70
  14   0   3   -1.30    4.20
 -15   0  -3    6.80    8.70
  15   0   3    9.90   11.20
  15   0   3    3.10    8.10
 -15   0  -3  -16.60    7.00
  16   0   3   -8.90    8.60
 -16   0  -3    1.20    7.70
  16   0   3    2.00   11.50
 -16   0  -3  -16.70   10.90
  17   0   3    7.20    9.60
 -17   0  -3   -3.60    8.30
 -17   0  -3    3.30   10.60
  17   0   3   -0.70   12.10
 -18   0  -3  -11.00   19.60
  18   0   3   -9.40   11.40
 -18   0  -3  -11.50    8.80
  19   0   3  -22.20   15.30
 -19   0  -3   16.30   16.20
 -19   0  -3   -8.70   10.90
  19   0   3  -13.90   13.90
 -20   0  -3    8.60   14.70
  20   0   3   17.50   17.80
 -20   0  -3  -31.40   11.40
  20   0   3   -8.40   19.50
 -21  -1   3    4.70   14.20
  21  -1  -3  -22.10   16.30
  21   1  -3    8.80   15.40
 -21   1   3  -15.10   11.00
 -21   1   3   -9.20   15.00
  21   1  -3  -10.90   15.10
 -20  -1   3   23.30   12.00
  20  -1  -3   15.80   13.30
 -20  -1   3   15.20   13.60
  20  -1  -3   10.50   16.40
 -20   1   3  -12.20   13.40
  20   1  -3   -1.80   16.30
 -20   1   3   -0.30   12.10
  20   1  -3  -13.30   10.70
  19  -1  -3   19.40   15.20
 -19  -1   3    2.50   10.70
  19  -1  -3    5.90   11.30
 -19  -1   3  -25.30   11.30
 -19   1   3    2.30   10.50
  19   1  -3   17.10   17.10
 -19   1   3   19.90    9.30
  19   1  -3   -2.80   11.50
 -18  -1   3  198.28   21.60
  18  -1  -3  155.38   17.40
 -18  -1   3  199.28   22.40
  18  -1  -3  195.18   20.60
 -18   1   3  161.68   18.90
  18   1  -3  194.88   22.20
  18   1  -3  164.78   20.70
 -18   1   3  196.98   21.10
 -17  -1   3   19.70    9.70
  17  -1  -3   13.70    9.20
 -17  -1   3   29.30    9.80
  17  -1  -3   24.50   12.70
 -17   1   3   25.40    9.80
  17   1  -3   19.00   12.00
  17   1  -3   22.50    9.10
 -17   1   3   12.80    8.40
 -16  -1   3  122.99   12.00
 -16  -1   3  123.39   12.70
  16  -1  -3  111.29   13.70
  16   1  -3   94.79   12.90
 -16   1   3  143.99   14.90
  16   1  -3  126.99   12.70
 -16   1   3  160.58   17.60
  15  -1  -3   72.09    9.50
 -15  -1   3   65.89    9.60
  15  -1  -3   74.69   11.90
 -15  -1   3   68.59    9.90
 -15   1   3   72.89    9.50
  15   1  -3   73.59   11.60
  15   1  -3   82.69   10.00
 -15   1   3   77.49    8.80
  14  -1  -3   84.79    8.80
 -14  -1   3   76.09    9.10
 -14  -1   3   90.79   10.30
  14  -1  -3   69.09    9.50
  14   1  -3   78.29    8.40
 -14   1   3   77.29    8.90
  14   1  -3   74.79   11.80
  13  -1  -3   96.09    8.90
 -13  -1   3  115.49   13.40
 -13  -1   3  130.29   13.40
  13  -1  -3   87.59   10.70
 -13   1   3   67.49    9.20
 -13   1   3  100.69    9.70
  13   1  -3  115.69   12.70
  13   1  -3  106.39   13.00
 -12  -1   3    0.00    4.70
 -12  -1   3    9.40    6.10
  12  -1  -3   12.50    5.30
  12  -1  -3   10.10    7.00
 -12   1   3    6.50    6.50
 -12   1   3    8.50    5.90
  12   1  -3    3.40    7.90
  12   1  -3   11.60    4.90
 -11  -1   3  347.97   19.20
  11  -1  -3  384.76   21.80
  11  -1  -3  368.96   18.70
 -11  -1   3  352.26   19.70
 -11   1   3  376.26   19.20
  11   1  -3  389.36   19.00
 -11   1   3  385.86   20.80
 -10  -1   3    9.60    5.40
  10  -1  -3    7.10    4.70
 -10  -1   3    4.30    6.00
  10  -1  -3    2.40    5.90
  10   1  -3    9.70    7.20
  10   1  -3    6.10    4.40
 -10   1   3    2.20    5.90
 -10   1   3   11.40    4.40
  -9  -1   3  383.16   19.50
  -9  -1   3  403.46   19.80
   9  -1  -3  363.86   21.10
   9  -1  -3  426.66   19.00
   9   1  -3  405.96   19.20
  -9   1   3  420.96   19.30
  -9   1   3  413.46   20.60
  -9   1   3  415.56   16.70
   8  -1  -3 1109.89   43.00
   8  -1  -3  980.20   44.40
  -8  -1   3 1052.49   43.30
  -8  -1   3 1099.79   43.80
  -8   1   3 1019.50   42.90
  -8   1   3 1081.49   44.10
  -8   1   3 1108.49   41.60
   8   1  -3 1069.79   43.00
   8   1  -3 1117.99   41.40
   8   1  -3 1018.50   44.70
   7  -1  -3   77.29    7.40
  -7  -1   3   79.19    8.60
  -7  -1   3   78.39    5.60
  -7  -1   3   86.49    9.10
   7   1  -3   75.69    7.80
  -7   1   3   75.59    8.80
  -7   1   3   78.69    6.20
  -7   1   3   73.89    7.40
   7   1  -3   76.29    6.00
   6  -1  -3   33.70    5.50
   6  -1  -3   62.09    6.60
  -6  -1   3   51.99    5.20
   6   1  -3   53.79    6.70
  -6   1   3   40.00    4.90
   6   1  -3   52.69    5.20
  -6   1   3   55.69    6.00
   6   1  -3   60.39    5.60
   5  -1  -3  522.85   23.90
  -5  -1   3  560.74   21.60
   5   1  -3  542.15   22.20
   5   1  -3  511.85   23.60
  -5   1   3  507.95   23.10
   5   1  -3  533.55   21.90
   4  -1  -3 1641.94   67.49
  -4  -1   3 1779.62   67.29
  -4  -1   3 1756.62   66.39
   4   1  -3 1613.24   67.09
  -4   1   3 1804.72   67.49
   4   1  -3 1675.33   67.29
  -4   1   3 1774.22   66.29
  -3  -1   3   -3.50    3.20
  -3  -1   3    0.00    2.60
  -3   1   3    1.10    2.80
   3   1  -3    1.60    3.40
  -2  -1   3 1597.24   59.89
  -2  -1   3 1599.44   59.69
   2   1  -3 1678.13   59.79
   2   1  -3 1320.37   60.29
  -2   1   3 1524.45   60.09
   1  -1  -3 8386.36  306.27
  -1   1   3 7707.43  306.17
   0  -1  -3   36.00    4.10
   0  -1   3   50.49    5.90
   0   1   3   46.00    5.60
   0   1   3   34.70    4.20
   0   1  -3   39.40    4.00
  -1  -1  -3 4600.14  182.18
   1  -1   3 4929.91  182.28
  -1  -1  -3 4960.70  182.38
   1   1   3 4652.73  182.38
  -1   1  -3 4659.33  182.28
   1   1   3 5010.40  182.28
  -1   1  -3 4606.54  182.28
   2  -1   3  869.21   34.30
   2  -1   3  879.91   34.10
  -2  -1  -3  842.82   34.30
  -2   1  -3  835.62   34.10
  -2   1  -3  837.02   34.40
   2   1   3  802.32   34.40
   2   1   3  870.81   34.30
   3  -1   3  307.57   13.60
  -3  -1  -3  282.67   14.00
  -3  -1  -3  284.37   14.60
   3  -1   3  300.87   14.20
   3   1   3  287.97   13.90
   3   1   3  263.07   14.20
  -3   1  -3  275.97   14.60
  -3   1  -3  268.67   13.70
  -4  -1  -3   72.69    7.80
  -4  -1  -3   78.59    9.00
   4  -1   3   72.09    8.40
   4  -1   3   70.89    7.60
   4  -1   3   74.19    7.20
   4   1   3   51.39    5.50
   4   1   3   77.59    8.10
  -4   1  -3   75.69    7.60
  -5  -1  -3 1153.78   45.70
   5  -1   3 1176.58   45.20
   5  -1   3 1170.18   46.20
   5  -1   3 1109.29   45.60
  -5  -1  -3 1092.89   46.30
  -5   1  -3 1088.49   46.30
   5   1   3 1142.69   45.90
   5   1   3 1205.58   46.20
  -5   1  -3 1125.69   45.30
   6  -1   3  686.43   26.90
   6  -1   3  659.73   28.20
  -6  -1  -3  644.04   28.60
  -6  -1  -3  655.03   27.50
   6  -1   3  623.14   27.80
   6   1   3  624.24   27.80
  -6   1  -3  638.44   27.00
  -6   1  -3  647.94   28.50
   7  -1   3   -0.20    3.10
   7  -1   3    1.60    4.90
  -7  -1  -3    2.30    4.70
   7  -1   3    1.60    4.50
  -7  -1  -3   -0.30    4.90
  -7   1  -3   -1.40    3.60
   7   1   3   -3.10    4.10
  -7   1  -3   -1.90    5.30
  -8  -1  -3  544.25   23.70
   8  -1   3  536.25   22.40
   8  -1   3  535.85   24.40
   8  -1   3  503.25   24.60
  -8  -1  -3  510.95   25.00
  -8   1  -3  516.95   22.60
   8   1   3  538.15   24.70
  -8   1  -3  492.15   24.90
   8   1   3  510.45   24.10
  -9  -1  -3   79.89    8.60
   9  -1   3   87.29    8.50
   9  -1   3  107.19   11.70
   9  -1   3  108.89   12.20
  -9  -1  -3  100.89   10.30
   9   1   3  111.09   11.00
  -9   1  -3  104.09    9.60
  -9   1  -3  104.89   12.70
  -9   1  -3  106.89    7.30
   9   1   3   95.49   11.10
  10  -1   3  158.08   15.50
 -10  -1  -3  150.38   12.50
  10  -1   3  165.98   10.30
 -10  -1  -3  155.48   15.20
  10  -1   3  153.18   13.10
  10   1   3  152.78   12.50
  10   1   3  132.39   12.90
 -10   1  -3  146.99    9.40
 -10   1  -3  162.68   14.90
  10   1   3  169.78    9.90
 -11  -1  -3    9.40    5.90
  11  -1   3    2.60    5.60
  11  -1   3    8.10    6.70
  11  -1   3   13.00    4.40
 -11  -1  -3   13.90    8.60
  11   1   3   11.70    3.80
 -11   1  -3    4.60    3.90
  11   1   3   14.30    6.30
  11   1   3   12.00    5.80
 -11   1  -3   15.90    7.80
 -12  -1  -3  222.48   15.70
 -12  -1  -3  218.28   19.50
  12  -1   3  238.28   13.30
  12  -1   3  234.18   19.40
  12   1   3  236.18   12.80
  12   1   3  214.88   19.00
 -12   1  -3  215.48   19.20
 -12   1  -3  208.28   12.50
  13  -1   3   32.10    4.80
  13  -1   3   18.60    9.00
  13  -1   3   19.60    8.40
 -13  -1  -3   29.00    7.80
 -13  -1  -3   31.50    7.40
 -13   1  -3   25.00    9.60
  13   1   3   29.20    8.10
  13   1   3   23.00    4.60
  13   1   3   18.90   10.40
 -13   1  -3   26.60    5.40
 -14  -1  -3    0.10    7.80
 -14  -1  -3   20.70   10.60
  14  -1   3   -1.20    7.60
  14  -1   3   14.10   10.10
  14   1   3    9.90   10.80
 -14   1  -3    9.30   10.80
  14   1   3   10.00    8.20
 -14   1  -3    1.30    5.50
  14   1   3   10.90    3.60
  15  -1   3   44.60   11.00
  15  -1   3   54.19    5.60
 -15  -1  -3   40.20    9.20
  15  -1   3   52.09    9.50
 -15  -1  -3   45.20   10.90
 -15   1  -3   45.40   10.90
  15   1   3   35.10   10.00
 -15   1  -3   32.50    7.40
  15   1   3   46.10   12.20
  15   1   3   41.00    4.70
 -16  -1  -3   79.79   11.30
  16  -1   3  123.59   15.80
 -16  -1  -3   85.49   13.50
  16  -1   3  112.19   13.90
 -16   1  -3   67.49    8.70
  16   1   3   86.59   12.00
 -16   1  -3  118.79   15.50
  16   1   3   92.69   15.10
  17  -1   3    4.70    9.40
  17  -1   3    7.60   12.80
 -17  -1  -3    1.80   12.90
 -17  -1  -3   11.10   15.90
  17   1   3   20.40   17.20
  17   1   3    1.40   11.10
 -17   1  -3   -8.40   10.60
 -17   1  -3   23.30    6.60
  18  -1   3   -1.90   15.20
 -18  -1  -3   19.20   16.00
  18  -1   3   -2.80   11.90
 -18  -1  -3   -2.20   10.90
 -18   1  -3    8.40    7.70
  18   1   3   13.60   15.40
 -18   1  -3   33.20   17.00
  18   1   3   45.40   12.70
 -19  -1  -3   -5.30   10.80
  19  -1   3   -4.80   16.50
 -19  -1  -3   -1.20   15.40
  19  -1   3   11.70   13.90
  19   1   3   10.90   18.10
 -19   1  -3    0.10   14.40
  19   1   3  -21.30   13.10
 -19   1  -3   -9.70    8.50
  20  -1   3  -15.80   16.30
 -20  -1  -3    0.70   14.10
 -20  -1  -3   -6.50   14.00
  20  -1   3  -15.30   17.70
  20   1   3   12.90   15.90
  20   1   3   12.50   20.40
 -20   1  -3   18.00   13.80
 -20   1  -3   -3.20    9.80
  21  -2  -3   32.60   17.60
  21  -2  -3   22.50   17.20
 -21  -2   3   43.70   17.80
 -21   2   3   43.70   12.30
  21   2  -3   22.60   15.30
  21   2  -3   25.50   15.20
  20  -2  -3  -16.70   12.30
  20  -2  -3  -17.50   15.00
 -20  -2   3    4.30   14.70
 -20   2   3    5.50   11.90
  20   2  -3    7.80   14.70
  20   2  -3    8.50   17.00
 -20   2   3   -4.20   10.00
  19  -2  -3   10.80   21.80
  19  -2  -3   -3.60   13.20
 -19  -2   3  -28.00   11.60
 -19   2   3    0.40   11.60
 -19   2   3   16.90    9.30
  19   2  -3    1.60   12.10
  19   2  -3   -8.70   12.00
  18  -2  -3   33.80   14.40
  18  -2  -3   14.30   11.90
 -18  -2   3   25.20   10.70
  18   2  -3   28.30   16.40
 -18   2   3   30.80   11.60
 -18   2   3   10.10    8.50
  18   2  -3   17.60   10.70
  17  -2  -3   11.50   11.50
 -17  -2   3   12.30   10.00
  17  -2  -3   32.50   10.60
  17   2  -3   15.40    9.90
  17   2  -3   11.60   11.10
 -17   2   3   33.60    7.60
 -17   2   3   30.00   10.90
 -16  -2   3   65.99   11.80
  16  -2  -3   82.89   12.50
  16  -2  -3   88.79   11.80
 -16   2   3  104.89   12.40
  16   2  -3   89.89   10.20
 -16   2   3   98.39    9.00
  16   2  -3   92.79   15.30
  15  -2  -3   -4.30    9.30
  15  -2  -3    1.90    7.90
 -15  -2   3    1.80    7.60
 -15   2   3  -18.00    7.40
  15   2  -3   -0.20    9.50
 -15   2   3    1.30    7.60
  15   2  -3   -4.10    6.70
  14  -2  -3   36.60    8.60
  14  -2  -3   37.30   10.60
 -14  -2   3   18.00    8.10
 -14   2   3   27.60    7.90
  14   2  -3   20.50    7.90
  14   2  -3   16.40    9.80
 -14   2   3   18.30    7.50
  13  -2  -3    4.40    6.10
 -13  -2   3    3.10    6.90
  13  -2  -3    6.50    8.10
  13   2  -3   -9.30    6.20
 -13   2   3    7.60    8.00
 -13   2   3   -4.10    3.30
 -13   2   3    5.40    7.10
  13   2  -3   12.80    8.40
 -12  -2   3   52.79    8.70
  12  -2  -3   41.20    7.80
  12  -2  -3   70.59    7.80
  12   2  -3   66.29    7.30
  12   2  -3   45.20    9.30
 -12   2   3   68.69    8.10
  12   2  -3   59.39    7.20
 -12   2   3   51.49    7.70
 -12   2   3   49.50    4.60
 -11  -2   3   30.60    6.70
  11  -2  -3   33.70    7.40
 -11   2   3   39.50    7.40
 -11   2   3   50.49    7.20
  11   2  -3   32.60    6.50
  11   2  -3   43.30    9.10
 -11   2   3   32.40    4.10
  11   2  -3   41.50    4.50
  10  -2  -3   81.89    9.10
 -10  -2   3  117.79   12.10
  10   2  -3  111.29   14.60
 -10   2   3  102.49    8.60
 -10   2   3  116.89   12.20
  10   2  -3  118.39   10.50
 -10   2   3  110.39   11.30
  10   2  -3  105.39    8.70
  -9  -2   3   -7.50    5.20
   9  -2  -3    2.80    5.70
  -9   2   3    5.40    5.10
  -9   2   3    4.30    4.30
   9   2  -3    2.00    5.70
  -9   2   3   -2.30    3.10
   9   2  -3   -0.30    4.80
   9   2  -3    0.90    3.70
   8  -2  -3    2.40    5.40
  -8  -2   3    4.10    4.80
  -8   2   3    2.70    4.30
   8   2  -3   -0.60    3.20
   8   2  -3    2.70    6.10
  -8   2   3    1.20    4.40
   8   2  -3    1.70    4.10
  -8   2   3    2.60    3.40
  -7  -2   3 1023.80   39.80
   7  -2  -3  960.00   41.70
  -7  -2   3 1006.00   41.40
   7   2  -3 1030.60   42.30
  -7   2   3  976.40   40.50
  -7   2   3 1035.70   41.30
  -7   2   3  938.81   39.90
   7   2  -3 1009.80   40.70
   7   2  -3  960.70   39.80
  -6  -2   3  133.49    9.20
  -6  -2   3  150.18   11.00
   6   2  -3  137.69    9.90
   6   2  -3  138.99   12.10
   6   2  -3  137.19   10.40
  -6   2   3  139.89    9.90
  -6   2   3  141.59    9.90
  -6   2   3  153.08   11.20
  -5  -2   3   13.90    3.70
  -5  -2   3   17.70    4.60
  -5   2   3   13.00    4.10
  -5   2   3   11.30    4.10
  -5   2   3   11.30    4.10
   5   2  -3   16.40    3.90
  -4  -2   3  815.72   33.00
  -4  -2   3  785.72   32.20
  -4   2   3  764.22   32.20
   4   2  -3  744.13   32.30
  -4   2   3  827.32   32.90
  -3  -2   3 1114.89   43.20
  -3  -2   3 1093.69   42.70
   3   2  -3 1012.40   42.80
  -3   2   3 1050.79   42.80
  -2  -2   3  317.67   15.00
  -2  -2   3  303.87   14.80
   2  -2  -3  305.67   14.80
   2   2  -3  280.67   15.00
  -2   2   3  302.97   15.20
  -1  -2   3 1643.64   61.69
  -1  -2   3 1606.54   61.39
   1  -2  -3 1611.64   61.69
   1   2  -3 1482.05   61.69
  -1   2   3 1497.25   61.69
   0  -2   3  115.29    8.10
   0  -2  -3  125.19    9.50
   0   2   3  108.99   10.10
   1  -2   3    0.50    3.70
  -1  -2  -3    0.10    4.00
   1  -2   3    0.30    2.90
  -1   2  -3    2.40    3.70
   1   2   3   -1.80    4.40
   2  -2   3  277.17   12.20
   2  -2   3  284.07   14.00
  -2  -2  -3  267.37   14.20
  -2   2  -3  246.88   14.10
   2   2   3  283.77   14.30
   2   2   3  257.77   14.80
  -3  -2  -3   23.20    5.20
   3  -2   3   30.50    4.70
   3  -2   3   27.90    2.80
  -3   2  -3   27.00    5.50
   3   2   3   18.20    4.50
  -3   2  -3   25.30    4.40
   3   2   3   19.50    4.40
   4  -2   3   60.19    5.60
  -4  -2  -3   72.49    9.00
   4   2   3   51.09    6.30
  -4   2  -3   49.30    5.50
   4   2   3   86.79    9.00
  -4   2  -3   58.49    6.90
   5  -2   3   82.39    8.70
  -5  -2  -3   57.59    6.60
   5  -2   3   81.39    8.30
  -5  -2  -3   84.29    9.30
  -5   2  -3   77.09    9.10
   5   2   3   94.49    9.60
   5   2   3   62.29    7.20
  -5   2  -3   86.59   10.40
  -6  -2  -3  362.36   19.30
  -6  -2  -3  388.96   18.80
   6  -2   3  360.06   18.80
   6  -2   3  352.96   17.50
   6  -2   3  387.86   17.70
  -6   2  -3  346.07   17.60
  -6   2  -3  369.16   19.60
   6   2   3  315.47   19.20
   6   2   3  387.16   18.50
   7  -2   3   16.20    5.30
   7  -2   3   32.90    6.60
  -7  -2  -3   14.20    5.40
  -7  -2  -3   21.40    6.80
   7  -2   3   18.40    4.20
   7   2   3   25.90    5.50
  -7   2  -3   24.90    4.60
   7   2   3   11.80    5.90
  -7   2  -3    9.60    6.00
   8  -2   3   33.60    7.40
   8  -2   3   29.30    4.90
   8  -2   3   26.60    5.90
  -8  -2  -3   28.30    6.50
  -8  -2  -3   26.20    6.60
  -8   2  -3   34.60    7.40
   8   2   3   22.50    6.70
  -8   2  -3   27.80    5.10
   8   2   3   28.20    5.90
   9  -2   3   16.30    5.70
  -9  -2  -3   18.00    7.40
   9  -2   3   17.90    4.60
   9  -2   3   21.20    6.10
  -9  -2  -3   17.20    6.30
   9   2   3   26.50    6.80
   9   2   3   19.50    7.00
  -9   2  -3   11.20    5.90
  -9   2  -3   21.80    4.50
  10  -2   3  288.17   18.50
  10  -2   3  291.07   16.10
 -10  -2  -3  316.57   17.40
 -10  -2  -3  266.57   19.40
  10  -2   3  283.77   18.50
 -10   2  -3  295.77   19.20
  10   2   3  287.17   18.50
  10   2   3  297.17   18.30
 -10   2  -3  287.27   15.90
  11  -2   3    9.40    7.40
  11  -2   3   11.50    4.80
 -11  -2  -3    4.80    7.30
 -11  -2  -3   13.60    6.60
  11  -2   3   17.50    8.00
 -11   2  -3    6.30    8.20
 -11   2  -3   12.10    5.10
  11   2   3    2.10    7.10
  12  -2   3   32.70    7.90
 -12  -2  -3   15.00    6.70
  12  -2   3   24.00    7.50
  12  -2   3   23.50    5.50
 -12  -2  -3   27.00    8.70
  12   2   3    0.60    6.10
 -12   2  -3   27.90    9.90
 -12   2  -3   19.40    5.60
  12   2   3   21.10    8.70
  13  -2   3  716.43   29.50
 -13  -2  -3  640.24   34.80
  13  -2   3  657.03   34.30
  13  -2   3  680.43   33.30
 -13  -2  -3  669.63   32.40
 -13   2  -3  697.13   35.30
 -13   2  -3  663.43   29.90
  13   2   3  659.43   33.40
  14  -2   3   21.00    6.00
 -14  -2  -3   36.00   11.90
  14  -2   3   23.10   10.90
  14  -2   3   10.30    8.70
  14   2   3   29.00    9.60
 -14   2  -3   19.90    9.70
  14   2   3   25.10    5.60
  15  -2   3  111.39   13.20
  15  -2   3  133.19   13.00
 -15  -2  -3  111.39   14.40
 -15  -2  -3  150.48   17.70
  15  -2   3  111.69   13.40
  15   2   3  135.29   13.70
  15   2   3  108.79   14.90
  15   2   3  151.88   13.50
 -15   2  -3  151.58   16.70
  15   2   3  136.89   12.40
  16  -2   3   23.20   10.10
 -16  -2  -3   33.90   11.20
  16  -2   3   43.30    7.10
  16  -2   3   53.19   13.70
 -16  -2  -3   21.80   10.10
  16   2   3   32.20   12.20
  16   2   3   39.40    6.50
 -16   2  -3   21.00   12.00
  16   2   3   33.90    5.60
  16   2   3   38.90   14.70
 -17  -2  -3  -19.80   11.10
  17  -2   3    5.40   12.50
  17  -2   3  -20.40   11.00
  17   2   3   -7.50   12.50
  17   2   3    1.50   15.00
 -17   2  -3    3.80   12.00
 -18  -2  -3   11.50   14.50
 -18  -2  -3   -5.90   11.60
  18  -2   3    8.80   12.60
  18  -2   3    4.10   13.60
  18   2   3   -4.50   20.90
 -18   2  -3   18.60   14.00
  18   2   3  -13.30   13.40
 -19  -2  -3   -3.40   14.10
 -19  -2  -3  -15.10   14.10
  19  -2   3   57.69   26.90
  19  -2   3   -4.10   14.90
 -19   2  -3    7.60   15.80
  19   2   3  -15.20   18.00
  19   2   3  -12.90   15.90
 -20  -2  -3   21.60   17.50
  20  -2   3    1.60   24.90
 -20   2  -3   14.70   17.00
 -20  -3   3   15.70   19.00
  20  -3  -3   -5.80   17.80
 -20   3   3   -7.90   10.90
 -20   3   3    4.70   18.90
 -20   3   3  -13.70    8.70
  20   3  -3  -11.50   16.40
  20   3  -3    0.40   14.90
 -19  -3   3   -2.00   13.70
  19  -3  -3    1.70   15.80
 -19   3   3   24.30   14.70
 -19   3   3    3.90    9.40
  19   3  -3    5.40   14.60
  19   3  -3   -2.90   14.30
 -18  -3   3   39.40   13.40
  18  -3  -3    7.80   14.00
  18   3  -3    0.60   15.60
  18   3  -3  -14.80   11.90
 -18   3   3   26.90   11.10
 -18   3   3    1.90    8.40
  17  -3  -3   11.70   13.90
 -17  -3   3   -4.30   10.80
 -17   3   3   10.70    5.30
  17   3  -3   -5.50   15.10
 -17   3   3    7.90   12.40
  17   3  -3   -5.30   10.40
 -16  -3   3    4.60   10.40
  16  -3  -3    3.80   10.30
  16   3  -3   -6.60    9.90
 -16   3   3    4.30    9.40
 -16   3   3    1.50    5.10
  16   3  -3    3.90    9.70
 -16   3   3  -16.70   10.50
  15  -3  -3   15.50    9.50
 -15  -3   3    7.90    9.30
 -15   3   3   13.60   10.10
 -15   3   3   24.40    9.10
  15   3  -3    9.90   10.40
  15   3  -3   11.10    5.60
  15   3  -3    8.10    8.20
 -15   3   3    7.50    5.20
  14  -3  -3   33.50   11.20
 -14  -3   3   10.50    9.40
 -14   3   3   34.30    9.60
 -14   3   3   18.30    5.70
  14   3  -3   10.60    7.30
 -14   3   3   15.10    8.30
  14   3  -3   26.70   11.70
  14   3  -3   21.70    6.10
 -13  -3   3  228.38   18.80
  13  -3  -3  224.98   21.70
  13   3  -3  242.68   22.80
 -13   3   3  268.77   19.40
 -13   3   3  237.78   14.20
  13   3  -3  233.68   19.50
  13   3  -3  239.18   15.20
 -13   3   3  252.37   15.70
 -12  -3   3  193.38   16.40
  12  -3  -3  181.88   17.80
 -12   3   3  186.48   13.60
  12   3  -3  163.48   15.20
 -12   3   3  180.38   12.40
  12   3  -3  173.78   20.20
 -12   3   3  199.08   16.60
  12   3  -3  190.28   13.50
 -12   3   3  176.78   16.70
 -11  -3   3   11.90   10.20
  11  -3  -3    3.80    7.30
  11   3  -3    3.30    6.20
 -11   3   3   12.10    7.00
  11   3  -3    5.10    4.70
 -11   3   3   11.90    6.60
 -11   3   3    7.70    5.30
  11   3  -3   -0.60    8.90
 -11   3   3    1.90    3.80
 -10  -3   3   53.49    7.90
 -10   3   3   61.49    7.60
 -10   3   3   58.69    6.60
  10   3  -3   48.90    7.30
  10   3  -3   64.99   10.10
  10   3  -3   54.29    6.30
 -10   3   3   58.19    8.10
 -10   3   3   54.59    6.10
  -9  -3   3  163.18   13.40
   9   3  -3  162.28   15.80
  -9   3   3  147.79   11.60
  -9   3   3  180.58   13.60
   9   3  -3  143.79   12.10
  -9   3   3  155.98   11.70
  -9   3   3  150.88   12.90
   9   3  -3  174.38   13.00
  -8  -3   3  182.38   14.00
  -8   3   3  176.78   12.50
  -8   3   3  183.88   12.60
   8   3  -3  187.38   13.90
  -8   3   3  205.88   14.50
  -8   3   3  212.08   14.10
   8   3  -3  187.08   12.70
  -7  -3   3  102.19   11.10
   7   3  -3   93.79   10.30
  -7   3   3   89.59   10.30
  -7   3   3   91.69   10.30
  -7   3   3   82.89    9.60
  -7   3   3   86.49   10.90
  -6  -3   3  109.09   11.40
  -6  -3   3  126.59   10.50
  -6   3   3  117.09   10.20
  -6   3   3  121.99   11.20
  -6   3   3  113.89   11.20
   6   3  -3  111.89   12.40
   6   3  -3  115.69   11.00
  -5  -3   3  281.97   14.30
  -5  -3   3  200.18   15.20
  -5   3   3  279.07   14.30
   5   3  -3  235.68   15.90
   5   3  -3  255.67   14.90
  -5   3   3  240.78   14.80
  -5   3   3  262.77   14.90
   4  -3  -3  716.63   29.10
  -4  -3   3  698.33   29.30
  -4  -3   3  680.63   29.80
  -4   3   3  678.43   29.90
   4   3  -3  657.43   29.40
  -4   3   3  665.33   29.20
   4   3  -3  643.94   30.10
  -3  -3   3  178.48   11.80
   3  -3  -3  180.08   11.80
  -3  -3   3  173.58   11.80
   3   3  -3  177.68   12.50
  -3   3   3  161.08   11.90
   3   3  -3  174.68   12.50
  -3   3   3  179.88   13.00
  -2  -3   3  303.87   15.70
   2  -3  -3  307.07   15.90
  -2  -3   3  299.87   15.90
  -2   3   3  302.67   16.30
   2   3  -3  290.07   16.60
   2   3  -3  291.47   16.10
  -1  -3   3  529.65   23.00
  -1  -3   3  527.25   23.30
   1  -3  -3  551.04   23.50
  -1   3   3  498.65   23.80
   1   3  -3  485.65   23.80
   1   3  -3  490.45   23.10
   0  -3   3   56.69    5.90
   0  -3  -3   45.30    5.90
   0  -3   3   55.69    5.60
   0   3  -3   50.49    6.30
   0   3   3   44.70    6.30
   0   3  -3   49.10    5.50
  -1  -3  -3 1188.98   47.20
   1  -3   3 1208.98   47.20
   1  -3   3 1195.08   46.10
  -1   3  -3 1121.39   46.20
  -1   3  -3 1110.99   47.20
   1   3   3 1096.89   47.40
   2  -3   3  134.29   11.10
   2  -3   3  142.89    9.20
  -2  -3  -3  126.59   11.10
  -2   3  -3  117.59   11.50
   2   3   3  123.59   11.90
  -2   3  -3  137.39    9.50
   3  -3   3   -3.30    4.40
  -3  -3  -3    8.30    5.70
  -3   3  -3   -0.30    3.60
   3   3   3    4.70    5.70
  -3   3  -3   -3.70    4.10
   3   3   3    1.40    5.10
  -4  -3  -3  562.94   24.90
   4  -3   3  538.55   21.50
   4  -3   3  547.15   24.10
   4   3   3  537.45   24.60
  -4   3  -3  490.35   24.60
  -4   3  -3  504.85   22.10
   4   3   3  473.65   25.60
  -4   3  -3  501.95   24.10
   5  -3   3    3.80    4.60
  -5  -3  -3    2.40    4.90
  -5   3  -3    1.40    4.60
  -5   3  -3   -0.40    4.70
   5   3   3    1.50    4.40
   5   3   3    0.20    5.80
   6  -3   3   -2.70    4.30
  -6  -3  -3    8.20    5.50
  -6   3  -3    3.00    5.80
   6   3   3   -0.40    5.40
  -6   3  -3   -0.50    4.70
  -6   3  -3    3.10    4.10
   6   3   3    3.20    4.30
   7  -3   3    0.80    4.70
   7  -3   3   -0.10    4.60
  -7  -3  -3    1.30    5.50
   7   3   3    1.90    5.60
  -7   3  -3   -3.30    5.30
  -7   3  -3   10.40    4.60
   7   3   3   -6.60    4.40
   8  -3   3   42.30    6.40
  -8  -3  -3   51.59    7.50
   8  -3   3   49.70    6.40
   8   3   3   28.60    6.90
  -8   3  -3   64.49    9.80
   8   3   3   51.39    7.50
  -8   3  -3   40.70    6.20
   9  -3   3    3.00    5.20
  -9  -3  -3   10.00    6.70
   9  -3   3    4.00    5.20
   9   3   3   -4.50    6.80
  -9   3  -3    2.50    4.80
  -9   3  -3    4.30    7.90
   9   3   3    3.60    5.20
  10  -3   3   15.20    5.90
 -10  -3  -3   -3.20    5.80
  10  -3   3   12.60    5.60
  10   3   3    5.00    8.30
 -10   3  -3   11.50    7.70
 -10   3  -3    7.30    5.40
  10   3   3   14.40    6.10
 -11  -3  -3   14.30   14.20
  11  -3   3   38.90    7.60
  11  -3   3   34.70    6.60
 -11   3  -3   38.90    6.60
 -11   3  -3   48.20    9.70
  11   3   3   14.80    7.00
  11   3   3   29.40    8.80
  12  -3   3   42.20    8.60
  12  -3   3   34.70    7.00
 -12  -3  -3   32.30    8.50
  12   3   3   30.10    7.90
 -12   3  -3   35.10    8.80
  12   3   3   23.60    9.00
 -12   3  -3   42.60    7.10
  13  -3   3  190.58   19.50
  13  -3   3  150.18   16.70
 -13  -3  -3  176.88   18.80
 -13   3  -3  231.08   16.40
 -13   3  -3  215.88   22.20
  13   3   3  189.98   16.00
  13   3   3  236.98   20.20
  13   3   3  206.08   21.10
  14  -3   3   -5.50    6.60
 -14  -3  -3   -0.20    9.60
  14  -3   3   -0.60    9.50
 -14   3  -3   -9.30    9.80
  14   3   3   -8.00    6.70
  14   3   3  -15.90    7.80
 -14   3  -3    4.80    7.10
  14   3   3   12.50   10.90
  15  -3   3   23.70   10.20
  15  -3   3   27.70    7.70
 -15  -3  -3   28.80   11.40
  15   3   3    8.80    7.30
 -15   3  -3   34.70   11.80
  15   3   3   33.80   11.40
 -15   3  -3   38.20    7.40
  16  -3   3   -8.20   10.90
 -16  -3  -3  -22.50   11.40
  16   3   3   12.40   11.10
 -16   3  -3   10.60   11.80
  16   3   3    1.70   13.50
 -16   3  -3    7.70    7.00
  16   3   3   11.30    6.90
  17  -3   3   -2.30   14.00
 -17  -3  -3    8.80   12.50
  17   3   3    8.30   12.20
  17   3   3    5.60    8.10
  17   3   3   -4.50    7.10
  17   3   3   -2.20   16.30
 -17   3  -3   -9.70   14.60
  18  -3   3   16.40   15.50
 -18  -3  -3  -12.50   14.10
 -18   3  -3    9.10   15.70
  18   3   3   21.10   16.20
  18   3   3   30.00    8.50
  18   3   3   -1.20   16.00
  18   3   3    2.80    7.00
 -19  -3  -3  -11.90   16.40
  19  -3   3   19.10   29.60
  19   3   3   27.80   22.30
 -19   3  -3   11.60   17.00
 -19  -4   3   -1.10   20.90
 -19   4   3   -9.30    9.20
 -19   4   3   26.00    7.40
  19   4  -3   -6.00   14.70
  19   4  -3  -30.60   15.10
 -18  -4   3   20.70   16.90
 -18   4   3    2.20    7.80
 -18   4   3    3.10    6.60
  18   4  -3    6.90   14.70
 -18   4   3   10.90   14.10
  18   4  -3    2.40   13.90
 -17  -4   3  -18.70   13.70
  17   4  -3    1.50    8.10
 -17   4   3   -7.40   12.20
  17   4  -3    7.50   12.20
 -17   4   3   -4.70    7.30
 -17   4   3   -8.00   12.50
  17   4  -3    3.00   12.00
 -17   4   3    7.40    6.60
 -16  -4   3   -1.90   12.70
  16   4  -3   -5.30   21.70
 -16   4   3   -3.70    7.20
 -16   4   3    1.20   11.10
  16   4  -3   -2.50    6.60
 -16   4   3    7.20   12.10
  16   4  -3  -14.90   11.00
 -16   4   3    0.90    7.10
 -15  -4   3   20.90   10.50
  15   4  -3   19.40   11.20
 -15   4   3   25.20    6.90
 -15   4   3   16.70   11.10
  15   4  -3   25.70    7.70
 -15   4   3   19.50   10.50
 -15   4   3   33.50    6.30
  15   4  -3   17.60   11.90
 -14  -4   3   22.70    9.60
 -14   4   3    8.10   10.20
  14   4  -3   14.00    9.20
 -14   4   3   10.80    5.90
  14   4  -3   14.50   11.00
 -14   4   3    9.90    6.50
  14   4  -3    2.90    7.00
 -14   4   3    0.70    8.90
 -13  -4   3   -6.40    9.20
  13   4  -3   -5.60    7.20
 -13   4   3    1.10    7.70
 -13   4   3    3.80    9.00
  13   4  -3    1.60   10.20
 -13   4   3   -3.20    6.20
 -13   4   3   14.70    5.90
  13   4  -3    1.30    6.20
 -12  -4   3   13.90    9.00
  12   4  -3   32.70    7.10
 -12   4   3   22.20    7.10
  12   4  -3   30.10    7.60
 -12   4   3   22.10    8.40
 -12   4   3   34.40    7.20
 -12   4   3   10.80    8.00
  12   4  -3   26.20   10.60
 -11  -4   3   40.40    9.50
 -11   4   3   46.60    7.30
 -11   4   3   48.40    9.40
 -11   4   3   50.99    7.20
 -11   4   3   61.59    8.80
  11   4  -3   45.60    7.10
  11   4  -3   47.40   10.70
  11   4  -3   44.70    8.50
 -10  -4   3   41.80    7.60
 -10   4   3   44.50    9.00
  10   4  -3   35.10    7.00
 -10   4   3   38.40    8.10
 -10   4   3   37.50    6.90
 -10   4   3   41.90    6.30
  -9  -4   3    2.50    6.00
  -9   4   3    9.90    5.20
   9   4  -3    9.90    5.90
  -9   4   3    5.70    6.50
  -9   4   3   14.20    5.70
   9   4  -3    8.70    7.00
  -9   4   3    4.30    5.20
  -8  -4   3    5.30    6.40
   8   4  -3    9.00    5.70
  -8   4   3   14.30    6.40
  -8   4   3   13.80    5.80
   8   4  -3   14.70    7.00
  -8   4   3   11.30    7.20
   8   4  -3   13.80    6.90
  -8   4   3   23.70    5.20
  -7  -4   3   20.80    6.00
   7   4  -3   22.60    6.90
   7   4  -3   33.50    6.70
  -7   4   3   33.70    6.80
  -7   4   3   22.80    5.80
  -6  -4   3   41.00    6.80
   6   4  -3   50.79    6.90
  -6   4   3   60.79    7.40
   6   4  -3   52.59    8.50
  -6   4   3   85.09   10.30
  -6   4   3   57.89    7.50
  -5  -4   3   97.49   11.70
   5  -4  -3   80.09    9.70
  -5  -4   3   88.19    9.50
  -5   4   3   88.39   10.90
   5   4  -3   67.19    7.80
   5   4  -3   87.79    9.80
  -5   4   3   53.89    7.10
  -4  -4   3   21.50    5.20
  -4  -4   3   33.60    6.50
   4  -4  -3   38.50    6.00
   4   4  -3   27.00    5.90
   4   4  -3   22.60    5.80
  -4   4   3   33.00    6.30
  -4   4   3   38.90    6.30
  -3  -4   3   -4.20    5.30
  -3  -4   3    8.30    5.10
   3  -4  -3   -8.40    4.50
   3   4  -3    5.20    4.90
   3   4  -3    0.00    6.20
  -3   4   3    0.80    5.50
  -3   4   3    1.10    5.70
  -2  -4   3   -2.80    4.20
  -2  -4   3    2.50    4.80
   2  -4  -3    7.10    5.30
  -2   4   3    8.50    5.20
   2   4  -3    6.90    5.70
  -2   4   3    9.10    5.40
   2   4  -3    2.60    4.80
   1  -4  -3  171.98   12.60
  -1  -4   3  163.28   12.90
  -1  -4   3  177.18   12.50
   1   4  -3  161.18   13.00
   1   4  -3  143.19   13.80
  -1   4   3  170.88   14.40
  -1   4   3  157.28   13.80
   0  -4  -3   23.20    5.60
   0  -4   3   34.80    5.60
   0  -4   3   14.40    5.00
   0   4   3   27.30    7.00
   0   4   3   17.60    5.80
   0   4  -3   20.60    5.90
   0   4  -3   26.90    5.90
   1  -4   3  508.65   22.70
  -1  -4  -3  501.45   24.10
   1  -4   3  497.55   23.80
   1   4   3  491.75   24.60
   1   4   3  502.85   25.10
  -1   4  -3  464.55   24.60
  -1   4  -3  488.05   22.90
   2  -4   3  343.07   16.60
  -2  -4  -3  336.97   18.10
   2  -4   3  341.87   18.10
   2   4   3  309.07   19.60
  -2   4  -3  328.97   17.10
   2   4   3  299.27   19.60
   3  -4   3   -2.80    4.60
  -3  -4  -3    6.30    5.90
   3  -4   3   -5.40    3.80
   3   4   3    1.40    5.70
  -3   4  -3   -0.70    4.90
   3   4   3   -3.00    6.30
  -3   4  -3   -1.00    4.70
   4  -4   3   -1.10    4.70
  -4  -4  -3    7.10    5.90
   4  -4   3    3.80    4.30
   4   4   3    4.50    5.80
   4   4   3   -3.10    5.90
   4   4   3    3.70    5.70
  -4   4  -3    4.10    4.90
  -4   4  -3    2.40    5.50
   5  -4   3  -10.60    5.30
  -5  -4  -3   12.70    6.80
   5  -4   3    0.00    3.90
  -5   4  -3    8.80    4.60
  -5   4  -3   11.70    5.20
  -5   4  -3    6.20    7.60
   5   4   3   -3.80    5.90
   5   4   3    0.80    6.00
   5   4   3    1.00    5.10
  -6  -4  -3   -1.80    5.30
   6  -4   3   -7.30    4.90
   6  -4   3   -2.80    3.30
   6   4   3    2.10    6.40
  -6   4  -3    1.40    3.80
  -6   4  -3   -2.10    5.80
   6   4   3    8.30    5.90
  -6   4  -3   -4.10    7.30
   6   4   3   -8.50    4.80
  -7  -4  -3    9.40    6.60
   7  -4   3    0.60    5.90
  -7   4  -3    9.10    7.50
   7   4   3   24.50    6.90
  -7   4  -3   13.90    6.30
  -7   4  -3    6.10    5.30
   7   4   3   15.30    7.60
  -8  -4  -3   17.80    7.70
   8  -4   3   18.20    6.10
  -8   4  -3   21.70    8.70
   8   4   3   13.60    7.50
   8   4   3   35.40    8.30
   8   4   3   17.70    6.70
  -8   4  -3   17.20    5.90
  -8   4  -3   20.60    6.30
   9  -4   3   80.39    8.80
  -9  -4  -3   86.29   11.10
  -9   4  -3   71.09   10.70
   9   4   3   62.29   10.00
  -9   4  -3   84.49    8.90
   9   4   3   66.19    9.00
   9   4   3   76.09    8.90
 -10  -4  -3   48.20    9.70
  10  -4   3   39.20    7.60
  10   4   3   49.90    8.30
  10   4   3   58.39    9.60
 -10   4  -3   52.79   11.30
  10   4   3   47.90   10.00
 -10   4  -3   59.19    8.30
 -11  -4  -3   37.80   10.50
  11  -4   3   27.40    7.10
  11   4   3   37.50    7.90
 -11   4  -3   26.10    7.30
 -11   4  -3   46.30   11.40
  11   4   3   26.30    8.70
  11   4   3   13.20   10.90
  12  -4   3    2.30    7.50
  12  -4   3    9.50    7.70
 -12  -4  -3   -7.80    9.60
  12   4   3   -1.60   10.90
 -12   4  -3    7.20   10.50
  12   4   3  -10.00    7.80
 -12   4  -3    3.50    7.20
  12   4   3    4.10    7.70
  13  -4   3   -4.90    8.20
 -13  -4  -3    2.40    8.90
  13  -4   3    2.00    7.70
 -13   4  -3   -9.90    7.60
  13   4   3  -10.10    9.60
  13   4   3   -7.60    8.50
  13   4   3   10.70    7.30
 -13   4  -3    4.80   11.80
  14  -4   3   -6.60    8.50
 -14  -4  -3  -17.40   10.70
  14  -4   3   10.80   10.20
  14   4   3   12.00    9.80
  14   4   3    5.50   11.10
 -14   4  -3    0.20    7.90
 -14   4  -3    0.70   10.40
  14   4   3    5.40    8.50
 -15  -4  -3   -4.00   12.60
  15  -4   3    6.70   10.00
 -15   4  -3    9.70    8.40
  15   4   3   -4.30   12.80
  15   4   3   -7.50   12.70
 -15   4  -3    2.40   16.20
  15   4   3   -3.70    7.80
  16  -4   3   38.40   12.30
 -16  -4  -3   18.50   13.70
  16   4   3   25.30   13.40
 -16   4  -3   56.39   17.60
  16   4   3   36.30    8.90
 -16   4  -3   41.60   10.60
  17  -4   3   19.20   14.50
 -17  -4  -3  -15.90   15.30
  17   4   3    8.00   16.80
  17   4   3   11.70    8.40
 -17   4  -3   16.30    9.90
 -17   4  -3    8.00   16.50
  17   4   3  -20.10   18.00
 -18  -4  -3   -3.90   19.50
  18  -4   3   15.20   15.90
  18   4   3  -12.90    9.90
 -18   4  -3    2.70   16.50
  18   4   3   18.00   19.90
 -18   4  -3   12.80    9.40
  18   5  -3   20.10   17.50
 -18   5   3    5.70   16.90
 -18   5   3   23.30    8.60
  18   5  -3   -5.30    9.90
 -18   5   3    7.40   17.00
  18   5  -3   -5.00   15.10
 -17  -5   3  -10.60   19.10
 -17   5   3   -8.60   14.30
 -17   5   3   -6.70   20.80
  17   5  -3   -1.80   12.70
 -17   5   3   20.80   10.00
  17   5  -3    4.20    9.80
 -17   5   3    5.00    7.90
  17   5  -3    2.20   14.00
 -16  -5   3  -22.40   18.00
  16   5  -3   21.80    9.60
 -16   5   3   25.70   13.70
  16   5  -3    0.60   12.40
 -16   5   3   23.20    8.70
 -16   5   3   12.80    7.80
 -16   5   3    3.20   13.70
  16   5  -3    2.00   13.30
 -15  -5   3  -29.30   12.80
 -15   5   3   -5.40    7.30
 -15   5   3   12.10    8.10
  15   5  -3  -13.20   12.80
  15   5  -3    9.70   12.80
  15   5  -3    5.90    8.70
 -15   5   3    5.60   11.40
 -15   5   3    2.80   13.60
 -14  -5   3  -21.50   11.00
  14   5  -3    9.30   13.80
 -14   5   3    5.40   12.30
 -14   5   3   -4.80   10.70
  14   5  -3    6.40    9.20
 -14   5   3   18.10    8.20
 -14   5   3    0.50    7.00
 -13  -5   3   87.39   13.20
 -13   5   3  118.39   15.30
 -13   5   3   93.49   11.80
 -13   5   3  100.89    9.80
  13   5  -3  115.99   16.60
  13   5  -3   78.49   11.70
 -13   5   3  104.89   10.90
  13   5  -3   99.69   10.60
 -12  -5   3   42.50   11.20
 -12   5   3   29.40    9.20
 -12   5   3   48.60   12.20
  12   5  -3   29.10   13.40
  12   5  -3   28.10    8.60
  12   5  -3   30.50   11.70
 -12   5   3   34.50    8.60
 -12   5   3   31.80    7.10
 -11  -5   3   19.50    8.70
 -11   5   3   18.60    9.80
 -11   5   3   15.00    7.00
  11   5  -3    8.40    7.90
 -11   5   3    2.10    8.80
  11   5  -3    1.00    8.10
 -11   5   3    1.40    6.90
 -10  -5   3    3.00    7.70
 -10   5   3    7.50    7.40
 -10   5   3    7.40    6.40
 -10   5   3    6.00    7.90
  10   5  -3   12.00    8.00
 -10   5   3   10.40    9.80
  10   5  -3   12.40    7.30
  -9  -5   3  109.09   12.70
  -9   5   3  144.79   14.30
  -9   5   3  137.79   16.40
   9   5  -3  156.98   16.50
   9   5  -3  135.79   16.10
  -9   5   3  144.19   16.30
  -9   5   3  157.98   19.10
  -8  -5   3   10.60    7.10
  -8   5   3   16.30    7.00
   8   5  -3   15.50    7.30
   8   5  -3   12.30   10.10
  -8   5   3   13.70    6.20
  -8   5   3   11.30    7.40
  -7  -5   3  173.38   16.70
   7   5  -3  151.58   16.60
  -7   5   3  196.18   18.10
  -7   5   3  171.58   15.80
  -7   5   3  169.78   15.00
   7   5  -3  169.58   19.00
  -6  -5   3    7.00    7.30
  -6   5   3   18.70    6.40
  -6   5   3    2.80    6.50
  -6   5   3    9.40    6.10
   6   5  -3   12.80    7.30
   6   5  -3    9.00    8.20
  -5  -5   3  204.98   22.40
   5  -5  -3  209.08   15.00
  -5   5   3  213.08   18.40
   5   5  -3  217.38   18.30
  -5   5   3  234.48   16.10
   5   5  -3  190.58   17.20
   4  -5  -3   48.80    7.70
  -4  -5   3   33.60    6.50
   4   5  -3   61.79    9.30
  -4   5   3   51.49    8.20
   4   5  -3   61.89    8.20
  -4   5   3   47.00    7.50
  -3  -5   3    7.80    6.00
   3  -5  -3   -6.60    6.30
  -3  -5   3   -5.70    6.10
   3   5  -3    0.80    6.90
   3   5  -3    1.10    6.50
  -3   5   3   -0.70    6.30
  -3   5   3   10.10    7.10
  -2  -5   3    1.20    5.30
  -2  -5   3    3.90    6.70
   2  -5  -3   -9.40    5.50
  -2   5   3    7.20    6.80
   2   5  -3   -6.40    6.80
  -2   5   3    0.30    6.80
   2   5  -3   10.90    6.90
  -1  -5   3  281.07   18.00
   1  -5  -3  287.97   18.00
  -1  -5   3  293.47   18.20
   1   5  -3  281.87   19.70
   1   5  -3  279.77   18.40
  -1   5   3  280.67   19.30
  -1   5   3  287.57   19.90
   0  -5  -3   13.50    6.90
   0  -5   3   37.40    7.10
   0  -5   3   31.90    6.20
   0   5  -3   17.20    7.00
   0   5   3   32.00    8.00
   0   5  -3   23.20    7.70
   0   5   3   24.70    7.30
   1  -5   3  154.38   13.70
  -1  -5  -3  127.59   13.80
   1  -5   3  167.48   12.80
  -1   5  -3  122.49   13.70
   1   5   3  134.09   15.60
  -1   5  -3  138.89   15.80
   1   5   3  134.49   15.90
   2  -5   3  121.79   15.60
  -2  -5  -3  145.19   14.50
   2  -5   3  145.79   12.60
  -2   5  -3  143.09   16.20
  -2   5  -3  171.18   13.60
   2   5   3  148.89   16.20
   2   5   3  139.19   16.40
   3  -5   3   16.00    5.00
   3  -5   3    6.80    8.70
   3   5   3   16.30    8.00
   3   5   3   20.70    7.60
  -3   5  -3   21.60    5.90
  -3   5  -3   19.40    7.60
   4  -5   3  228.28   14.10
   4   5   3  225.98   19.30
  -4   5  -3  235.18   15.20
   4   5   3  235.08   19.40
  -4   5  -3  235.68   18.70
   5  -5   3   12.00    9.00
  -5  -5  -3   31.40    8.10
   5  -5   3   42.30    6.50
   5   5   3   23.20    8.40
   5   5   3   35.90    9.10
  -5   5  -3   45.50    8.20
   5   5   3   40.60    8.20
  -5   5  -3   49.40    6.50
   6  -5   3   28.00    5.30
   6  -5   3   13.20    6.80
  -6  -5  -3   22.60    6.50
  -6   5  -3   25.90    8.10
   6   5   3   36.50   10.60
  -6   5  -3   33.60    5.70
   6   5   3   30.10    7.50
  -6   5  -3   18.90    7.60
   6   5   3   22.20    6.90
  -7  -5  -3    7.00    7.30
   7  -5   3   11.40    7.10
  -7   5  -3   14.70    6.90
   7   5   3   14.50    7.60
   7   5   3    5.20    7.80
  -7   5  -3   20.10    6.00
  -7   5  -3   22.00    8.40
   7   5   3   13.60    9.20
  -8  -5  -3    4.10    9.40
   8  -5   3   -9.20    7.20
  -8   5  -3    5.10    8.80
   8   5   3    3.80    9.10
  -8   5  -3   -8.30    5.60
  -8   5  -3    4.00    7.30
   8   5   3   -1.20    7.90
   8   5   3    4.60    9.10
   9  -5   3   -0.20    7.90
  -9  -5  -3    6.30    9.50
   9   5   3    8.20   10.30
  -9   5  -3   -2.30    6.90
   9   5   3   -3.70    8.80
  -9   5  -3    2.30    6.80
   9   5   3   17.40    8.60
  -9   5  -3   -1.80   11.20
  10  -5   3   20.50    8.60
 -10  -5  -3   57.49   10.20
  10   5   3   29.50    8.60
  10   5   3   38.80    9.40
 -10   5  -3   39.20   10.50
  10   5   3   48.60   12.90
 -10   5  -3   44.00    9.20
  11  -5   3   -4.60    9.30
 -11  -5  -3   -9.90   10.60
  11   5   3   40.80   13.80
 -11   5  -3    0.50   11.00
  11   5   3   31.50    9.70
  11   5   3   25.00   11.00
 -11   5  -3    5.30    8.00
 -12  -5  -3    3.50   11.80
  12  -5   3   28.10   10.20
  12   5   3   19.30   10.40
 -12   5  -3   20.50   12.30
  12   5   3   25.90   12.90
 -12   5  -3   26.70    8.10
  12   5   3   19.50    9.40
 -13  -5  -3    0.70   13.60
  13  -5   3  -20.60    9.90
  13   5   3  -10.40   13.20
  13   5   3  -13.70    8.90
 -13   5  -3    3.40    8.50
 -13   5  -3    3.50   14.80
  13   5   3   23.70   10.40
 -14  -5  -3    5.20   14.00
  14   5   3   -4.10   10.10
  14   5   3    0.30   14.10
  14   5   3   32.40   11.30
 -14   5  -3   28.30   13.60
 -14   5  -3   15.80    9.30
 -15  -5  -3   -0.60   17.60
 -15   5  -3    6.30   14.00
  15   5   3    5.60   18.30
 -15   5  -3    1.70   10.80
  15   5   3   14.00   14.40
  15   5   3   21.30   10.30
 -16  -5  -3  -21.60   21.70
 -16   5  -3    0.90   11.90
  16   5   3    6.70   11.20
 -16   5  -3   28.90   15.30
 -16   6   3   21.00   11.50
 -16   6   3  -39.50   16.10
  16   6  -3    4.20   13.20
  16   6  -3  -13.70   18.40
 -16   6   3  -10.50    8.20
  16   6  -3   24.50   16.20
 -16   6   3   -9.50   16.20
 -15  -6   3  -37.30   34.10
 -15   6   3  -20.20   21.40
 -15   6   3    0.90    9.10
  15   6  -3   12.30   15.40
  15   6  -3   -3.70   15.50
 -15   6   3  -32.20   15.00
  15   6  -3   11.50   11.90
 -15   6   3   34.00   11.70
 -14  -6   3  -22.90   20.10
  14   6  -3  -21.00   12.90
 -14   6   3   13.50   12.60
 -14   6   3    4.80    8.40
 -14   6   3    7.60   14.40
  14   6  -3   -3.50   11.40
 -14   6   3    2.50   10.10
  14   6  -3    2.10   13.90
 -13  -6   3   14.10   12.10
 -13   6   3   28.10    8.50
  13   6  -3   21.20   11.10
  13   6  -3   44.10   12.60
  13   6  -3   15.90   11.30
 -13   6   3   12.90   11.90
 -13   6   3   14.80    9.90
 -13   6   3   49.99   13.90
 -12  -6   3   12.00   12.80
 -12   6   3   25.80    8.70
  12   6  -3   18.70   13.00
 -12   6   3    4.20    9.40
  12   6  -3   14.60   10.70
 -12   6   3   31.40   12.00
 -12   6   3  -10.80   10.00
 -11  -6   3   -1.40   10.70
 -11   6   3   -2.50    9.50
 -11   6   3    2.30   11.70
 -11   6   3   -7.40    8.90
  11   6  -3    1.80   10.30
  11   6  -3   -1.90   10.60
 -11   6   3   15.30    8.80
 -10  -6   3  -16.70   11.10
 -10   6   3   -7.60    9.10
  10   6  -3    6.70    9.70
  10   6  -3  -21.80   11.10
 -10   6   3    0.60    9.10
 -10   6   3   11.90    7.20
 -10   6   3   19.60   11.60
  -9  -6   3   -6.90    7.40
  -9   6   3    7.70    8.00
  -9   6   3   -2.30    9.00
  -9   6   3   -1.10    9.60
  -9   6   3   33.00   11.50
   9   6  -3    4.10    8.70
   9   6  -3    0.10   12.30
   9   6  -3   18.00   10.10
  -8  -6   3   29.10    9.50
  -8   6   3   29.50    8.30
  -8   6   3   40.70    9.10
  -8   6   3   31.20    8.80
   8   6  -3   42.30   11.10
   8   6  -3   43.50    9.50
  -7  -6   3   14.20    8.50
  -7   6   3   18.90    8.50
  -7   6   3   16.20    8.20
   7   6  -3   15.80   11.30
  -7   6   3   19.00    9.50
   7   6  -3   16.20    9.00
   6  -6  -3    7.20    7.30
  -6  -6   3    5.50    9.70
   6   6  -3    4.60    7.80
  -6   6   3   12.00    7.90
  -6   6   3    8.20    9.20
   6   6  -3   20.20   11.10
  -6   6   3    5.30    8.00
   5  -6  -3   13.70    7.90
  -5  -6   3   12.70    8.90
  -5   6   3   19.40    8.20
   5   6  -3   24.60    9.40
   5   6  -3   14.10   10.00
  -5   6   3   25.80    8.90
   4  -6  -3   19.90    7.70
  -4  -6   3   20.20    9.30
  -4   6   3   40.50    8.80
  -4   6   3   34.00   10.40
   4   6  -3   26.20    9.80
   4   6  -3   24.20    8.40
  -3  -6   3   26.20    9.50
   3  -6  -3   31.30   12.20
  -3   6   3   27.20    9.00
  -3   6   3   14.50    8.20
   3   6  -3   22.80    9.80
   3   6  -3   32.30    9.60
  -2  -6   3   23.70    7.30
   2  -6  -3   48.30    9.40
  -2   6   3   35.80    9.00
   2   6  -3   39.90    9.60
   2   6  -3   29.10    9.00
  -2   6   3   27.80    8.70
   1  -6  -3   -5.40    6.60
  -1  -6   3    3.20    7.70
  -1   6   3   10.70    8.70
   1   6  -3   -1.20    7.60
  -1   6   3   -5.10    7.60
   1   6  -3   -1.70    8.10
   0  -6   3   -5.50    6.10
   0  -6  -3    0.20    7.50
   0  -6   3   -3.70    6.70
   0   6  -3   -6.50    7.60
   0   6   3   -6.10    8.60
   0   6   3   -1.80    8.00
   0   6  -3   -5.20    8.20
   1  -6   3   14.60    8.10
   1  -6   3   21.90    7.70
  -1  -6  -3   24.80    7.80
   1   6   3   32.70    9.50
  -1   6  -3   15.30    8.80
  -1   6  -3   25.10    8.30
   1   6   3   23.80   10.60
   2  -6   3  104.09   10.30
  -2  -6  -3  103.49   11.90
   2  -6   3   77.09   10.00
  -2   6  -3  100.19   10.60
   2   6   3  103.59   13.00
  -2   6  -3  101.39   12.10
   2   6   3  124.29   12.90
   3  -6   3  100.59   11.80
   3  -6   3  107.99    9.90
  -3  -6  -3  102.99   11.70
  -3   6  -3  133.69   15.30
   3   6   3  105.69   12.30
   3   6   3   90.89   12.20
  -3   6  -3  103.19   12.10
  -4  -6  -3   40.30    9.40
   4  -6   3   43.90    8.10
   4  -6   3   44.40    9.70
   4   6   3   62.49   11.00
   4   6   3   38.60   12.00
  -4   6  -3   49.60    9.90
  -4   6  -3   62.39    8.90
  -5  -6  -3    0.90    9.30
   5  -6   3   19.80    8.20
   5  -6   3  -16.60    6.50
   5   6   3   -2.70    8.40
  -5   6  -3   13.70    7.30
   5   6   3  -20.20    8.90
  -5   6  -3    4.50    8.50
   6  -6   3  106.49   11.80
   6  -6   3  108.59   13.50
  -6  -6  -3   98.99   11.90
  -6   6  -3  101.69   14.20
   6   6   3   89.09   12.80
  -6   6  -3  117.89   14.70
   6   6   3  112.09   15.00
  -6   6  -3   62.19   10.30
   6   6   3   96.99   12.80
  -7  -6  -3   -6.30    9.70
   7   6   3    4.80   10.40
  -7   6  -3   21.30    9.60
   7   6   3   -4.00    9.60
  -7   6  -3    5.70    7.20
  -7   6  -3   -2.80    9.60
   8  -6   3   -1.60    8.00
  -8  -6  -3  -11.10    8.10
   8   6   3    2.30    9.70
  -8   6  -3    9.80   12.30
   8   6   3   12.60   11.30
  -8   6  -3    8.40    9.10
   8   6   3    7.90    8.80
  -8   6  -3    5.90    6.10
   9  -6   3   15.10   10.50
  -9  -6  -3   19.90    9.80
   9   6   3   22.20   11.70
   9   6   3   30.90   13.90
   9   6   3   16.90   10.30
  -9   6  -3   34.70    9.20
  -9   6  -3   23.10   13.50
 -10  -6  -3  -14.50   10.90
 -10   6  -3    0.40   13.80
 -10   6  -3   -3.50    9.10
  10   6   3   25.00   23.10
  10   6   3   -9.60   10.20
  10   6   3   -1.90   10.90
 -11  -6  -3   45.20   14.30
 -11   6  -3   66.09   17.70
 -11   6  -3   15.50   10.10
  11   6   3   54.39   13.40
  11   6   3   22.80   12.70
  11   6   3   29.00   14.60
 -12  -6  -3   16.50   16.50
  12   6   3   34.70   14.30
 -12   6  -3   42.90   10.70
 -12   6  -3   53.69   15.90
  12   6   3   30.10   17.80
  12   6   3   24.90   17.50
 -13  -6  -3   54.89   22.70
  13   6   3   53.19   13.20
 -13   6  -3   36.30   11.20
  13   6   3   62.59   20.30
  13   6   3   37.90   19.00
 -13   6  -3   54.79   16.30
 -14  -6  -3  -17.60   23.50
 -14   6  -3   11.40   12.10
  14   6   3    0.30   12.70
 -14   6  -3   -4.00   18.30
  14   6   3   -1.30   18.30
 -15   6  -3   60.99   17.20
  15   6   3   44.60   20.40
  13   7  -3   -1.60   21.40
  13   7  -3    2.30   12.70
  13   7  -3   13.90   16.50
 -13   7   3   12.20   17.20
 -13   7   3   -9.80   14.20
 -13   7   3    8.80   11.40
  12   7  -3   16.60   19.60
 -12   7   3   24.10   13.10
 -12   7   3    8.90   16.10
  12   7  -3   48.30   13.10
 -12   7   3   15.10   11.40
 -11  -7   3   -0.60   16.50
 -11   7   3   25.10   12.40
 -11   7   3   22.60   11.00
 -11   7   3   10.00   18.10
 -11   7   3   15.30   12.80
  11   7  -3   -3.80   12.70
  11   7  -3  -12.50   15.30
 -10  -7   3   34.10   18.50
 -10   7   3   88.69   24.10
 -10   7   3   81.79   13.90
  10   7  -3   60.99   14.90
 -10   7   3   72.89   13.50
  10   7  -3   64.69   14.00
 -10   7   3   95.69   12.70
  -9  -7   3   17.40   12.10
  -9   7   3   48.90   11.40
   9   7  -3   39.00   14.90
  -9   7   3   36.50   15.20
   9   7  -3   33.20   12.70
  -9   7   3    2.90   11.30
  -9   7   3   33.80   10.70
  -8  -7   3   -0.90    9.30
  -8   7   3   -4.50    9.30
  -8   7   3    4.60   10.10
   8   7  -3   -0.90   10.60
   8   7  -3  -10.80   14.40
  -8   7   3    0.30    9.90
  -7  -7   3  -19.00   10.30
  -7   7   3    3.10   11.30
  -7   7   3   19.10    9.60
   7   7  -3   15.30   13.10
  -7   7   3    1.40   10.40
   7   7  -3   -9.40   11.40
   6  -7  -3   33.40   10.00
  -6  -7   3   22.50    9.90
  -6   7   3   47.40   11.20
  -6   7   3   19.50   10.90
   6   7  -3   15.00   11.00
   6   7  -3   28.30   12.10
  -6   7   3   25.50    9.90
   5  -7  -3   81.09   11.60
  -5  -7   3   67.79   10.80
   5   7  -3   79.79   13.00
  -5   7   3   98.39   13.60
   5   7  -3  101.19   15.30
  -5   7   3   85.29   12.50
  -4  -7   3  314.97   24.00
   4  -7  -3  282.27   22.30
   4   7  -3  277.17   27.00
  -4   7   3  288.67   24.20
  -4   7   3  322.07   28.60
   4   7  -3  296.97   26.40
   3  -7  -3   86.09   12.00
  -3  -7   3   77.29   10.20
   3   7  -3  100.59   14.60
  -3   7   3   99.59   13.00
  -3   7   3   85.59   13.20
   3   7  -3  102.99   14.10
  -2  -7   3  192.38   20.80
   2  -7  -3  164.98   20.10
   2   7  -3  206.88   22.70
  -2   7   3  194.68   22.80
  -2   7   3  174.38   18.00
   1  -7  -3  205.88   20.50
  -1  -7   3  211.58   21.40
  -1   7   3  262.57   24.40
  -1   7   3  257.67   27.00
   1   7  -3  231.68   23.30
   0  -7   3   22.70    8.50
   0  -7  -3   26.50   10.50
   0   7  -3   43.80   10.40
   0   7  -3   34.90   11.40
   0   7   3   42.00   12.20
   0   7   3   47.50   12.30
  -1  -7  -3  -14.90    9.10
   1  -7   3    5.10    8.80
  -1   7  -3    2.60   10.50
   1   7   3   -1.90   11.20
  -1   7  -3   13.00   10.00
   1   7   3   13.80   11.40
  -2  -7  -3   14.00    9.80
   2  -7   3   -3.90    9.10
   2   7   3    2.30   12.20
   2   7   3    4.90   10.60
  -2   7  -3   -0.90   10.60
  -2   7  -3   14.60    9.20
  -3  -7  -3    0.30    9.40
  -3   7  -3  -10.60   10.60
  -3   7  -3    4.80    9.90
   3   7   3    8.90   12.90
   3   7   3    8.90   10.80
  -4  -7  -3   34.10   10.70
   4  -7   3   45.60    9.90
   4   7   3   16.90   12.30
   4   7   3   50.29   13.40
  -4   7  -3   40.40   10.70
  -4   7  -3   31.50   11.70
   5  -7   3   11.40    8.40
  -5  -7  -3   18.70   11.50
  -5   7  -3   11.60   10.50
   5   7   3   28.30   14.10
  -5   7  -3   32.00   10.10
   5   7   3    8.60   10.60
   6  -7   3   17.30    8.70
  -6  -7  -3   42.90   11.70
  -6   7  -3   43.90    9.80
  -6   7  -3   24.60   10.40
   6   7   3   41.50   12.20
   6   7   3   28.10   16.60
   6   7   3   10.90   13.60
   7  -7   3   55.29    9.20
  -7  -7  -3   65.39   12.40
  -7   7  -3   79.49   15.00
   7   7   3   89.29   14.90
  -7   7  -3   71.59   15.40
   7   7   3   91.49   15.40
  -7   7  -3   87.69   10.50
   7   7   3   64.99   15.70
  -8  -7  -3   60.79   14.70
  -8   7  -3   25.70    8.80
   8   7   3   -3.80   14.60
  -8   7  -3   19.90   14.50
   8   7   3   34.30   16.10
   8   7   3   21.20   13.60
  -9  -7  -3   19.40   16.60
  -9   7  -3    9.90   14.80
   9   7   3    9.20   16.80
   9   7   3   -0.70   13.70
  -9   7  -3   -5.70   14.90
   9   7   3    8.60   18.00
 -10  -7  -3   -6.40   18.10
 -10   7  -3   -5.50   11.40
 -10   7  -3   12.10   15.80
  10   7   3   24.90   22.60
  10   7   3   -6.90   18.70
  10   7   3    8.10   13.50
  11   7   3   23.90   18.50
 -11   7  -3    6.40   14.80
 -11   7  -3    7.30   12.30
  12   7   3   15.10   18.60
 -12   7  -3   -4.40   12.10
  12   7   3   10.60   17.90
 -12   7  -3  -10.40   19.50
 -10   8   3   20.60   14.20
 -10   8   3    0.30   18.80
 -10   8   3   -5.50   15.60
  -9   8   3   20.90   15.50
  -9   8   3   69.09   14.60
   9   8  -3   60.39   16.20
  -9   8   3   57.39   14.40
  -9   8   3   64.69   18.50
  -8  -8   3  -17.70   17.70
  -8   8   3    4.50   13.00
   8   8  -3    7.50   13.60
  -8   8   3   23.10   13.00
  -8   8   3   14.20   14.30
  -7  -8   3  -16.30   15.60
  -7   8   3  -10.20   12.30
   7   8  -3    7.70   14.70
  -7   8   3    7.40   12.10
   7   8  -3    7.10   14.60
  -7   8   3    5.70   12.20
   6  -8  -3  -13.90   12.80
  -6  -8   3  -16.80   13.10
  -6   8   3    7.40   12.00
   6   8  -3   10.40   14.00
  -6   8   3  -23.90   12.50
  -6   8   3   -4.10   13.60
   6   8  -3   33.60   15.20
   5  -8  -3  -16.50   11.80
  -5  -8   3   -4.50   12.50
  -5   8   3  -10.90   11.70
   5   8  -3    6.40   14.90
   5   8  -3    7.90   14.50
  -5   8   3   15.00   12.60
  -5   8   3    5.90   12.10
  -4  -8   3   -0.70   12.90
   4  -8  -3   -1.50   12.00
  -4   8   3    6.50   12.00
   4   8  -3   -1.40   13.40
   4   8  -3    1.40   13.40
  -4   8   3    1.00   11.90
   3  -8  -3   -0.50   11.40
  -3  -8   3   -6.10   12.80
   3   8  -3   -8.70   23.50
   3   8  -3   -3.20   13.70
  -3   8   3   16.10   11.40
  -3   8   3   -3.20   11.40
   2  -8  -3    1.80   10.90
  -2  -8   3   -4.20   11.60
   2   8  -3   -8.60   10.30
  -2   8   3   22.60   13.90
   2   8  -3   -8.00   13.00
  -2   8   3    7.40   11.20
  -1  -8   3    3.70   10.30
   1  -8  -3  -21.60   12.90
   1   8  -3    8.70   11.80
   1   8  -3    1.10   12.40
  -1   8   3    5.60   11.50
  -1   8   3    0.50   13.20
   0  -8  -3  -17.10   13.80
   0  -8   3  -22.30   12.50
   0   8   3    4.60   13.00
   0   8  -3    2.30   12.90
   0   8  -3   -0.40   13.20
   1  -8   3    6.80   11.90
  -1  -8  -3  -11.10   11.80
  -1   8  -3    9.00   11.80
  -1   8  -3   -7.30   10.80
   1   8   3   -1.20   13.50
   1   8   3   13.70   13.60
  -2  -8  -3   39.50   14.20
   2  -8   3    0.60   12.30
  -2   8  -3   24.40   12.50
  -2   8  -3   17.00   13.40
   2   8   3   29.60   16.30
   2   8   3   18.70   15.60
   3  -8   3    5.00   11.80
  -3  -8  -3  -29.80   12.10
  -3   8  -3   13.80   12.10
   3   8   3    8.40   14.10
  -3   8  -3  -17.80   11.50
   3   8   3   19.20   15.80
   4  -8   3  -23.00   10.60
  -4  -8  -3    3.20   14.40
  -4   8  -3    3.40   11.70
   4   8   3   12.60   13.80
   4   8   3   10.30   15.60
  -4   8  -3   12.10   12.50
   5  -8   3    3.70   11.30
  -5  -8  -3    9.00   16.90
   5   8   3   21.90   15.10
   5   8   3    5.90   16.90
  -5   8  -3   39.50   13.40
  -5   8  -3   10.10   11.60
  -6  -8  -3  -25.30   18.00
   6  -8   3   -6.70   11.00
   6   8   3   24.20   26.30
  -6   8  -3   -5.00   13.10
   6   8   3   18.70   15.40
   6   8   3   33.40   15.60
  -6   8  -3   -1.30   12.20
   7  -8   3   20.30   12.10
   7   8   3   26.70   17.40
  -7   8  -3   -0.30   18.40
   7   8   3   18.30   15.50
  -7   8  -3   35.00   13.40
  -7   8  -3   44.40   12.00
  -8   8  -3   27.90   19.60
  -8   8  -3   29.90   14.10
   8   8   3   50.19   17.30
   8   8   3   21.20   16.20
 -21   0   4    7.60   13.30
  21   0  -4    2.40   16.60
  21   0  -4   10.00   14.30
 -21   0   4    3.40   13.50
 -20   0   4   49.40   12.50
  20   0  -4   51.19   13.90
  20   0  -4   81.99   18.90
 -20   0   4   57.99   12.50
 -19   0   4  379.36   26.80
 -19   0   4  391.96   27.90
  19   0  -4  373.46   34.90
  19   0  -4  346.17   27.70
  18   0  -4   17.50    9.20
 -18   0   4    4.10    9.00
  18   0  -4    8.40   13.20
 -18   0   4   16.40   10.00
 -17   0   4  177.18   19.20
  17   0  -4  170.38   17.90
  16   0  -4   32.80    8.50
 -16   0   4   17.60    7.90
 -16   0   4   19.60    8.50
  16   0  -4   26.50   10.50
 -15   0   4    1.70    6.80
 -15   0   4   11.60    7.10
  15   0  -4   16.60   10.10
  15   0  -4    9.30    5.90
  14   0  -4   31.40    7.10
 -14   0   4   37.50    6.90
  14   0  -4   20.90    8.60
 -14   0   4   41.40    7.60
  13   0  -4    4.70    5.20
  13   0  -4   -0.10    8.00
 -13   0   4   -1.10    5.90
 -13   0   4    2.10    6.00
  12   0  -4    3.50    6.20
 -12   0   4    6.80    5.60
  12   0  -4    3.40    5.30
  11   0  -4  131.89   10.50
 -11   0   4  124.89   11.40
 -11   0   4  125.39   13.30
  11   0  -4  140.99   15.50
 -10   0   4    7.50    5.80
  10   0  -4   -1.70    7.00
 -10   0   4    8.40    4.60
  10   0  -4    5.30    4.20
   9   0  -4   52.49    5.20
  -9   0   4   44.60    5.40
  -9   0   4   32.40    5.90
   9   0  -4   52.59    7.60
   8   0  -4  274.47   13.10
   8   0  -4  253.37   16.50
  -8   0   4  265.57   13.30
  -7   0   4  285.87   13.30
   7   0  -4  301.77   13.40
  -7   0   4  287.97   12.10
  -7   0   4  289.87   15.50
   7   0  -4  264.07   16.30
  -6   0   4  758.02   31.30
  -6   0   4  710.03   29.90
   6   0  -4  706.83   31.60
  -6   0   4  751.12   28.90
   6   0  -4  753.12   29.30
   5   0  -4    5.90    2.40
  -5   0   4    6.90    2.20
  -5   0   4    2.40    2.20
   5   0  -4    2.40    4.60
  -5   0   4    6.20    4.90
   4   0  -4 4067.29  166.88
  -4   0   4 4620.34  167.08
  -4   0   4 4377.46  166.08
  -3   0   4  684.73   27.00
  -3   0   4  657.23   26.20
   3   0  -4  618.04   27.00
  -2   0   4 1994.30   77.09
   1   0  -4 3269.37  126.99
  -1   0   4 3398.76  126.99
   0   0  -4 4984.10  191.38
   0   0   4 5068.89  191.38
   1   0   4  160.58    9.30
   1   0   4  153.08    9.20
   1   0   4  155.88    8.70
  -1   0  -4  130.99    9.00
   2   0   4 9999.00  380.36
   3   0   4  805.42   32.40
  -3   0  -4  756.12   32.50
   3   0   4  805.32   32.00
   3   0   4  750.42   32.30
  -3   0  -4  828.52   31.50
  -4   0  -4   56.79    6.70
  -4   0  -4   52.69    6.20
   4   0   4   44.90    4.30
   4   0   4   33.70    4.60
  -5   0  -4   83.69    7.10
   5   0   4   74.49    8.80
  -5   0  -4   84.49    9.70
   5   0   4   76.89    7.40
   5   0   4   71.09    7.30
   6   0   4   94.79    9.40
  -6   0  -4   89.99   10.70
  -6   0  -4   97.89    7.60
   6   0   4   70.09    7.70
   6   0   4   86.49    7.70
   7   0   4  104.99    9.60
  -7   0  -4  155.58   12.80
  -7   0  -4  154.58    9.30
   7   0   4  132.09   11.40
   7   0   4  150.38    9.20
   8   0   4  234.88   13.50
   8   0   4  266.07   15.00
   8   0   4  259.17   13.10
  -8   0  -4  254.07   13.10
  -8   0  -4  249.88   16.50
  -9   0  -4   26.50    6.80
   9   0   4   31.10    5.50
   9   0   4   28.50    4.10
   9   0   4   33.50    6.40
  -9   0  -4   35.10    5.20
 -10   0  -4   69.99    9.00
  10   0   4   72.29    8.50
  10   0   4   81.19    8.60
 -10   0  -4   78.09    9.00
 -11   0  -4   30.60    7.20
  11   0   4   39.10    5.10
 -11   0  -4   39.70    6.10
  11   0   4   39.80    8.60
  11   0   4   42.00    8.20
  12   0   4  155.38   11.10
  12   0   4  159.28   20.10
  12   0   4  177.78   15.60
 -12   0  -4  158.48   17.60
 -12   0  -4  157.88   12.60
  13   0   4   50.29    5.50
 -13   0  -4   39.30    6.90
 -13   0  -4   37.50    8.30
  13   0   4   47.40    9.70
  13   0   4   51.59   10.80
 -14   0  -4    9.00    9.10
 -14   0  -4   -2.10    6.20
  14   0   4   -3.40    9.20
  14   0   4    7.70    4.50
  14   0   4   -5.20    7.80
  15   0   4    9.70   12.80
 -15   0  -4   -3.90   10.00
  15   0   4  -13.30    8.30
 -15   0  -4   -1.30    7.70
  15   0   4   -0.60    4.70
  16   0   4   28.20   13.60
  16   0   4    0.50   10.50
 -16   0  -4   14.60    8.00
 -16   0  -4   21.80   10.50
  16   0   4   20.90    5.10
 -17   0  -4   10.50    8.00
 -17   0  -4   -2.80   14.40
  17   0   4   13.40   15.60
  17   0   4    8.90   11.10
  18   0   4    4.60   16.80
 -18   0  -4   -0.80    9.30
 -18   0  -4   -7.70   12.80
  18   0   4  -23.20   12.60
 -19   0  -4   -4.80   10.80
  19   0   4    6.10   16.00
 -19   0  -4    1.80   15.00
  19   0   4  -10.40   17.80
 -20   0  -4   15.10   12.80
  20   0   4   14.40   17.20
 -20   0  -4   39.60   17.20
  21  -1  -4   19.60   19.30
 -21  -1   4    0.60   13.40
  21  -1  -4  -38.80   12.80
 -21  -1   4   17.30   14.50
  21   1  -4   -0.30   14.60
 -21   1   4  -18.50   11.90
 -21   1   4   27.70   14.80
  21   1  -4   -3.10   12.90
 -20  -1   4    2.90   12.70
 -20  -1   4   23.60   12.30
  20  -1  -4    1.60   16.50
  20  -1  -4    4.90   12.00
  20   1  -4   13.80   12.80
 -20   1   4   -0.40   11.10
 -20   1   4    6.00   11.00
  20   1  -4   -1.30   13.70
 -19  -1   4  -18.70   10.30
  19  -1  -4    7.10   14.90
 -19  -1   4    6.40   10.00
  19  -1  -4    6.10   11.30
  19   1  -4   10.60   12.50
 -19   1   4   -5.40   12.00
  19   1  -4   -6.30   11.00
 -19   1   4    9.20   10.00
  18  -1  -4   20.20   13.80
 -18  -1   4   33.90   11.40
  18  -1  -4   35.00   10.70
 -18  -1   4   20.10   10.50
  18   1  -4   23.20   12.10
 -18   1   4   28.50    9.60
 -18   1   4   21.50    9.80
  18   1  -4   27.50    9.90
  17  -1  -4  132.49   17.50
 -17  -1   4  133.09   14.10
  17  -1  -4   73.39   10.80
 -17  -1   4   88.99   11.90
  17   1  -4   73.19   13.00
 -17   1   4  112.39   11.00
  17   1  -4  113.59   12.70
 -17   1   4  153.58   18.30
 -16  -1   4    4.90    7.80
  16  -1  -4   13.20    9.90
 -16  -1   4    4.00    8.40
  16  -1  -4    9.50    6.80
 -16   1   4    5.80    7.40
  16   1  -4    2.90   11.40
 -16   1   4    1.50    7.00
  15  -1  -4  339.07   26.00
 -15  -1   4  328.07   21.30
  15  -1  -4  320.17   20.20
 -15  -1   4  330.07   22.80
  15   1  -4  363.76   21.00
  15   1  -4  328.27   25.80
 -15   1   4  306.07   20.40
 -14  -1   4  369.96   21.90
 -14  -1   4  392.16   22.10
  14  -1  -4  365.26   20.90
  14  -1  -4  371.76   25.80
 -14   1   4  367.56   21.20
  14   1  -4  386.96   21.10
  14   1  -4  357.16   26.00
 -14   1   4  431.86   23.50
 -13  -1   4  300.87   18.50
  13  -1  -4  308.07   17.30
 -13  -1   4  304.27   18.50
  13  -1  -4  296.27   21.90
 -13   1   4  263.27   21.40
  13   1  -4  283.87   17.70
 -13   1   4  306.97   17.80
  13   1  -4  271.37   21.50
  12  -1  -4   22.00    5.80
 -12  -1   4   22.30    6.20
 -12  -1   4   14.80    6.70
  12  -1  -4   22.30    8.40
  12   1  -4   31.70    9.30
 -12   1   4   27.80    6.20
 -12   1   4   11.70    6.30
  12   1  -4   19.70    5.40
  11  -1  -4  182.78   16.20
  11  -1  -4  211.78   12.40
 -11  -1   4  190.98   13.70
 -11  -1   4  178.48   13.30
 -11   1   4  175.38   12.70
 -11   1   4  206.58   14.80
  11   1  -4  184.78   16.80
  11   1  -4  184.68   12.90
  10  -1  -4   43.90    7.70
 -10  -1   4   48.50    6.00
  10  -1  -4   61.49    6.20
 -10  -1   4   48.30    6.10
  10   1  -4   60.39    8.60
 -10   1   4   50.69    6.90
  10   1  -4   76.19    8.70
 -10   1   4   62.29    5.30
 -10   1   4   72.09    8.90
   9  -1  -4    3.70    6.30
  -9  -1   4   11.10    4.90
  -9  -1   4    1.70    2.10
   9  -1  -4    9.00    3.90
   9   1  -4    6.60    4.30
   9   1  -4    0.00    5.30
  -9   1   4    1.50    2.70
  -9   1   4    8.60    5.20
  -9   1   4    7.70    4.00
  -8  -1   4  130.59    7.30
   8  -1  -4  138.99    8.80
   8  -1  -4  106.09   12.10
   8   1  -4  135.39    9.30
  -8   1   4  131.39    9.10
  -8   1   4  121.59   11.10
   8   1  -4  136.29    7.60
   7  -1  -4  344.37   14.80
  -7  -1   4  327.67   17.00
  -7  -1   4  335.07   13.90
   7  -1  -4  297.27   17.70
  -7   1   4  332.77   16.80
   7   1  -4  269.27   15.80
   7   1  -4  329.57   15.00
   7   1  -4  311.27   17.60
  -7   1   4  319.57   14.60
   6  -1  -4 1058.79   45.20
  -6  -1   4 1138.39   45.00
  -6  -1   4 1138.39   43.10
   6   1  -4 1050.29   45.10
   6   1  -4 1114.99   43.60
  -6   1   4 1174.68   45.10
  -6   1   4 1036.90   43.20
  -5  -1   4 2079.39   79.19
   5  -1  -4 1986.40   79.59
  -5  -1   4 2060.99   77.99
   5   1  -4 1942.81   79.19
  -5   1   4 2110.29   77.79
  -5   1   4 2111.09   79.39
   5   1  -4 2025.70   78.09
   5   1  -4 1876.61   78.09
  -4  -1   4    2.40    2.80
  -4  -1   4    4.00    3.90
  -4   1   4    3.60    4.10
   4   1  -4    4.60    3.00
   4   1  -4    9.40    4.00
  -3  -1   4 3865.61  147.89
  -3  -1   4 4067.89  148.09
   3   1  -4 3731.03  147.89
   3   1  -4 3799.82  147.99
  -2  -1   4 3773.12  140.19
  -2  -1   4 3767.42  140.49
   2   1  -4 3745.43  140.19
   2   1  -4 3388.76  140.39
  -1  -1   4   28.60    3.00
  -1  -1   4   22.20    3.80
   1   1  -4   28.90    3.10
  -1   1   4   26.40    3.40
  -1   1   4   27.10    4.60
   1   1  -4   25.70    4.10
   0  -1  -4 1699.63   76.99
   0  -1  -4 2103.99   77.09
   0  -1   4 2107.29   76.99
   0   1   4 1960.30   77.09
   0   1   4 2134.09   76.59
   0   1  -4 1958.90   76.99
   0   1  -4 1928.51   76.79
   1  -1   4 3649.83  133.19
   1  -1   4 3567.34  133.19
  -1  -1  -4 3642.24  133.29
  -1  -1  -4 3277.67  132.99
  -1   1  -4 3346.57  133.19
   1   1   4 3674.63  133.09
  -1   1  -4 3276.27  133.09
   1   1   4 3318.27  133.19
  -2  -1  -4   24.80    4.20
  -2  -1  -4   21.20    4.40
   2  -1   4   22.50    3.70
   2  -1   4   24.10    4.20
   2   1   4   20.30    4.80
  -2   1  -4   21.10    4.60
  -2   1  -4   25.50    4.20
   2   1   4   22.90    4.30
  -3  -1  -4 3413.96  138.59
   3  -1   4 3666.33  138.29
   3  -1   4 3760.22  138.79
  -3  -1  -4 3774.62  138.39
  -3   1  -4 3586.14  138.39
  -3   1  -4 3481.95  138.69
   3   1   4 3482.35  138.49
   3   1   4 3643.84  138.59
  -4  -1  -4  483.35   22.80
  -4  -1  -4  510.45   22.00
   4  -1   4  525.55   21.70
   4   1   4  519.95   22.40
  -4   1  -4  483.05   22.70
  -4   1  -4  496.05   22.00
   4   1   4  491.65   22.30
   5  -1   4  397.96   19.50
  -5  -1  -4  407.56   20.10
   5  -1   4  431.96   18.60
  -5  -1  -4  421.66   19.00
  -5   1  -4  400.26   18.80
   5   1   4  398.06   19.40
  -5   1  -4  384.56   19.80
   5   1   4  436.36   19.80
   6  -1   4   -2.20    3.60
   6  -1   4    0.30    4.70
   6  -1   4    0.60    4.80
  -6  -1  -4   -5.30    3.80
  -6  -1  -4    5.20    5.50
  -6   1  -4   -1.60    5.30
   6   1   4    4.80    4.90
  -6   1  -4   -0.60    3.70
   6   1   4    4.40    4.90
  -7  -1  -4  136.79   12.80
   7  -1   4  159.18   11.90
   7  -1   4  168.08   10.20
   7  -1   4  164.38   13.30
  -7   1  -4  150.78   12.80
   7   1   4  165.88   12.00
   7   1   4  124.09   11.90
  -7   1  -4  150.98   10.60
   8  -1   4  257.67   16.10
  -8  -1  -4  267.27   14.80
  -8  -1  -4  242.78   16.80
   8  -1   4  275.67   15.70
   8  -1   4  266.47   13.40
  -8   1  -4  242.88   16.30
   8   1   4  265.87   15.50
  -8   1  -4  251.27   14.20
   8   1   4  248.38   15.10
   9  -1   4   18.10    5.80
  -9  -1  -4   26.20    5.60
   9  -1   4   28.40    6.90
   9  -1   4   23.50    4.20
  -9  -1  -4   24.80    7.60
   9   1   4   25.00    6.60
   9   1   4   31.40    6.50
  -9   1  -4   13.80    6.20
  10  -1   4  740.23   35.00
 -10  -1  -4  734.63   35.40
  10  -1   4  769.32   34.90
 -10  -1  -4  782.12   33.40
  10  -1   4  802.72   32.20
  10   1   4  786.72   32.00
  10   1   4  726.53   33.30
 -10   1  -4  778.22   35.40
  10   1   4  764.02   34.40
  11  -1   4   48.30    5.50
  11  -1   4   31.10    8.00
  11  -1   4   41.50    7.40
 -11  -1  -4   52.19    7.40
 -11  -1  -4   46.70    8.90
  11   1   4   58.19    9.20
 -11   1  -4   47.20    8.80
  11   1   4   38.50    6.80
  11   1   4   44.30    5.10
 -11   1  -4   48.40    4.90
  12  -1   4   31.00    7.60
  12  -1   4   26.80    7.90
 -12  -1  -4   32.10    7.10
 -12  -1  -4   43.30   10.30
  12  -1   4   39.30    5.60
  12   1   4   26.10    8.50
  12   1   4   33.70    5.00
 -12   1  -4   35.40    4.80
 -12   1  -4   30.40    9.40
  13  -1   4   15.10    5.40
  13  -1   4   14.60    7.70
  13  -1   4   22.60    8.40
 -13  -1  -4   23.00    7.50
 -13  -1  -4   19.50    9.20
  13   1   4   12.70    7.70
  13   1   4   27.70   10.10
 -13   1  -4   26.60    5.10
  13   1   4   21.20    4.70
 -13   1  -4   17.20    8.70
 -14  -1  -4    9.90    7.70
  14  -1   4   17.00    8.30
 -14  -1  -4  -13.40   10.50
  14  -1   4   -3.10    5.30
  14  -1   4    2.40    8.80
 -14   1  -4   11.40   11.40
  14   1   4   18.80    9.70
  14   1   4    5.20   11.00
 -14   1  -4    4.60    5.70
  14   1   4   -2.50    4.40
  15  -1   4   89.09   12.60
  15  -1   4  104.29   12.20
 -15  -1  -4   83.59   12.30
  15  -1   4   73.39   11.80
 -15  -1  -4   87.29   10.20
  15   1   4   88.99   12.20
 -15   1  -4   88.39   13.10
 -15   1  -4   89.19    8.10
  15   1   4   80.29   13.30
  15   1   4   91.69   11.00
  16  -1   4   54.99   13.70
  16  -1   4   45.20    6.70
 -16  -1  -4   33.50   12.40
  16  -1   4   42.50   10.90
 -16  -1  -4   46.20    9.00
 -16   1  -4   67.29   14.40
  16   1   4   26.10   13.50
  16   1   4   48.60    5.70
  16   1   4   31.90   10.30
  17  -1   4   12.60   13.50
 -17  -1  -4   -5.80   17.10
  17  -1   4  -10.70   13.70
  17   1   4   -6.40   11.70
 -17   1  -4    3.80   14.90
  17   1   4   -3.20   24.90
 -18  -1  -4  -13.90   11.30
  18  -1   4    1.20   12.20
 -18  -1  -4    6.20   14.00
  18  -1   4   11.60   14.50
  18   1   4   -3.90   17.30
 -18   1  -4    0.50   13.90
  18   1   4    6.40   12.60
  19  -1   4   20.90   15.50
 -19  -1  -4   12.10   13.90
 -19  -1  -4    3.50   12.90
  19  -1   4    1.80   15.60
  19   1   4   21.40   19.30
  19   1   4   -9.10   16.10
 -19   1  -4    7.10   15.50
 -20  -1  -4   -2.00   15.60
  20  -1   4   16.50   18.70
  20   1   4  -19.30   23.70
 -20   1  -4   -8.40   15.20
 -21  -2   4   -2.70   16.10
  21  -2  -4    5.60   19.10
 -21   2   4   25.20   19.10
 -21   2   4   22.90   14.40
  21   2  -4    7.10   15.40
  21   2  -4   12.60   13.90
 -20  -2   4   30.40   14.90
  20  -2  -4    6.80   16.10
  20   2  -4   16.50   13.00
 -20   2   4   14.50   13.20
 -20   2   4    2.50   10.40
  20   2  -4   -2.10   15.80
 -19  -2   4   -4.40   12.10
  19  -2  -4   19.10   15.70
  19  -2  -4  -12.50   12.70
  19   2  -4  -10.50   12.60
 -19   2   4   -1.60   10.10
 -19   2   4   -2.30   11.10
  19   2  -4    5.30   15.40
  18  -2  -4  -17.40   10.40
 -18  -2   4   14.20   10.00
  18  -2  -4   -4.90   13.80
 -18   2   4    3.10    8.90
  18   2  -4   -2.90   12.00
 -18   2   4   16.60   10.90
  18   2  -4  -11.40   10.00
  17  -2  -4   33.00    9.80
 -17  -2   4   33.20    9.80
  17  -2  -4   54.39   15.20
 -17   2   4   39.50   10.10
  17   2  -4    7.70    9.30
  17   2  -4   21.10   12.00
  16  -2  -4   62.69   13.80
 -16  -2   4   59.89   10.60
 -16   2   4   48.90   10.30
  16   2  -4   18.10   10.60
  16   2  -4   33.90    9.30
 -16   2   4   37.80    9.90
 -15  -2   4   18.00    8.50
  15  -2  -4   14.10    7.60
  15  -2  -4    9.70    8.90
  15   2  -4    7.40    9.90
 -15   2   4   28.40    8.60
 -15   2   4   11.00    9.50
 -14  -2   4  162.58   17.00
  14  -2  -4  157.28   20.00
 -14   2   4  140.19   16.60
  14   2  -4  165.28   20.90
 -14   2   4  161.88   15.80
  14   2  -4  159.98   15.60
 -13  -2   4   15.00    8.40
  13  -2  -4   14.10    8.20
 -13   2   4   23.80    6.70
  13   2  -4   20.30    6.90
 -13   2   4   19.50    3.80
  13   2  -4   28.70   10.60
  12  -2  -4   90.49   10.70
 -12  -2   4  128.79   13.50
 -12   2   4  109.99   13.20
  12   2  -4  110.59   11.90
  12   2  -4  111.59   12.20
  12   2  -4   99.69    8.40
 -12   2   4   97.59    8.30
 -12   2   4  119.69   12.50
  11  -2  -4   46.10    7.70
 -11  -2   4   46.50    7.30
 -11   2   4   41.00    4.70
  11   2  -4   77.79    9.40
  11   2  -4   48.10    4.70
  11   2  -4   59.09    9.20
 -11   2   4   36.40    6.30
 -11   2   4   60.59    7.30
  10  -2  -4  436.46   24.30
 -10  -2   4  471.85   23.10
 -10   2   4  482.95   23.20
 -10   2   4  454.15   21.70
  10   2  -4  445.56   24.40
  10   2  -4  462.05   20.30
 -10   2   4  418.16   20.00
  10   2  -4  464.85   21.80
  -9  -2   4  133.29   11.70
  -9  -2   4  121.19    8.60
   9  -2  -4  120.49   13.80
  -9   2   4  101.89    8.80
   9   2  -4  115.29   13.80
   9   2  -4  112.39    9.20
   9   2  -4  122.29   10.30
  -9   2   4  122.49   10.10
  -9   2   4  118.79   11.30
  -8  -2   4 1087.69   42.30
   8  -2  -4 1039.60   44.90
  -8  -2   4 1098.09   44.40
  -8   2   4 1105.69   44.50
   8   2  -4 1081.29   43.40
   8   2  -4 1022.50   44.80
   8   2  -4 1043.20   42.40
  -8   2   4 1037.30   42.50
  -8   2   4 1025.10   42.90
  -7  -2   4 1503.85   58.49
  -7  -2   4 1484.05   56.79
  -7   2   4 1488.25   58.39
  -7   2   4 1378.66   57.09
   7   2  -4 1396.16   56.89
   7   2  -4 1439.66   58.79
  -7   2   4 1373.96   57.09
   7   2  -4 1499.85   57.59
  -6  -2   4  203.98   10.90
  -6  -2   4  191.28   12.40
   6   2  -4  182.98   11.30
  -6   2   4  195.38   12.30
   6   2  -4  178.78   13.50
  -6   2   4  167.58   10.90
  -5  -2   4   -0.60    3.50
  -5  -2   4   -3.50    3.70
   5   2  -4    6.50    3.80
  -5   2   4    0.50    4.30
  -5   2   4   -2.00    3.60
   5   2  -4   -0.70    4.80
  -4  -2   4    6.20    3.90
  -4  -2   4    6.10    4.00
  -4   2   4    2.80    4.20
   4   2  -4    8.00    3.90
   4   2  -4   12.60    4.60
  -3  -2   4  414.46   18.00
  -3  -2   4  379.06   17.90
   3   2  -4  384.06   17.40
  -3   2   4  374.26   18.40
   3   2  -4  367.96   18.00
  -2  -2   4 3999.50  146.79
   2  -2  -4 4106.19  146.99
  -2  -2   4 3996.40  146.89
   2   2  -4 3358.06  146.39
  -2   2   4 3717.43  146.99
   2   2  -4 3729.43  146.79
  -1  -2   4 1136.09   44.30
   1  -2  -4 1125.89   44.40
  -1  -2   4 1158.68   43.80
   1   2  -4 1037.80   44.30
  -1   2   4 1041.30   44.50
   0  -2   4  277.47   12.70
   0  -2   4  263.37   13.60
   0  -2  -4  269.67   14.00
   0   2  -4  238.08   13.80
   0   2   4  233.18   14.20
   1  -2   4    2.70    3.10
   1  -2   4   -1.40    3.70
  -1  -2  -4    1.30    4.20
   1   2   4    1.80    3.90
   1   2   4    0.20    4.70
  -1   2  -4   -1.80    3.50
  -2  -2  -4  332.57   16.30
   2  -2   4  331.27   14.00
   2  -2   4  325.87   15.90
   2   2   4  337.37   16.20
  -2   2  -4  308.87   16.60
   2   2   4  300.57   16.80
  -3  -2  -4  509.45   22.90
   3  -2   4  546.65   22.70
  -3   2  -4  492.15   22.90
   3   2   4  508.95   22.90
  -3   2  -4  511.15   23.50
   3   2   4  483.65   23.50
   4  -2   4  555.84   23.20
  -4  -2  -4  491.45   23.90
  -4  -2  -4  542.45   23.60
  -4   2  -4  502.35   24.00
   4   2   4  503.15   24.00
  -4   2  -4  496.25   23.20
   4   2   4  536.95   23.60
   5  -2   4   54.99    5.60
   5  -2   4   49.10    6.20
  -5  -2  -4   64.19    7.50
  -5  -2  -4   49.90    5.90
   5  -2   4   48.90    5.00
  -5   2  -4   49.10    7.10
   5   2   4   45.10    6.20
   5   2   4   52.99    6.30
  -5   2  -4   41.30    5.30
   6  -2   4   82.19   10.00
   6  -2   4   74.69    9.30
   6  -2   4   60.69    6.00
  -6  -2  -4  107.09   10.50
  -6  -2  -4   59.59    7.30
   6   2   4   82.79    8.10
  -6   2  -4   77.89    8.10
   6   2   4   57.49    7.90
  -6   2  -4   79.29    9.60
   7  -2   4    9.10    5.80
   7  -2   4    6.40    4.60
  -7  -2  -4   12.30    6.00
   7  -2   4    6.70    4.00
  -7  -2  -4    5.50    5.90
   7   2   4   19.10    6.30
   7   2   4    9.10    6.30
  -7   2  -4   11.30    4.50
  -7   2  -4   12.80    7.10
  -8  -2  -4  354.76   20.20
   8  -2   4  382.46   18.10
   8  -2   4  336.87   18.80
   8  -2   4  358.96   19.10
  -8  -2  -4  360.06   19.20
  -8   2  -4  356.16   20.50
  -8   2  -4  363.36   18.40
   8   2   4  347.47   19.70
   8   2   4  359.26   19.20
   9  -2   4  121.09   12.90
   9  -2   4  120.29   10.80
  -9  -2  -4  107.39   12.30
   9  -2   4  114.39   12.70
  -9  -2  -4  121.29   14.40
  -9   2  -4  118.29   13.80
   9   2   4  121.19   12.80
   9   2   4  128.89   13.50
  -9   2  -4  130.09   11.40
 -10  -2  -4  496.15   24.70
 -10  -2  -4  503.05   26.80
  10  -2   4  483.75   25.80
  10  -2   4  523.25   23.40
  10  -2   4  511.05   25.70
  10   2   4  479.05   25.80
 -10   2  -4  499.55   26.60
 -10   2  -4  498.45   23.50
 -11  -2  -4  118.69   13.70
  11  -2   4  135.59   15.90
  11  -2   4  159.78   12.50
 -11  -2  -4  157.18   16.70
  11  -2   4  125.79   14.80
  11   2   4  109.49   11.30
  11   2   4  145.39   13.80
 -11   2  -4  139.39   12.20
 -12  -2  -4   54.19    8.80
  12  -2   4   50.29    8.70
  12  -2   4   57.09    9.60
  12  -2   4   59.79    6.90
 -12  -2  -4   49.00    8.10
  12   2   4   25.20    8.10
 -12   2  -4   54.09    6.60
  12   2   4   40.40    8.80
 -12   2  -4   41.60    9.20
 -13  -2  -4   64.49   11.50
  13  -2   4   55.89   10.10
  13  -2   4   43.20    9.10
 -13  -2  -4   53.59    9.10
  13  -2   4   55.59    7.30
  13   2   4   47.10    9.10
  13   2   4   49.20    9.70
 -13   2  -4  101.99   12.70
  14  -2   4    5.70    9.50
 -14  -2  -4    5.00    9.50
  14  -2   4   -7.30    9.20
 -14  -2  -4  -23.50   14.40
  14  -2   4    2.80    6.30
 -14   2  -4    6.90   10.20
  14   2   4    1.20    8.30
  14   2   4   -7.90    5.60
 -15  -2  -4   27.40   10.20
  15  -2   4   47.60   11.80
  15  -2   4   56.59   10.10
  15  -2   4   53.19    7.10
 -15  -2  -4   39.30   12.00
  15   2   4   32.00   11.30
 -15   2  -4   50.79   12.70
  15   2   4   37.20   13.80
  15   2   4   42.30    6.40
 -16  -2  -4   10.50   12.50
  16  -2   4    3.70    6.30
  16  -2   4   28.80   12.60
  16  -2   4   -1.60   13.10
 -16  -2  -4    6.00   10.40
 -16   2  -4   20.80   13.60
  16   2   4    4.80    6.00
  16   2   4   29.60   11.30
  16   2   4   38.30   19.90
  17  -2   4  -23.90   12.50
 -17  -2  -4   -2.30   12.00
  17  -2   4   -2.90    7.60
  17  -2   4   18.40   13.30
 -17  -2  -4   13.60   12.80
  17   2   4   -3.60   12.40
  17   2   4   12.30   17.20
  17   2   4   -0.20    5.90
 -17   2  -4   13.50   15.30
  17   2   4    3.30    7.10
 -18  -2  -4   33.40   15.40
  18  -2   4   19.70   14.50
 -18  -2  -4   -1.10   13.10
  18  -2   4   11.40   15.60
  18   2   4    1.60   14.50
 -18   2  -4   21.80   17.30
  18   2   4    6.80   17.90
  19  -2   4   19.70   17.50
 -19  -2  -4   19.40   16.90
 -19  -2  -4   25.10   14.60
  19  -2   4   37.40   19.80
  19   2   4   23.10   18.10
  19   2   4    1.10   19.00
 -19   2  -4   57.69   14.60
 -20  -3   4   -7.30   18.10
  20  -3  -4    0.60   17.10
  20   3  -4   14.90   14.30
 -20   3   4   34.00   15.80
 -20   3   4   15.70   11.40
  20   3  -4   34.40   14.10
 -19  -3   4   23.30   15.30
  19  -3  -4    1.20   15.70
  19   3  -4   13.30   17.40
  19   3  -4   -2.40   13.90
 -19   3   4   -4.00    8.80
 -19   3   4   10.70   12.10
 -18  -3   4    9.60   11.90
  18  -3  -4   -1.00   13.40
  18   3  -4    9.30   13.40
 -18   3   4    0.80   11.50
  18   3  -4    5.70   13.00
 -17  -3   4   -2.40   11.90
  17  -3  -4   10.20   12.30
 -17   3   4   -9.60   10.40
  17   3  -4   -3.90   10.40
 -17   3   4    9.20   11.20
 -16  -3   4    4.00    8.50
  16  -3  -4   -5.10   11.30
 -16   3   4    3.50    9.40
 -16   3   4   -3.70    5.00
  16   3  -4   -1.30    9.50
  16   3  -4   -6.90   11.40
 -16   3   4   -4.20    9.70
  15  -3  -4   73.99   14.20
 -15  -3   4   61.29   10.90
 -15   3   4   59.29   10.70
 -15   3   4   58.19    6.20
  15   3  -4   63.39    9.30
  15   3  -4   65.09   13.50
  15   3  -4   60.19    6.70
 -15   3   4   61.89   10.30
 -14  -3   4   11.20    9.10
  14  -3  -4    6.40    9.10
 -14   3   4   18.70    8.40
  14   3  -4   10.70    5.90
 -14   3   4   11.10    5.50
 -14   3   4   13.40    8.00
  14   3  -4   14.50    8.20
  14   3  -4   13.00    9.30
  13  -3  -4   38.90    9.80
 -13  -3   4   87.59   11.00
  13   3  -4   68.79   11.40
  13   3  -4   61.99    9.10
 -13   3   4   75.19    9.50
 -13   3   4   59.39    6.50
 -13   3   4   48.00    8.10
  13   3  -4   61.49    6.80
  12  -3  -4  -12.10    7.40
 -12  -3   4   -5.10    6.70
  12   3  -4    5.00    7.30
 -12   3   4    2.50    6.80
 -12   3   4    1.60    4.40
  12   3  -4   -1.50    5.00
  12   3  -4    4.30    6.70
 -12   3   4   -9.60    6.90
 -12   3   4   13.00    5.40
  11   3  -4    1.60    7.60
 -11   3   4    2.00    6.30
 -11   3   4    9.20    4.30
 -11   3   4    6.50    5.30
  11   3  -4   -0.60    4.50
  11   3  -4    9.20    6.50
 -11   3   4    8.30    6.60
 -10  -3   4   70.89    8.00
  10   3  -4   85.29   10.40
 -10   3   4  103.59   12.60
 -10   3   4   74.19    7.20
 -10   3   4   70.09    8.20
  10   3  -4   66.79    7.50
  10   3  -4   63.39    8.60
 -10   3   4   78.39    9.70
  -9  -3   4   10.20    5.90
  -9   3   4   -2.00    5.50
  -9   3   4    3.70    5.20
   9   3  -4    3.00    4.70
   9   3  -4   12.30    7.70
  -9   3   4    5.60    4.50
  -9   3   4    2.60    4.40
   9   3  -4   -0.10    4.50
  -8  -3   4    6.00    4.10
  -8  -3   4    0.90    5.30
  -8   3   4    2.00    4.50
   8   3  -4    1.20    4.10
   8   3  -4   -1.20    4.80
   8   3  -4   -2.00    6.30
  -8   3   4   -1.00    4.40
  -8   3   4    0.20    5.00
  -8   3   4   -1.90    4.80
  -7  -3   4  460.95   22.50
  -7  -3   4  464.25   21.20
   7   3  -4  466.45   23.20
  -7   3   4  439.36   21.70
  -7   3   4  470.85   22.80
   7   3  -4  454.85   21.70
  -7   3   4  441.66   21.40
  -6  -3   4    2.30    4.00
  -6  -3   4   -5.00    4.60
  -6   3   4    3.00    4.60
  -6   3   4    3.40    4.80
   6   3  -4   -1.90    4.40
  -6   3   4   -2.60    4.60
  -5  -3   4  147.09   12.10
  -5  -3   4  140.09   10.70
  -5   3   4  125.19   11.90
   5   3  -4  143.49   11.50
  -5   3   4  147.89   11.60
  -5   3   4  141.39   11.40
  -4  -3   4  668.13   28.40
  -4  -3   4  663.83   28.90
   4   3  -4  634.54   28.50
  -4   3   4  638.84   28.70
   3  -3  -4  240.08   13.90
  -3  -3   4  219.68   13.50
  -3  -3   4  241.18   13.80
   3   3  -4  226.38   14.20
  -3   3   4  240.48   14.50
  -2  -3   4   78.69    9.20
  -2  -3   4   81.19    9.70
   2  -3  -4   79.79    9.40
  -2   3   4   72.09    8.00
  -1  -3   4 1123.79   44.30
  -1  -3   4 1119.79   44.80
   1  -3  -4 1125.99   45.00
   1   3  -4 1031.50   45.00
  -1   3   4 1060.09   45.20
   0  -3   4    8.40    4.50
   0  -3   4    9.30    4.20
   0  -3  -4   11.20    5.00
   0   3  -4    6.80    4.50
   0   3   4   13.20    6.00
   1  -3   4  488.25   21.90
  -1  -3  -4  472.75   22.00
   1  -3   4  466.05   20.50
  -1   3  -4  447.86   22.30
   1   3   4  452.55   22.60
   2  -3   4    7.00    4.30
  -2  -3  -4    6.90    5.00
   2  -3   4    5.50    4.50
  -2   3  -4   10.30    4.80
   2   3   4    5.80    6.20
   3  -3   4    0.90    4.50
  -3  -3  -4    5.90    4.90
  -3   3  -4   -0.10    4.00
   3   3   4    0.50    4.40
   3   3   4   31.70    7.30
  -4  -3  -4   85.49   10.40
   4  -3   4   70.69    6.80
   4  -3   4   89.69    6.40
   4   3   4   60.79    8.30
   4   3   4   90.39   10.00
  -4   3  -4   69.99    7.90
   5  -3   4   26.60    5.60
  -5  -3  -4   22.30    6.10
  -5   3  -4   20.60    5.40
   5   3   4   33.40    6.20
   5   3   4   30.90    7.80
  -5   3  -4   19.10    5.70
   6  -3   4  294.07   15.30
  -6  -3  -4  314.37   17.70
   6  -3   4  284.67   17.00
  -6   3  -4  306.77   17.60
  -6   3  -4  285.67   18.50
   6   3   4  313.07   18.90
   6   3   4  304.37   17.50
  -7  -3  -4   72.19    8.40
   7  -3   4   67.29    6.70
   7  -3   4   61.09    7.00
   7   3   4  110.39   13.20
  -7   3  -4   62.59    7.00
  -7   3  -4   63.39    8.50
   7   3   4   58.39    7.50
  -8  -3  -4   64.29    8.50
   8  -3   4   59.09    6.80
   8  -3   4   71.59    7.30
   8   3   4   48.50    7.80
  -8   3  -4   39.50    6.50
   8   3   4   68.99    9.20
  -8   3  -4   47.60    8.70
   9  -3   4    2.80    5.60
   9  -3   4    8.90    5.30
  -9  -3  -4    6.70    6.80
  -9   3  -4    7.30    8.60
  -9   3  -4   15.70    5.60
   9   3   4   10.20    7.60
 -10  -3  -4   26.20    8.30
  10  -3   4   16.40    6.20
  10  -3   4   19.10    6.60
  10   3   4   18.50    8.70
  10   3   4   -7.00    6.80
 -10   3  -4    7.70    5.90
 -10   3  -4   16.60    9.10
  11  -3   4  162.78   16.10
  11  -3   4  174.68   15.40
  11   3   4  146.29   18.90
  11   3   4  168.98   16.30
 -11   3  -4  194.58   19.70
 -11   3  -4  164.78   15.10
  12  -3   4    7.60    7.30
  12  -3   4   -1.50    5.90
 -12  -3  -4   15.00    8.10
  12   3   4  -15.40    8.70
 -12   3  -4    2.80    6.10
 -12   3  -4    3.10    8.00
  12   3   4   -4.50    9.50
  13  -3   4   -1.20    8.70
 -13  -3  -4   -4.00    9.30
  13  -3   4   -3.40    6.10
 -13   3  -4    4.40    6.20
  13   3   4   -8.20    7.80
  13   3   4    6.50   10.30
 -13   3  -4    0.00   10.30
 -14  -3  -4   -0.10   11.60
  14  -3   4   -2.70    9.50
  14  -3   4   -4.20    7.10
 -14  -3  -4    9.30    9.60
 -14   3  -4    8.60    6.60
  14   3   4  -27.70    9.80
  14   3   4    0.30    9.70
  14   3   4   -0.40    7.40
 -14   3  -4    3.20   10.90
  15  -3   4    0.50   10.60
 -15  -3  -4    7.50   10.70
  15  -3   4    3.40    7.90
 -15  -3  -4   -5.80   11.80
  15   3   4    3.00    8.00
 -15   3  -4   13.80    6.80
  15   3   4   -0.90    9.00
 -15   3  -4    8.00   11.40
  16  -3   4    4.40    8.00
  16  -3   4   -6.40   11.90
 -16  -3  -4    6.10   11.60
  16   3   4   12.00    7.20
  16   3   4    4.90   11.50
 -16   3  -4   28.50   20.20
  17  -3   4   -7.30   14.40
  17  -3   4  -11.30    9.10
 -17  -3  -4  -30.90   12.90
  17   3   4  -12.10    7.20
  17   3   4   -4.20    8.30
  17   3   4  -13.90   13.70
 -17   3  -4   10.30   14.90
  17   3   4  -15.00   18.10
  18  -3   4   16.50   16.60
 -18  -3  -4  -31.90   15.70
  18   3   4   34.30   21.20
  18   3   4   34.30    9.20
  18   3   4   14.10    7.70
  18   3   4  -34.40   18.40
 -18   3  -4   41.40   15.60
 -19  -4   4   18.00   22.30
 -19   4   4   55.49   15.00
  19   4  -4    8.60   15.90
 -19   4   4   43.30    7.40
  19   4  -4   25.30   16.40
 -19   4   4   28.60    9.80
 -18  -4   4   -6.90   16.70
  18   4  -4  -15.10   13.70
  18   4  -4    7.00    7.90
 -18   4   4    9.70    8.30
 -18   4   4   10.40    6.50
  18   4  -4   -0.30   17.60
 -18   4   4    3.80   15.00
 -18   4   4   21.90   13.70
 -17  -4   4   19.10   15.00
 -17   4   4   15.00    8.90
 -17   4   4   15.50    6.60
 -17   4   4   -2.50   12.50
 -17   4   4   29.70   13.00
  17   4  -4   11.30    8.10
  17   4  -4   27.80   11.80
  17   4  -4   17.60   12.20
 -16  -4   4   20.30   11.90
 -16   4   4   22.20   11.50
  16   4  -4   23.90    7.30
 -16   4   4   10.70    7.10
 -16   4   4   17.00    8.00
  16   4  -4   15.90   12.30
 -16   4   4   20.70    9.90
 -15  -4   4   53.99   11.60
 -15   4   4   57.79   12.10
  15   4  -4   59.89   11.70
 -15   4   4   75.09   12.00
 -15   4   4   59.29    7.10
  15   4  -4   55.59    8.40
  15   4  -4   73.79   16.10
 -15   4   4   70.79    9.00
 -14  -4   4    2.40    9.30
 -14   4   4    2.30    7.00
 -14   4   4    6.20    5.80
 -14   4   4   10.90    9.50
  14   4  -4  -12.70    8.50
  14   4  -4   -2.50   10.20
 -14   4   4   10.10    8.90
  14   4  -4   -1.70    6.90
 -13  -4   4   26.90    9.80
  13   4  -4   23.50   10.20
 -13   4   4   32.50    9.00
 -13   4   4   54.59    7.60
 -13   4   4   48.70    7.20
 -13   4   4   40.10   10.90
  13   4  -4   32.70    7.20
  13   4  -4   36.30    7.70
 -12  -4   4  -13.20    8.30
 -12   4   4    4.50    6.90
  12   4  -4    6.40    8.80
  12   4  -4    7.90    6.30
  12   4  -4   -5.70    6.50
 -12   4   4   15.20    9.20
 -12   4   4   -3.50    8.20
 -12   4   4   12.60    6.40
 -11  -4   4   -7.30    7.20
 -11   4   4    5.30    7.30
 -11   4   4   -2.20    5.70
  11   4  -4   -7.70    8.00
  11   4  -4    6.10    5.50
 -11   4   4    0.30    5.90
 -11   4   4   -1.90    7.10
  11   4  -4  -10.10    8.60
 -10  -4   4   16.10    7.00
 -10   4   4   28.70    6.70
 -10   4   4   16.70    6.30
  10   4  -4   26.50    8.30
  10   4  -4   26.30    6.60
 -10   4   4   43.30    7.60
  10   4  -4   32.20    9.40
 -10   4   4   25.40    7.60
  -9  -4   4  102.79   12.90
  -9   4   4  113.79   13.60
  -9   4   4  110.09   12.00
   9   4  -4   77.09    8.30
   9   4  -4   70.79    8.60
   9   4  -4  125.19   15.80
  -9   4   4  113.89   10.40
  -9   4   4  103.99   12.90
  -8  -4   4   19.30    6.50
   8   4  -4    7.10    5.40
  -8   4   4   15.60    5.40
  -8   4   4    6.00    5.70
  -8   4   4   10.50    6.40
  -8   4   4   10.20    6.10
  -7  -4   4  319.57   18.10
  -7  -4   4  305.47   18.40
  -7   4   4  300.17   18.70
  -7   4   4  314.47   17.70
  -7   4   4  333.27   19.10
   7   4  -4  296.57   18.40
  -6  -4   4   49.80    7.20
  -6  -4   4   53.09    7.00
   6   4  -4   54.29    7.40
  -6   4   4   49.60    7.00
  -6   4   4   53.49    7.30
  -6   4   4   58.69    7.40
  -5  -4   4   76.29    8.40
  -5  -4   4   96.19   11.40
   5   4  -4   75.39    8.20
  -5   4   4   61.09    7.70
  -5   4   4  104.89   11.60
   5   4  -4   84.19    9.70
   4  -4  -4   32.20    6.10
  -4  -4   4   54.89    7.30
  -4  -4   4   37.10    5.80
   4   4  -4   34.10    6.60
  -4   4   4   38.30    6.90
   4   4  -4   32.20    7.90
  -4   4   4   35.40    7.00
   3  -4  -4   87.39   10.80
  -3  -4   4   61.49    6.70
  -3  -4   4   81.39    7.70
  -3   4   4   55.69    7.10
   3   4  -4   73.39    8.10
   3   4  -4   67.69    8.00
  -3   4   4   63.79    7.50
  -2  -4   4  526.65   24.40
   2  -4  -4  524.05   24.40
  -2  -4   4  550.74   24.60
  -2   4   4  506.25   25.30
   2   4  -4  499.45   24.70
  -2   4   4  492.35   25.60
   2   4  -4  511.65   25.20
   1  -4  -4   85.89   10.70
  -1  -4   4   88.59    9.60
  -1  -4   4   56.59    6.40
   1   4  -4   64.39    7.20
  -1   4   4   53.09    6.80
   1   4  -4   55.49    6.80
   0  -4   4    0.20    4.30
   0  -4   4   -1.10    4.30
   0  -4  -4   -0.80    5.40
   0   4   4    7.60    6.60
   0   4  -4    4.30    5.20
   0   4  -4   -2.80    4.40
   1  -4   4   74.99    7.70
   1  -4   4   87.59    9.90
  -1  -4  -4   99.29   11.10
  -1   4  -4   89.89   10.10
   1   4   4  112.59   13.30
  -1   4  -4   72.49    8.50
   2  -4   4  349.67   17.30
  -2  -4  -4  373.06   19.60
   2  -4   4  352.66   18.90
  -2   4  -4  348.67   17.80
   2   4   4  344.97   20.50
  -2   4  -4  355.66   19.90
  -3  -4  -4  194.38   14.60
   3  -4   4  200.38   14.60
   3  -4   4  209.98   12.10
  -3   4  -4  188.68   12.60
   3   4   4  199.38   16.50
  -3   4  -4  199.68   15.30
   4  -4   4   66.99    7.80
  -4  -4  -4   86.89    9.10
   4  -4   4   87.89    8.00
   4   4   4   91.79   10.60
   4   4   4  102.39   11.60
  -4   4  -4   91.99    9.70
  -4   4  -4   81.09    8.50
  -5  -4  -4  282.17   17.50
   5  -4   4  273.27   13.50
   5  -4   4  279.37   17.20
  -5   4  -4  265.57   18.30
  -5   4  -4  276.27   17.90
   5   4   4  256.47   19.00
   5   4   4  284.47   17.40
  -6  -4  -4   57.49    8.60
   6  -4   4   38.30    6.80
   6   4   4   54.39    8.80
   6   4   4   79.79    9.70
  -6   4  -4   51.09    7.50
  -6   4  -4   55.99    7.60
   7  -4   4  554.34   25.80
  -7  -4  -4  452.15   34.70
  -7   4  -4  515.35   25.50
   7   4   4  503.55   26.30
  -7   4  -4  515.35   27.60
   7   4   4  503.75   27.80
  -8  -4  -4    7.80    6.30
   8  -4   4   -4.00    5.80
  -8   4  -4    0.70    6.80
   8   4   4    7.70    9.30
  -8   4  -4    2.90    7.40
   8   4   4    1.40    6.30
   9  -4   4    1.20    6.30
  -9  -4  -4   19.10    7.60
   9   4   4   -0.60    5.90
  -9   4  -4   15.10    6.70
  -9   4  -4    9.50    8.80
   9   4   4   20.60    9.30
  10  -4   4   42.30    7.90
 -10  -4  -4   37.20    8.40
 -10   4  -4   37.90   10.50
 -10   4  -4   37.80    7.80
  10   4   4   58.19   10.50
  10   4   4   44.70   10.10
 -11  -4  -4   21.80    9.80
  11  -4   4   30.50    7.90
  11  -4   4   33.00    8.10
  11   4   4   27.20    8.00
 -11   4  -4   36.20    7.70
  11   4   4   30.60    8.20
  11   4   4   35.00   11.60
 -11   4  -4   11.00   11.10
  12  -4   4   85.49   10.40
  12  -4   4   75.69   10.00
 -12  -4  -4   88.29   13.00
  12   4   4   74.19   10.40
  12   4   4   80.49   13.80
 -12   4  -4   86.79    9.80
  12   4   4   49.10    9.00
 -12   4  -4   71.89   12.20
 -13  -4  -4   17.20    9.70
  13  -4   4   11.90    8.00
  13  -4   4    5.30    8.50
  13   4   4   -5.20   12.60
 -13   4  -4   13.90   12.60
  13   4   4    6.80    8.40
  13   4   4   16.90    9.00
 -13   4  -4    5.40    8.30
 -14  -4  -4   41.10   13.00
  14  -4   4   42.90   10.20
  14  -4   4   78.69   11.80
 -14   4  -4   66.59    9.70
  14   4   4   37.90   14.40
  14   4   4   63.39   15.10
  14   4   4   67.29   10.10
 -14   4  -4   53.19   12.50
  15  -4   4    0.30   10.90
  15  -4   4   -3.00   11.30
 -15  -4  -4   17.40   12.60
 -15   4  -4    1.20   12.50
 -15   4  -4    0.90    8.30
  15   4   4   -6.10   13.50
  15   4   4    0.60   12.60
  15   4   4   -3.00    9.10
  16  -4   4  -18.50   12.40
 -16  -4  -4    3.80   13.60
  16  -4   4    4.60   13.10
 -16   4  -4   -5.30    8.90
  16   4   4   -3.70    8.70
  16   4   4  -16.10   14.90
 -16   4  -4   27.40   14.90
  17  -4   4    5.90   13.90
 -17  -4  -4   12.80   16.90
  17   4   4  -21.20   21.70
 -17   4  -4   -9.50    9.40
 -17   4  -4  -21.70   14.90
  17   4   4    1.30   10.20
 -18   5   4  -22.40   17.70
  18   5  -4  -17.50   17.00
  18   5  -4   -5.90    9.90
 -18   5   4   23.10    8.40
 -18   5   4   16.40   30.10
  18   5  -4    9.90   16.60
 -18   5   4   29.20    8.40
 -17  -5   4    9.80   22.10
 -17   5   4   27.10    8.70
  17   5  -4   24.70   10.00
  17   5  -4   21.20   15.60
 -17   5   4   13.80   16.50
 -17   5   4   25.40    9.80
 -17   5   4   17.60   13.60
  17   5  -4    3.80   13.20
 -16  -5   4   23.30   17.00
  16   5  -4  -10.20   12.00
 -16   5   4   39.50    8.70
 -16   5   4    4.40    8.20
 -16   5   4   20.30   14.00
  16   5  -4   20.40    9.70
  16   5  -4   15.50   13.70
 -16   5   4  -26.20   13.00
 -15  -5   4   42.20   15.70
 -15   5   4   58.29    9.20
 -15   5   4   47.90   12.20
 -15   5   4   41.90    9.30
  15   5  -4   15.80   24.70
 -15   5   4   94.99   14.30
  15   5  -4   31.90   11.80
  15   5  -4   40.80    9.70
 -14  -5   4   -4.90   11.80
 -14   5   4   15.10   11.40
  14   5  -4    5.40    9.30
  14   5  -4    8.00   12.00
  14   5  -4    1.90   10.80
 -14   5   4   13.80   12.80
 -14   5   4   -3.30    8.20
 -14   5   4   12.90    8.30
 -13  -5   4   48.60   12.40
  13   5  -4   54.89   11.10
 -13   5   4   71.19   11.60
 -13   5   4   57.49    8.50
  13   5  -4   56.79    9.60
 -13   5   4   68.19   13.00
 -13   5   4   49.90    9.30
  13   5  -4   65.19   13.90
 -12  -5   4  112.39   12.20
  12   5  -4  149.69   14.80
  12   5  -4  118.39   11.90
 -12   5   4  101.99   12.50
 -12   5   4  123.39   15.60
  12   5  -4  123.09   15.90
 -12   5   4  137.69   15.50
 -12   5   4  140.99   17.40
 -11  -5   4   57.69   10.90
  11   5  -4   68.59   12.50
  11   5  -4   67.89    9.50
 -11   5   4   60.09    9.40
 -11   5   4   55.79   11.50
 -11   5   4   72.89    8.80
 -11   5   4   74.09   10.70
  11   5  -4   70.39   12.20
 -10  -5   4   -0.30    8.80
 -10   5   4    5.20    6.80
 -10   5   4   15.70    8.60
  10   5  -4    4.90    9.60
 -10   5   4    8.00    7.40
 -10   5   4   -0.80    8.80
  10   5  -4   15.60    7.50
  -9  -5   4  110.29   11.80
   9   5  -4  149.88   16.00
  -9   5   4  156.48   17.10
  -9   5   4  143.29   15.20
  -9   5   4  148.89   18.50
  -9   5   4  105.09   11.10
  -8  -5   4   -1.90    6.70
  -8   5   4    2.30    7.10
  -8   5   4    8.60    7.40
   8   5  -4    4.60    6.80
  -8   5   4    2.70    6.40
  -7  -5   4  146.99   16.50
  -7   5   4  158.88   17.60
  -7   5   4  158.88   16.60
   7   5  -4  141.49   16.60
  -7   5   4  166.28   15.20
  -6  -5   4   13.60    6.60
  -6  -5   4   18.40    7.60
   6   5  -4   24.90    9.00
  -6   5   4   24.20    8.10
   6   5  -4   10.90    7.50
  -6   5   4   11.80    6.90
  -6   5   4   10.40    6.40
  -5  -5   4  115.89   15.00
   5  -5  -4  170.18   14.50
  -5  -5   4  183.28   14.70
   5   5  -4  162.98   16.10
  -5   5   4  149.09   14.90
   5   5  -4  143.89   17.00
  -5   5   4  145.49   16.50
  -4  -5   4  159.68   16.00
  -4  -5   4  211.38   16.20
   4  -5  -4  212.98   15.40
  -4   5   4  192.78   16.50
   4   5  -4  195.48   17.60
   4   5  -4  218.48   17.10
  -4   5   4  210.28   18.10
  -3  -5   4  437.76   24.10
  -3  -5   4  457.55   23.80
   3  -5  -4  456.55   23.50
  -3   5   4  463.85   24.10
  -3   5   4  438.76   24.90
   3   5  -4  422.56   24.60
   3   5  -4  452.75   24.50
  -2  -5   4   19.70    7.50
  -2  -5   4    9.30    6.40
   2  -5  -4    0.70    5.90
   2   5  -4   12.60    6.60
  -2   5   4    9.10    6.80
  -2   5   4   17.80    7.00
   2   5  -4    4.70    6.00
   1  -5  -4   26.60    7.10
  -1  -5   4   34.50    6.70
  -1  -5   4   26.30    6.70
  -1   5   4   23.00    7.30
   1   5  -4   18.60    6.80
   1   5  -4   25.80    7.80
  -1   5   4   18.20    8.00
   0  -5  -4   -1.30    5.70
   0  -5   4    9.80    6.20
   0  -5   4   -2.30    5.80
   0   5  -4    3.40    5.90
   0   5  -4   -0.90    5.50
   0   5   4    2.40    6.30
   0   5   4    0.80    6.20
   1  -5   4   41.50   10.50
  -1  -5  -4   22.40    7.50
  -1   5  -4   38.90    7.40
   1   5   4   34.90    8.40
   1   5   4   22.00    7.90
  -1   5  -4   19.50    7.00
   2  -5   4  115.99   11.30
  -2  -5  -4   73.39   15.30
  -2   5  -4  111.59   12.00
   2   5   4   97.89   11.50
   2   5   4   85.99   10.80
  -2   5  -4   76.29    9.90
  -3  -5  -4   27.80    6.90
   3  -5   4   25.80    8.60
   3  -5   4   41.70    6.70
  -3   5  -4   35.60    7.20
   3   5   4   36.90    8.60
   3   5   4   28.70    8.10
  -3   5  -4   50.59    6.90
  -4  -5  -4  140.29   15.60
   4  -5   4  138.19   11.80
   4  -5   4  126.19   15.10
   4   5   4  144.99   17.70
  -4   5  -4  173.68   17.40
  -4   5  -4  136.59   12.50
   4   5   4  146.49   17.40
   4   5   4  123.99   15.70
  -5  -5  -4   36.30    7.90
   5  -5   4   63.09    8.90
   5  -5   4   90.09    9.80
   5   5   4   66.39    9.80
   5   5   4   65.99   11.00
  -5   5  -4   59.69    9.70
  -5   5  -4   77.69    7.60
   5   5   4   82.29   10.90
  -5   5  -4   57.69    8.60
  -6  -5  -4   -1.70    7.10
   6  -5   4   -4.50    6.60
   6  -5   4   -0.60    4.80
   6   5   4   10.40    7.30
  -6   5  -4   -7.50    7.70
   6   5   4   -3.90    7.20
  -6   5  -4    4.10    7.70
   6   5   4    8.00    9.20
  -7  -5  -4    8.40    9.00
   7  -5   4   18.10    7.40
   7   5   4   22.80    9.90
  -7   5  -4    5.80    7.00
  -7   5  -4    8.30    8.60
   7   5   4    6.90    7.50
   7   5   4   14.10    7.90
   8  -5   4   62.19    9.70
  -8  -5  -4   51.89   11.40
   8   5   4   67.09   11.20
   8   5   4   81.79   10.90
   8   5   4   32.60   10.60
  -8   5  -4   77.49   13.60
  -8   5  -4   69.19    9.10
  -9  -5  -4   87.49   11.10
   9  -5   4   93.49   10.70
   9   5   4  115.19   15.50
   9   5   4   95.09   11.40
  -9   5  -4  143.89   17.70
  -9   5  -4   93.09   13.60
   9   5   4   72.39   12.40
 -10  -5  -4   68.79   11.40
  10  -5   4   37.90    9.90
  10   5   4   82.89   13.50
  10   5   4   54.29    9.50
 -10   5  -4   31.60   10.90
 -10   5  -4   51.59    9.80
  10   5   4   51.39   10.10
  11  -5   4   94.79   11.50
 -11  -5  -4   93.89   12.60
  11   5   4  108.69   15.40
 -11   5  -4   95.39   14.80
 -11   5  -4  103.49   11.20
  11   5   4   81.29   11.70
  11   5   4  108.79   12.70
 -12  -5  -4   54.69   12.80
  12  -5   4   41.70   11.30
  12   5   4   55.89   11.10
  12   5   4   33.00   10.60
  12   5   4   79.39   17.00
 -12   5  -4   63.69   15.80
 -12   5  -4   55.99   10.70
  13  -5   4   -7.30   11.00
 -13  -5  -4   -6.10   13.10
 -13   5  -4    6.70    9.60
 -13   5  -4   11.20   13.10
  13   5   4   20.90    9.70
  13   5   4   -1.90   10.40
  14  -5   4   34.70   12.40
 -14  -5  -4   43.50   14.90
 -14   5  -4   59.09   16.10
  14   5   4   44.10   12.00
 -14   5  -4   43.50   10.70
  14   5   4   27.30   14.90
  14   5   4    7.00   12.80
 -15  -5  -4   -3.60   16.80
  15   5   4  -13.10   14.80
  15   5   4    4.80   17.20
  15   5   4    4.70   10.70
 -15   5  -4   -1.40   11.20
 -15   5  -4    5.80   13.50
 -16  -5  -4  -26.50   22.00
  16   5   4    8.00   16.80
  16   5   4   15.30   12.00
 -16   5  -4  -10.30   11.10
 -16   5  -4   -0.80   14.40
  16   6  -4   -0.50   12.60
 -16   6   4    0.60   16.90
 -16   6   4   26.50   11.50
 -16   6   4   -9.50   16.80
  16   6  -4  -24.70   16.60
  16   6  -4   18.30   14.80
 -16   6   4    0.70    8.90
 -15  -6   4   -0.90   34.20
 -15   6   4   45.10   11.40
  15   6  -4   -5.80   17.20
  15   6  -4   15.80   12.40
 -15   6   4   -1.20   13.10
  15   6  -4   14.50   15.50
 -15   6   4   -7.30   19.20
 -15   6   4   -8.00    9.70
 -14  -6   4   24.10   19.40
 -14   6   4   31.80   12.40
  14   6  -4   61.19   15.90
  14   6  -4   77.19   17.40
 -14   6   4   58.79   17.00
 -14   6   4   59.49   10.30
 -14   6   4   56.29   11.70
  14   6  -4   52.29   12.60
 -13  -6   4   21.90   14.10
 -13   6   4   24.30   10.40
  13   6  -4   -2.10   14.70
 -13   6   4   40.80   13.60
  13   6  -4   25.60   15.20
  13   6  -4   18.00   11.40
 -13   6   4   27.30    9.80
 -13   6   4   12.60   12.60
 -12  -6   4   26.10   12.70
 -12   6   4   11.70    9.20
  12   6  -4    0.60   12.10
 -12   6   4  -12.20   11.00
  12   6  -4   -6.60   10.00
  12   6  -4    1.40   11.90
 -12   6   4   -1.00   11.80
 -12   6   4   19.30    8.30
 -11  -6   4   33.00   11.50
 -11   6   4   17.10   10.30
  11   6  -4   27.00   13.00
 -11   6   4   22.60    9.70
 -11   6   4   22.20    9.30
  11   6  -4   31.50   10.50
 -11   6   4   16.80   12.90
  11   6  -4   10.60   10.60
 -10  -6   4   48.00   12.00
 -10   6   4   50.89   10.40
 -10   6   4   48.60   10.70
 -10   6   4   56.19    9.50
  10   6  -4   63.59   11.60
  10   6  -4   31.30   10.10
 -10   6   4   46.60   13.60
  -9  -6   4   52.49   11.80
   9   6  -4   38.50   10.20
  -9   6   4   40.10    9.50
  -9   6   4   38.50    9.70
  -9   6   4   28.60    9.30
  -8  -6   4   20.00   10.10
  -8   6   4   12.70    8.30
  -8   6   4   42.10    9.20
   8   6  -4   31.70   10.00
  -7  -6   4  -10.00    9.30
   7   6  -4    6.00    9.10
  -7   6   4   -0.20    9.30
  -7   6   4    6.90    7.70
  -7   6   4    6.80    8.50
   6  -6  -4   83.09   10.50
  -6  -6   4   80.19   10.40
  -6   6   4   82.49   10.60
  -6   6   4   76.99   10.50
  -6   6   4   70.59   10.80
   6   6  -4   58.79   10.50
   6   6  -4   62.19   12.30
  -5  -6   4    3.50    9.20
  -5   6   4   15.30    8.40
   5   6  -4   -4.10    9.80
   5   6  -4   -7.60    8.20
  -5   6   4   -2.60    8.50
   4  -6  -4   -6.60    9.00
  -4  -6   4   14.10    7.30
   4   6  -4   14.50    8.50
  -4   6   4   16.20    9.90
   4   6  -4    9.70    9.40
  -4   6   4    0.40    7.90
  -3  -6   4   46.90    9.10
  -3  -6   4    8.60    7.90
   3  -6  -4   31.00    8.10
  -3   6   4   37.80    9.30
  -3   6   4   15.10    8.70
   3   6  -4   45.90   10.10
   3   6  -4   26.70    8.80
  -2  -6   4   49.60    8.40
  -2  -6   4   39.70    9.50
   2  -6  -4   62.49    9.70
   2   6  -4   58.49   10.20
  -2   6   4   41.40    8.70
   2   6  -4   54.49    9.90
  -2   6   4   67.59    9.90
   1  -6  -4   92.49   10.10
  -1  -6   4  140.59   15.40
  -1  -6   4   69.69   10.30
   1   6  -4   83.59    9.80
  -1   6   4   91.79   11.30
  -1   6   4   91.59   12.00
   1   6  -4  127.99   16.10
   0  -6   4   32.80    7.70
   0  -6  -4   11.70    8.40
   0  -6   4   28.60    7.50
   0   6   4   35.70    9.40
   0   6  -4   29.60    8.90
   0   6   4   41.60   10.60
   0   6  -4   40.00    9.10
   1  -6   4   54.19    8.00
  -1  -6  -4   29.50    8.60
   1  -6   4   33.00    8.50
   1   6   4   44.00   10.10
  -1   6  -4   64.89    9.40
   1   6   4   55.39   10.30
  -1   6  -4   39.40    8.80
   2  -6   4   -8.00    6.50
  -2  -6  -4   -2.40    7.80
   2  -6   4   16.50    7.50
   2   6   4   -4.40    8.90
   2   6   4    1.30    8.80
  -2   6  -4   -2.40    6.80
  -2   6  -4    1.80    8.70
  -3  -6  -4   -1.60    8.10
   3  -6   4   -7.60    7.80
   3  -6   4  -10.20    6.30
  -3   6  -4    3.40    8.30
   3   6   4    4.50    9.90
   3   6   4   -7.40    8.10
  -3   6  -4    2.40    7.40
  -4  -6  -4   34.20    9.90
   4  -6   4   36.50    7.40
   4  -6   4   28.20    9.20
   4   6   4   37.60    9.50
   4   6   4   28.60   11.60
  -4   6  -4   50.09    8.20
  -4   6  -4   33.60   10.20
  -5  -6  -4    5.20    8.30
   5  -6   4    3.70    8.50
   5  -6   4   -2.00    7.00
  -5   6  -4   13.50    6.80
   5   6   4   -8.50    8.80
   5   6   4    6.40    9.60
   5   6   4    3.60    9.40
  -5   6  -4    2.70    9.30
   6  -6   4   -3.70    5.90
  -6  -6  -4   21.10    8.80
   6  -6   4    7.00    8.50
   6   6   4   11.10   11.40
   6   6   4    6.30    9.00
   6   6   4    3.10    8.00
  -6   6  -4    8.50    8.80
  -6   6  -4   -4.60   10.20
   7  -6   4   79.69    7.90
   7  -6   4   74.59   12.00
  -7  -6  -4   91.99   12.40
   7   6   4  108.69   15.70
  -7   6  -4  109.59   15.60
   7   6   4   88.39   12.50
   7   6   4   62.69   11.70
  -7   6  -4   80.29   11.70
  -8  -6  -4   35.60    9.20
   8  -6   4   15.30    9.30
   8   6   4   35.80   11.20
  -8   6  -4   33.40   10.00
   8   6   4   25.50   12.80
  -8   6  -4   56.39   14.80
   8   6   4   26.50   10.60
  -9  -6  -4  -13.40    9.60
   9  -6   4  -20.50   10.50
   9   6   4   -5.60   10.80
  -9   6  -4   10.20   14.20
   9   6   4  -23.40   10.30
  -9   6  -4    6.20    8.50
   9   6   4  -16.00   13.80
 -10  -6  -4   16.40   11.50
  10  -6   4   -1.30   10.80
 -10   6  -4   11.90   26.30
 -10   6  -4   -8.80    9.40
  10   6   4  -23.20   11.70
  10   6   4   -4.10   12.70
  10   6   4   19.10   10.80
 -11  -6  -4    7.90   14.70
  11  -6   4  -13.40   12.50
  11   6   4   -1.20   13.20
 -11   6  -4   11.60    9.70
 -11   6  -4    8.50   13.40
  11   6   4   -6.00   11.90
  11   6   4   17.40   13.80
 -12  -6  -4  -26.80   16.20
  12  -6   4   16.20   13.70
  12   6   4   27.30   17.10
  12   6   4    5.40   17.90
  12   6   4   -7.30   11.30
 -12   6  -4    2.90   10.20
 -12   6  -4    3.90   14.70
 -13  -6  -4  -22.20   19.90
  13   6   4   19.60   21.60
 -13   6  -4   15.70   12.00
 -13   6  -4   23.60   15.20
  13   6   4    1.00   12.80
  13   6   4   15.70   19.10
 -14   6  -4    1.70   11.70
  14   6   4   33.20   13.50
  14   6   4   27.30   20.30
 -14   6  -4  -15.80   18.60
 -13   7   4   13.00   18.70
 -13   7   4  -31.50   14.50
 -13   7   4   14.30   11.70
  13   7  -4  -16.10   18.80
 -13   7   4  -16.80   20.00
  13   7  -4   -3.80   16.10
  13   7  -4  -11.40   12.20
 -12  -7   4    6.70   30.70
 -12   7   4    8.00   13.00
 -12   7   4    8.30   17.40
  12   7  -4   19.50   12.50
 -12   7   4    9.50   11.70
  12   7  -4    8.50   17.70
 -11  -7   4   -5.40   19.20
  11   7  -4    1.60   14.00
 -11   7   4   -8.30   12.50
 -11   7   4    2.30   12.90
  11   7  -4    2.50   14.40
  11   7  -4   -7.90   12.40
 -11   7   4   -1.70   28.10
 -11   7   4    8.60   10.40
 -10  -7   4   -9.30   14.40
 -10   7   4   29.30   12.10
  10   7  -4    6.50   11.80
 -10   7   4    7.90   11.80
 -10   7   4   18.50   14.70
 -10   7   4   24.70   10.80
  10   7  -4   42.60   14.80
  -9  -7   4   18.10   14.40
  -9   7   4   15.40   11.60
   9   7  -4   28.50   12.80
  -9   7   4   19.70   10.80
  -9   7   4    8.90   12.00
  -8  -7   4    1.70   11.30
  -8   7   4   25.60   10.00
  -8   7   4   -2.90    9.70
  -8   7   4   20.00    9.80
   8   7  -4   20.10   11.30
  -7  -7   4   -4.10   11.80
  -7   7   4    8.20   10.60
  -7   7   4    1.70   10.20
   7   7  -4    4.40   10.90
  -7   7   4    1.00    9.40
  -6  -7   4  -16.30    9.50
   6  -7  -4   -8.30    9.10
  -6   7   4   13.30    9.90
   6   7  -4   -0.50   11.10
  -6   7   4   -5.70    9.80
  -6   7   4    3.00    9.30
   6   7  -4    3.30   11.20
   5  -7  -4   -0.70    9.40
  -5  -7   4   -0.60    8.30
   5   7  -4    1.10   11.60
   5   7  -4    1.00   11.50
  -5   7   4   -3.90   11.20
  -5   7   4    9.90    9.90
  -4  -7   4    4.60   10.10
   4  -7  -4  -17.00    9.20
  -4   7   4   17.30   11.00
  -4   7   4    0.10   10.10
   4   7  -4    0.00   10.30
   4   7  -4   -2.10   11.80
  -3  -7   4   -4.40    9.00
   3  -7  -4   12.50    9.40
   3   7  -4    9.60   10.50
  -3   7   4   -5.20    9.60
   3   7  -4    6.90   10.30
  -3   7   4   10.40   11.20
  -2  -7   4   97.19   13.50
   2  -7  -4   65.49   11.20
   2   7  -4   95.89   13.90
   2   7  -4   83.59   12.10
  -2   7   4   96.79   13.50
  -2   7   4  101.09   14.70
  -1  -7   4   41.20   11.20
   1  -7  -4   30.50   10.20
  -1   7   4   47.30   13.00
   1   7  -4   55.79   12.00
  -1   7   4   55.99   13.60
   1   7  -4   50.19   11.60
   0  -7  -4    4.90   10.60
   0  -7   4    0.80    8.80
   0   7  -4    6.50    9.00
   0   7  -4    5.30    9.10
   0   7   4    7.70   11.50
   0   7   4    1.20   11.00
  -1  -7  -4  270.47   22.00
   1  -7   4  236.38   20.30
  -1   7  -4  277.37   22.10
  -1   7  -4  221.98   25.80
   1   7   4  241.68   28.30
   1   7   4  259.77   25.30
  -2  -7  -4   13.80    9.90
   2  -7   4   21.60   10.60
   2   7   4   28.40   12.00
  -2   7  -4   31.50   11.10
   2   7   4   35.50   13.10
  -2   7  -4   20.50   10.60
   3  -7   4   57.19   11.40
   3  -7   4  104.69   11.50
  -3  -7  -4   94.79   12.30
  -3   7  -4   61.59   11.70
   3   7   4   74.09   13.80
  -3   7  -4  121.29   12.40
   3   7   4  112.29   16.10
   4  -7   4   73.29   12.00
   4  -7   4   40.20    9.90
  -4  -7  -4   55.99   12.40
  -4   7  -4   41.80   10.80
   4   7   4   33.90   12.10
   4   7   4   66.89   16.00
  -4   7  -4   58.69   12.70
  -5  -7  -4   19.20   11.20
   5  -7   4    3.70   10.60
   5  -7   4   12.10    8.00
   5   7   4    4.00   11.50
   5   7   4  -10.60   11.50
  -5   7  -4   12.00   11.30
  -5   7  -4   22.90    8.90
  -6  -7  -4   31.00   12.50
   6  -7   4   28.20   11.50
   6   7   4   17.60   14.70
  -6   7  -4   59.49   15.60
  -6   7  -4   22.60   15.30
   6   7   4   63.59   13.80
   6   7   4   18.80   11.90
   7  -7   4    6.20    8.10
  -7  -7  -4   12.00   13.50
   7   7   4    4.30   13.50
   7   7   4   33.00   13.30
   7   7   4   61.59   16.20
  -7   7  -4   38.30   15.00
  -8  -7  -4   11.10   13.70
   8   7   4   11.00   16.10
  -8   7  -4   -2.50   14.20
   8   7   4   -4.90   16.60
  -8   7  -4   -5.30   14.00
   8   7   4    5.60   13.90
  -9  -7  -4    4.40   17.10
  -9   7  -4   21.50   15.70
  -9   7  -4    2.80   11.10
   9   7   4   -1.70   18.20
   9   7   4  -29.20   20.00
 -10  -7  -4   34.20   21.30
  10   7   4   19.60   19.30
  10   7   4    3.50   24.00
  10   7   4   -1.90   16.00
 -10   7  -4   -3.70   11.80
 -10   7  -4   11.20   15.10
  11   7   4   16.20   14.50
  11   7   4   30.00   19.00
 -11   7  -4   34.70   13.00
 -11   7  -4    2.20   18.30
  12   7   4  -20.40   18.50
 -12   7  -4   10.80   19.50
 -10   8   4   12.30   15.30
 -10   8   4   12.10   14.70
 -10   8   4    9.20   18.80
  -9   8   4   21.20   14.50
   9   8  -4  -14.00   14.30
  -9   8   4   10.40   12.50
  -9   8   4  -34.40   14.30
  -8  -8   4   -4.50   21.00
   8   8  -4   43.60   15.10
  -8   8   4   27.50   14.20
  -8   8   4   37.20   12.10
  -8   8   4   20.90   14.50
  -7  -8   4  -26.80   13.90
  -7   8   4  -24.40   11.50
   7   8  -4    1.40   14.20
  -7   8   4   -0.20   12.40
  -7   8   4  -23.40   13.40
  -6  -8   4  -23.70   14.80
  -6   8   4   12.60   12.80
  -6   8   4   11.10   12.50
  -6   8   4    6.50   14.30
   6   8  -4   14.50   14.70
   5  -8  -4   38.70   13.00
  -5  -8   4   55.59   16.50
  -5   8   4   51.59   14.70
   5   8  -4   67.79   16.20
  -5   8   4   48.80   13.80
  -4  -8   4   -2.40   11.90
   4  -8  -4   26.40   13.80
   4   8  -4   10.00   13.40
  -4   8   4   43.40   13.50
   4   8  -4   26.70   14.50
  -4   8   4   19.10   13.80
  -3  -8   4   54.49   13.90
   3  -8  -4   34.50   14.10
  -3   8   4   89.69   16.90
   3   8  -4   76.89   18.70
  -3   8   4   86.29   15.20
   3   8  -4   45.40   15.10
  -2  -8   4   65.89   14.00
   2  -8  -4   80.99   14.90
   2   8  -4  112.49   16.60
  -2   8   4  117.29   17.30
  -2   8   4   77.99   15.00
   2   8  -4  133.99   16.60
   1  -8  -4  -18.60   12.50
  -1  -8   4    3.10   11.10
  -1   8   4    9.50   14.60
   1   8  -4   -1.80   12.00
   1   8  -4   -4.40   12.40
   0  -8   4   69.09   13.80
   0  -8  -4   87.39   14.70
   0   8  -4   98.99   17.00
   0   8  -4  102.49   14.60
   0   8   4  116.69   19.10
   0   8   4   94.79   16.80
   1  -8   4   -7.70   12.10
  -1  -8  -4    3.60   11.90
   1   8   4    6.90   15.80
   1   8   4    0.00   14.60
  -1   8  -4    9.90   12.30
  -1   8  -4    1.30   11.70
   2  -8   4    9.50   11.70
  -2  -8  -4  -10.00   13.20
  -2   8  -4   19.00   12.80
   2   8   4   21.90   14.20
  -2   8  -4   12.60   14.40
   2   8   4   28.20   15.50
   3  -8   4   22.80   11.80
  -3  -8  -4  -20.10   13.80
  -3   8  -4   19.60   12.20
   3   8   4  -14.20   14.50
  -3   8  -4    5.00   12.70
   3   8   4   16.70   17.50
   4  -8   4  -15.00   11.00
  -4  -8  -4   13.40   17.20
  -4   8  -4   -9.80   11.60
   4   8   4    4.50   15.20
   4   8   4    7.10   16.40
   5  -8   4   35.70   11.50
  -5  -8  -4   12.00   19.20
   5   8   4   51.39   18.10
   5   8   4   26.30   25.40
   5   8   4   51.69   16.70
  -5   8  -4   65.29   14.60
   6  -8   4   73.59   17.80
   6   8   4   45.40   16.60
   6   8   4   40.40   16.80
  -6   8  -4   39.20   14.60
  -6   8  -4  110.39   21.50
   7  -8   4   27.50   11.20
  -7   8  -4   31.70   15.30
  -7   8  -4   46.90   18.70
   7   8   4   37.10   17.00
   7   8   4   42.50   17.40
   8   8   4   44.60   20.30
   8   8   4   14.50   18.00
  -8   8  -4    1.10   17.70
  -8   8  -4   15.90   14.50
  22   0  -5   19.80   20.80
  22   0  -5   -5.30   14.70
 -22   0   5    3.20   15.10
 -21   0   5  -15.00   12.00
 -21   0   5    5.20   13.30
  21   0  -5   -1.70   15.60
  21   0  -5   -1.20   13.60
 -20   0   5   -0.40   12.10
 -20   0   5   12.20   11.60
  20   0  -5    1.70   17.30
  20   0  -5   -9.30   12.20
 -19   0   5   -0.30   10.40
  19   0  -5  -11.00   15.40
  19   0  -5   -1.10   10.40
 -19   0   5    7.20    9.70
  18   0  -5   -9.20    9.40
 -18   0   5   -7.30    9.40
  18   0  -5    6.80   11.30
 -18   0   5   18.30   10.00
 -17   0   5   -0.80    8.00
 -17   0   5   -5.50    8.10
  17   0  -5   -1.50   11.20
  17   0  -5   -7.50    8.30
 -16   0   5    3.10    7.60
  16   0  -5   -0.30    9.20
  16   0  -5    0.90    6.80
 -16   0   5    1.80    7.70
 -15   0   5    8.50    7.20
 -15   0   5    6.80    6.90
  15   0  -5  -13.40    6.00
  15   0  -5  -10.80    9.80
  14   0  -5   -9.20    7.20
  14   0  -5   -5.90    5.30
 -14   0   5    2.20    6.20
  13   0  -5   10.90    5.00
  13   0  -5   -0.60    7.90
 -13   0   5    0.70    5.30
  12   0  -5    1.90    5.90
 -12   0   5    8.90    5.00
 -12   0   5    8.30    5.50
  12   0  -5    1.40    5.10
  11   0  -5   -5.20    7.10
  11   0  -5    1.00    4.20
 -11   0   5    2.60    6.20
 -11   0   5    0.80    4.50
 -10   0   5    6.00    4.20
  10   0  -5   -1.90    3.50
  10   0  -5    0.40    6.50
 -10   0   5    2.20    5.40
   9   0  -5    0.80    2.90
  -9   0   5    3.70    5.30
  -9   0   5    1.20    3.80
   9   0  -5   -0.80    6.60
  -9   0   5   -1.30    2.00
   8   0  -5   -3.80    5.40
   8   0  -5    0.50    3.30
  -8   0   5    1.30    4.20
  -8   0   5    5.10    3.20
  -8   0   5   -1.70    2.30
  -7   0   5    3.70    4.30
   7   0  -5   -2.40    2.60
   7   0  -5   -1.60    4.90
  -7   0   5   -1.80    2.30
   6   0  -5    2.20    2.40
  -6   0   5   -3.20    2.30
   6   0  -5   -0.90    4.30
  -6   0   5   -2.70    4.00
  -5   0   5   -3.40    4.60
  -5   0   5   -2.20    2.50
   5   0  -5   -2.00    4.60
  -4   0   5   -2.50    2.70
  -4   0   5    2.50    3.70
   4   0  -5    1.00    3.90
  -3   0   5   -0.30    2.70
  -3   0   5    0.70    3.80
   2   0  -5    1.30    2.00
  -2   0   5    0.50    2.00
  -2   0   5    2.50    3.20
  -1   0   5    3.40    2.70
   1   0  -5   -2.30    2.70
  -1   0   5   -7.00    3.20
   0   0   5    1.30    3.30
   0   0   5    2.50    3.60
   1   0   5   -1.10    3.70
   1   0   5    6.80    3.50
  -1   0  -5    2.80    4.00
   1   0   5    3.50    3.90
   2   0   5   -0.80    3.30
   2   0   5   -0.10    3.50
  -2   0  -5    3.50    4.30
   2   0   5    2.20    3.20
   3   0   5   -3.00    3.40
  -3   0  -5    1.40    4.30
   3   0   5    0.90    3.90
   3   0   5    1.70    3.20
  -3   0  -5   -1.00    3.30
   4   0   5    1.10    4.30
  -4   0  -5    0.20    3.10
   4   0   5   -2.70    3.30
  -4   0  -5   -0.40    3.70
   4   0   5   -2.50    3.40
  -5   0  -5    0.70    3.40
  -5   0  -5   -3.00    5.20
   5   0   5    1.60    3.80
   5   0   5    2.00    3.70
   5   0   5   -4.90    3.60
  -6   0  -5   -2.90    3.50
   6   0   5   -6.00    4.40
   6   0   5   -5.10    4.10
  -6   0  -5    2.40    4.60
   6   0   5    1.60    3.40
   7   0   5   -2.00    4.50
  -7   0  -5   -2.70    3.40
  -7   0  -5   -0.40    5.70
   7   0   5    0.10    3.40
   7   0   5    0.50    3.70
   8   0   5   -2.00    4.20
  -8   0  -5    2.70    5.70
  -8   0  -5   -0.30    3.70
   8   0   5    4.20    3.30
   8   0   5    1.90    5.00
  -9   0  -5    0.80    4.30
   9   0   5   -1.40    4.50
   9   0   5    0.50    3.80
   9   0   5   -5.60    5.30
  -9   0  -5    0.40    6.30
  10   0   5   -0.60    5.00
 -10   0  -5   -6.30    7.00
 -10   0  -5   -1.30    4.60
  10   0   5    2.70    4.80
 -11   0  -5    0.20    6.90
  11   0   5   -0.90    4.30
  11   0   5   -2.10    7.50
 -11   0  -5   -5.50    5.10
  12   0   5   -2.70    9.90
  12   0   5    3.10    4.90
 -12   0  -5    1.10    8.20
  12   0   5  -14.70    6.50
 -12   0  -5   -2.20    5.60
 -13   0  -5   -7.70    8.20
  13   0   5    6.40    6.60
  13   0   5    4.10   10.50
  13   0   5   -3.40    4.50
 -13   0  -5   -3.60    5.80
  14   0   5  -12.80    5.20
 -14   0  -5  -12.90    6.40
 -14   0  -5    3.00   10.40
  14   0   5    0.20    8.20
  14   0   5    5.70   10.30
  15   0   5   11.80   12.50
 -15   0  -5   -2.70    7.30
  15   0   5  -15.60    8.90
 -15   0  -5    0.30    9.50
  15   0   5   -6.60    5.60
  16   0   5   -0.80    9.90
  16   0   5   -7.00    5.50
 -16   0  -5    0.60   10.90
  16   0   5    4.60   14.20
 -16   0  -5  -11.20    7.80
 -17   0  -5   -7.50   13.40
  17   0   5  -21.50   12.40
  17   0   5   -5.00    6.00
 -17   0  -5  -15.20    8.80
  17   0   5   -6.10   15.40
 -18   0  -5    4.20   13.30
 -18   0  -5   -5.20   10.00
  18   0   5   -8.50   13.40
  18   0   5   -2.80   18.30
  19   0   5   13.10   16.30
  19   0   5   -5.00   18.20
 -19   0  -5  -21.40   14.00
 -19   0  -5  -13.10   10.70
  21  -1  -5  -21.40   13.80
  21  -1  -5   14.80   18.60
 -21  -1   5   17.30   13.20
 -21  -1   5   -5.20   13.90
 -21   1   5   24.40   13.10
 -21   1   5   -0.40   12.30
  21   1  -5   19.90   14.80
  21   1  -5  -38.40   13.30
 -20  -1   5   65.79   12.90
  20  -1  -5   51.19   13.40
 -20  -1   5   64.99   13.50
  20  -1  -5   78.59   20.00
  20   1  -5   49.90   16.00
 -20   1   5   49.50   11.80
  20   1  -5   47.80   14.50
 -20   1   5   69.09   12.60
  19  -1  -5  -12.90   10.70
  19  -1  -5   24.80   16.20
 -19  -1   5   11.80    9.70
 -19  -1   5   24.70   11.10
 -19   1   5   20.10    9.90
  19   1  -5    4.50   11.70
 -19   1   5   24.00   11.00
  19   1  -5   11.20   15.00
 -18  -1   5   88.79   13.90
 -18  -1   5  116.89   13.00
  18  -1  -5   78.59   14.50
  18  -1  -5   98.09   12.30
 -18   1   5  100.49   11.80
  18   1  -5   74.89   14.20
  18   1  -5  127.39   12.90
  17  -1  -5   17.40    9.10
 -17  -1   5   21.20    9.30
  17  -1  -5   21.50   11.10
 -17  -1   5   -3.10    8.70
 -17   1   5   17.10    7.80
 -17   1   5   11.80    8.40
  17   1  -5   16.70   11.40
  17   1  -5    1.70   10.30
 -16  -1   5    0.70    7.80
 -16  -1   5   17.30    7.90
  16  -1  -5    6.20    7.20
  16  -1  -5    1.00   10.40
 -16   1   5   12.40    7.80
  16   1  -5   -3.00    9.20
  16   1  -5    4.60    7.50
  15  -1  -5    4.30    6.70
  15  -1  -5    4.10    8.90
 -15  -1   5    7.90    7.00
 -15  -1   5   15.50   10.10
  15   1  -5   -3.70    7.10
 -15   1   5   12.10    6.70
  15   1  -5   13.60   11.50
 -15   1   5   13.40    8.00
  14  -1  -5  114.79   13.10
 -14  -1   5  145.89   15.50
 -14  -1   5  159.28   14.60
  14  -1  -5  157.88   13.50
  14   1  -5  136.09   14.70
 -14   1   5  142.99   13.60
  14   1  -5  133.59   13.60
 -14   1   5  144.29   16.50
 -13  -1   5   16.00    6.00
 -13  -1   5    5.50    6.80
  13  -1  -5    7.00    7.30
  13  -1  -5    6.60    5.20
  13   1  -5    6.80    9.40
 -13   1   5   13.80    5.70
  13   1  -5    8.80    5.70
 -12  -1   5   46.20    7.70
  12  -1  -5   39.50    6.20
  12  -1  -5   22.00    7.20
 -12  -1   5   47.50    7.10
  12   1  -5   43.70    6.20
 -12   1   5   28.90    6.30
 -12   1   5   57.39    6.50
  12   1  -5   55.19    9.80
 -11  -1   5   50.89    6.10
 -11  -1   5   49.30    7.00
  11  -1  -5   47.20    7.20
  11  -1  -5   39.30    5.50
 -11   1   5   79.29    9.00
  11   1  -5   58.89    6.30
 -11   1   5   52.99    5.60
 -11   1   5   38.80    6.30
  11   1  -5   35.20    7.70
  10  -1  -5    2.20    4.10
  10  -1  -5   -1.70    6.00
 -10  -1   5   -0.10    2.30
  10   1  -5   -4.70    4.20
 -10   1   5   -1.80    4.00
 -10   1   5   -5.60    4.50
  10   1  -5    3.50    5.90
  -9  -1   5  953.90   40.40
  -9  -1   5  948.11   37.00
   9  -1  -5  894.11   40.70
   9  -1  -5  982.10   38.00
  -9   1   5  949.80   40.40
   9   1  -5  940.01   38.20
  -9   1   5  910.61   38.00
   9   1  -5  957.90   41.00
  -8  -1   5   88.79    7.00
  -8  -1   5   69.69    7.50
   8  -1  -5  100.49    7.90
   8   1  -5   96.69    7.50
  -8   1   5  113.79   10.90
   8   1  -5   94.69   12.40
  -8   1   5   85.59    7.40
   8   1  -5   94.89    7.10
  -7  -1   5   68.49    6.90
   7  -1  -5   53.69    7.00
  -7  -1   5   79.49    6.60
   7   1  -5   53.69    6.60
   7   1  -5   72.49    6.90
  -7   1   5   74.19    9.40
   7   1  -5   79.99    7.30
  -7   1   5   67.59    6.30
   6  -1  -5 1572.24   67.79
  -6  -1   5 1733.63   65.99
  -6  -1   5 1752.62   67.49
   6   1  -5 1702.43   65.99
   6   1  -5 1612.94   66.09
  -6   1   5 1814.42   67.89
  -6   1   5 1792.12   65.69
   6   1  -5 1634.74   67.59
  -5  -1   5  211.08   12.20
  -5  -1   5  192.38   10.60
  -5   1   5  209.88    9.50
   5   1  -5  187.78   12.90
   5   1  -5  184.58   11.00
  -5   1   5  215.08   12.60
  -4  -1   5 4237.38  161.28
  -4  -1   5 4361.16  161.68
  -4   1   5 4330.67  162.28
   4   1  -5 4025.30  161.28
   4   1  -5 4117.99  161.68
  -3  -1   5  358.66   15.40
  -3  -1   5  327.57   15.40
   3   1  -5  323.37   15.70
   3   1  -5  316.77   15.40
  -2  -1   5  191.18    9.70
  -2  -1   5  164.98   10.60
   2   1  -5  171.18   11.10
  -2   1   5  181.08    8.90
  -1  -1   5  408.86   18.20
  -1  -1   5  431.56   16.90
   1   1  -5  383.96   18.50
  -1   1   5  425.46   17.10
  -1   1   5  375.06   18.50
   1   1  -5  368.76   17.50
   0  -1   5    3.60    3.40
   0  -1  -5    3.50    3.60
   0  -1  -5    1.80    3.90
   0   1   5    4.70    4.40
   0   1   5   -0.10    3.50
   0   1  -5    1.50    3.80
   0   1  -5    2.50    3.60
  -1  -1  -5  468.45   20.20
   1  -1   5  480.25   20.00
   1  -1   5  480.65   20.30
  -1  -1  -5  420.96   19.90
   1   1   5  461.85   19.70
   1   1   5  427.26   20.50
  -1   1  -5  444.96   20.20
  -1   1  -5  447.36   20.50
   2  -1   5   50.99    5.10
   2  -1   5   39.40    4.90
  -2  -1  -5   46.70    5.60
  -2  -1  -5   49.40    5.10
   2   1   5   42.60    5.40
   2   1   5   67.29    7.70
  -2   1  -5   44.10    5.20
  -2   1  -5   50.59    5.30
  -3  -1  -5  166.98   10.80
   3  -1   5  156.98   10.60
  -3  -1  -5  143.99   11.30
   3  -1   5  164.78    8.30
   3   1   5  165.68   10.90
  -3   1  -5  158.28   11.10
   3   1   5  150.58   11.10
  -3   1  -5  143.99   11.20
  -4  -1  -5   32.50    5.60
   4  -1   5   32.50    4.30
   4  -1   5   28.20    4.80
  -4  -1  -5   36.70    4.90
   4   1   5   45.60    6.00
  -4   1  -5   32.50    4.90
   4   1   5   29.40    5.00
  -4   1  -5   24.70    4.70
  -5  -1  -5 1489.15   57.09
   5  -1   5 1498.45   57.89
   5  -1   5 1486.05   56.99
  -5  -1  -5 1387.16   57.89
   5   1   5 1455.45   57.69
  -5   1  -5 1416.66   57.09
   5   1   5 1351.96   57.09
  -5   1  -5 1407.26   57.99
   6  -1   5   19.80    6.00
   6  -1   5   19.00    4.10
  -6  -1  -5   18.30    5.50
  -6  -1  -5   20.40    4.80
   6   1   5   13.80    6.40
  -6   1  -5   14.90    4.30
   6   1   5   17.40    4.90
  -6   1  -5   12.10    4.70
  -7  -1  -5    3.30    6.30
   7  -1   5    3.70    4.60
  -7  -1  -5    6.00    4.70
   7  -1   5   11.20    3.90
   7   1   5    3.90    5.40
  -7   1  -5    6.70    5.30
   7   1   5    9.80    4.80
  -7   1  -5   11.50    4.50
  -8  -1  -5   12.40    6.80
   8  -1   5   16.20    5.70
   8  -1   5   13.90    5.60
   8  -1   5   13.50    4.30
  -8  -1  -5   13.60    5.20
   8   1   5    4.70    5.10
  -8   1  -5   13.90    6.50
   8   1   5   13.40    5.50
  -9  -1  -5   -1.10    5.40
   9  -1   5    7.70    4.80
  -9  -1  -5   -4.70    6.40
   9  -1   5    8.00    6.20
   9  -1   5   -3.80    4.00
   9   1   5    2.20    5.40
   9   1   5    0.10    5.50
  -9   1  -5   -4.90    6.20
  10  -1   5   -6.70    4.40
  10  -1   5   -3.60    6.50
  10  -1   5   -3.80    5.90
 -10  -1  -5   -2.20    6.60
 -10  -1  -5    2.10    5.60
  10   1   5    7.60    6.20
 -10   1  -5    1.70    7.40
  10   1   5   -3.90    5.70
  10   1   5   -5.50    4.20
  11  -1   5   -4.70    6.90
 -11  -1  -5   -3.50    6.00
  11  -1   5   10.50    4.90
 -11  -1  -5    6.40    7.90
  11  -1   5   12.00    7.90
 -11   1  -5    5.40    7.70
  11   1   5    0.60    4.40
  11   1   5  -11.20    6.00
  11   1   5    4.60    6.30
  12  -1   5    8.60    8.00
  12  -1   5   18.10    7.00
  12  -1   5    3.60    5.00
 -12  -1  -5   12.20    9.20
 -12  -1  -5    3.30    7.00
  12   1   5    7.40    6.90
  12   1   5   -9.80    7.30
  12   1   5    7.60    4.50
 -12   1  -5    3.00    8.40
  13  -1   5    3.90    9.00
  13  -1   5    0.00    8.60
 -13  -1  -5    2.10    8.00
 -13  -1  -5   -0.20    6.60
  13  -1   5    1.40    5.40
 -13   1  -5   -8.20   10.00
 -13   1  -5   -0.70    4.60
  13   1   5    2.20    7.90
  13   1   5    5.20    5.00
  14  -1   5    5.20    5.80
 -14  -1  -5    7.80   10.70
 -14  -1  -5    9.30    7.60
  14  -1   5   15.80    8.70
  14  -1   5   -0.10   14.20
  14   1   5    3.30    5.60
 -14   1  -5   12.10    5.00
  14   1   5   -1.10   11.20
 -14   1  -5    7.70   10.00
  14   1   5   13.80    9.20
  15  -1   5    5.40    9.20
 -15  -1  -5   10.80    8.60
 -15  -1  -5   15.50   12.30
  15  -1   5   19.10   10.40
  15  -1   5   25.40    6.40
  15   1   5   22.30    9.00
 -15   1  -5   18.50   12.40
  15   1   5   25.40   14.90
  15   1   5   14.50    5.50
  16  -1   5   37.30   13.70
 -16  -1  -5    1.80    9.40
 -16  -1  -5   31.80   13.00
  16  -1   5   18.00    7.40
  16  -1   5   17.20   10.30
 -16   1  -5   21.80   11.50
  16   1   5   37.30   16.60
  16   1   5   17.50    6.10
  16   1   5   26.60   11.60
 -17  -1  -5    1.30   11.70
  17  -1   5  -10.70    6.70
  17  -1   5   -1.30   13.10
 -17  -1  -5    6.00   15.20
  17  -1   5  -10.00    9.70
  17   1   5    8.20   22.20
  17   1   5    1.90    6.10
  17   1   5   -6.20   11.80
 -17   1  -5    0.70   13.10
  18  -1   5    2.00   16.90
 -18  -1  -5   -3.10   13.70
 -18  -1  -5  -19.70   11.30
  18  -1   5    9.00   16.00
  18   1   5   -3.00   14.20
  18   1   5   10.80   18.80
 -18   1  -5   13.80   16.70
 -19  -1  -5  -31.20   12.20
  19  -1   5  -21.10   16.40
  19  -1   5  -25.80   17.10
 -19  -1  -5  -12.50   15.60
 -19   1  -5  -28.10   13.20
  19   1   5   29.50   20.80
  19   1   5   17.40   19.60
 -21  -2   5   29.50   18.10
  21  -2  -5   20.60   18.30
  21   2  -5  -11.80   15.20
 -21   2   5   13.80   12.90
 -21   2   5  -19.50   12.10
  21   2  -5  -17.80   15.50
  20  -2  -5    4.80   17.60
 -20  -2   5   20.60   14.00
 -20   2   5    8.30   13.30
  20   2  -5   15.00   13.00
  20   2  -5   11.30   13.20
 -19  -2   5   -9.90   11.30
  19  -2  -5  -11.80   13.60
  19   2  -5   -4.60   11.80
 -19   2   5   -5.40   10.70
 -19   2   5    7.50   11.40
  19   2  -5    7.40   13.00
  18  -2  -5   29.40   13.30
 -18  -2   5   26.80   11.50
  18   2  -5   18.50   14.70
 -18   2   5   30.80   10.40
  18   2  -5   42.00   11.10
 -17  -2   5   53.09   12.40
  17  -2  -5   65.29   13.50
  17   2  -5   46.10   12.10
  17   2  -5   67.09   11.20
 -17   2   5   69.19   11.90
 -17   2   5   80.09   12.30
 -16  -2   5   48.40   10.40
  16  -2  -5   47.90   12.90
  16   2  -5   58.09    9.00
 -16   2   5   46.20   10.60
  16   2  -5   45.00   11.70
 -16   2   5   73.49   10.30
  15  -2  -5   14.30    9.40
 -15  -2   5    9.10    6.80
  15   2  -5   10.40    7.60
  15   2  -5   12.00   11.90
 -15   2   5    2.90    7.70
 -15   2   5   19.10    8.00
 -14  -2   5   82.29    9.80
  14  -2  -5   81.19   11.10
 -14   2   5  109.49   10.40
  14   2  -5   95.49    9.70
 -14   2   5   81.39    8.10
  14   2  -5   85.79   13.20
 -14   2   5   74.19   10.10
  13  -2  -5   -1.80    8.70
  13   2  -5    1.00    5.70
  13   2  -5    4.00    7.10
  13   2  -5    1.10    4.00
 -13   2   5   -4.80    6.30
 -13   2   5    7.30    6.00
 -13   2   5    1.40    3.50
 -12  -2   5   22.30    6.60
  12  -2  -5   32.60    8.60
  12   2  -5   24.70    4.10
  12   2  -5   18.20    5.20
 -12   2   5   32.60    6.10
  12   2  -5   26.60    9.00
 -12   2   5   23.20    4.40
 -12   2   5   20.00    6.50
 -11  -2   5  212.48   15.90
  11  -2  -5  206.98   17.60
 -11   2   5  219.58   13.50
  11   2  -5  210.68   17.80
  11   2  -5  194.38   11.90
  11   2  -5  193.48   13.80
 -11   2   5  211.48   15.70
 -11   2   5  189.48   11.60
 -10  -2   5   32.10    6.60
  10  -2  -5   25.10    6.40
 -10  -2   5   35.90    4.50
  10   2  -5   25.50    6.70
  10   2  -5   22.70    4.50
  10   2  -5   28.80    5.70
 -10   2   5   29.10    4.60
 -10   2   5   30.90    5.60
 -10   2   5   37.40    7.00
  -9  -2   5  327.57   14.70
   9  -2  -5  297.67   19.20
  -9  -2   5  308.27   17.10
  -9   2   5  300.37   15.80
   9   2  -5  307.37   15.30
  -9   2   5  304.37   17.80
   9   2  -5  293.37   15.80
  -9   2   5  302.37   15.20
   9   2  -5  316.47   18.80
  -8  -2   5   29.80    5.40
  -8  -2   5   37.70    4.60
   8   2  -5   47.60    5.90
  -8   2   5   37.20    4.90
   8   2  -5   50.09    7.80
  -8   2   5   33.40    5.90
   8   2  -5   36.70    5.00
  -7  -2   5  800.22   32.60
  -7  -2   5  795.72   34.10
   7   2  -5  765.62   32.80
   7   2  -5  826.82   33.20
   7   2  -5  777.92   34.40
  -7   2   5  822.62   34.30
  -7   2   5  763.22   32.50
  -6  -2   5  612.94   27.00
  -6  -2   5  647.64   26.00
  -6   2   5  606.04   27.10
   6   2  -5  605.44   26.40
   6   2  -5  579.94   27.20
  -5  -2   5  624.64   25.30
  -5  -2   5  608.84   26.10
  -5   2   5  596.94   26.30
   5   2  -5  582.14   25.60
  -5   2   5  557.24   26.00
   5   2  -5  555.44   25.70
  -4  -2   5 4278.07  161.28
  -4  -2   5 4353.86  161.78
   4   2  -5 4071.29  161.18
  -4   2   5 4091.39  161.68
   4   2  -5 4201.98  161.48
  -3  -2   5   45.00    5.60
  -3  -2   5   42.60    5.00
   3   2  -5   38.20    4.60
  -3   2   5   41.20    6.10
   3   2  -5   39.60    5.40
  -2  -2   5  378.36   17.90
   2  -2  -5  390.66   18.20
   2   2  -5  383.56   16.80
  -2   2   5  361.66   18.70
   2   2  -5  370.16   18.50
  -1  -2   5   46.50    5.20
   1  -2  -5   36.00    5.40
   1   2  -5   35.50    5.30
  -1   2   5   29.30    5.30
   0  -2   5  225.48   12.90
   0  -2   5  224.28   11.50
   0  -2  -5  220.68   13.00
   0   2   5  227.78   12.50
   0   2  -5  206.28   13.30
   0   2   5  202.98   13.40
   1  -2   5   28.60    3.70
   1  -2   5   23.20    4.40
  -1  -2  -5   23.20    5.20
  -1   2  -5   30.10    5.50
  -1   2  -5   17.80    4.30
   1   2   5   35.60    6.20
   1   2   5   37.50    5.50
  -2  -2  -5  238.28   13.80
   2  -2   5  237.88   11.10
   2  -2   5  243.38   13.50
   2   2   5  256.57   13.60
  -2   2  -5  239.58   14.10
   2   2   5  229.68   14.70
  -2   2  -5  218.68   14.00
  -3  -2  -5  646.14   29.00
   3  -2   5  690.43   28.60
  -3  -2  -5  664.73   28.70
   3  -2   5  694.13   26.30
   3   2   5  643.74   29.30
  -3   2  -5  620.14   29.00
  -3   2  -5  653.43   28.90
   3   2   5  685.83   28.80
   4  -2   5   46.50    5.40
  -4  -2  -5   33.90    5.50
  -4  -2  -5   41.00    5.60
  -4   2  -5   40.20    5.60
   4   2   5   28.30    5.70
   4   2   5   49.40    6.10
  -4   2  -5   29.40    5.80
  -5  -2  -5    9.40    5.20
  -5  -2  -5   14.70    5.10
   5  -2   5   12.70    5.90
   5  -2   5   18.20    4.40
   5  -2   5   17.30    3.90
  -5   2  -5   12.20    5.60
   5   2   5    8.00    4.00
   5   2   5   14.40    6.00
  -5   2  -5   12.90    4.90
   6  -2   5   82.29    8.30
  -6  -2  -5   59.59    6.90
  -6  -2  -5   58.39    7.50
   6  -2   5   78.79    9.10
   6  -2   5   78.19    9.00
   6   2   5   52.29    6.20
  -6   2  -5   52.79    7.20
   6   2   5   70.29    8.20
  -6   2  -5   79.19    9.80
  -7  -2  -5   53.29    8.40
   7  -2   5   54.79    6.80
  -7  -2  -5   35.60    6.20
   7  -2   5   50.49    5.50
   7  -2   5   48.10    6.30
   7   2   5   46.50    6.40
   7   2   5   38.80    7.00
  -7   2  -5   35.00    7.20
  -7   2  -5   44.90    6.00
  -8  -2  -5    0.30    5.60
  -8  -2  -5    1.30    5.30
   8  -2   5    7.50    5.30
   8  -2   5    6.50    5.30
   8  -2   5   -3.30    4.20
   8   2   5   -1.40    6.20
  -8   2  -5    7.50    4.70
   8   2   5    3.00    5.50
  -8   2  -5    6.60    6.30
   9  -2   5    9.00    5.70
  -9  -2  -5   13.40    6.50
   9  -2   5    7.80    6.00
  -9  -2  -5   12.90    5.90
   9  -2   5   17.50    5.10
   9   2   5    9.90    5.90
  -9   2  -5   23.60    8.60
   9   2   5   19.00    6.90
  -9   2  -5   18.40    5.30
  10  -2   5   85.09    9.10
 -10  -2  -5   76.89    8.80
 -10  -2  -5  103.09   12.20
  10  -2   5  134.19   11.80
 -10   2  -5   91.99   11.40
  10   2   5   89.49    9.80
  10   2   5  102.39   11.20
 -10   2  -5  100.69   11.40
  11  -2   5  188.78   17.50
 -11  -2  -5  196.98   19.10
  11  -2   5  218.18   14.70
 -11  -2  -5  185.68   16.40
  11  -2   5  192.38   17.60
 -11   2  -5  223.88   14.70
 -11   2  -5  204.28   19.40
  11   2   5  183.48   16.50
  11   2   5  215.08   17.60
  12  -2   5   10.10    8.00
 -12  -2  -5    8.20   10.40
  12  -2   5   -1.90    6.70
 -12  -2  -5   15.50    8.30
  12  -2   5    6.40    6.00
 -12   2  -5    8.00    9.30
  12   2   5    5.10    8.10
  12   2   5   11.10    8.20
 -12   2  -5    4.80    5.80
  13  -2   5   42.80    7.40
  13  -2   5   19.10    8.50
  13  -2   5   37.80    9.90
 -13  -2  -5   34.50    9.30
 -13  -2  -5   31.50    9.10
 -13   2  -5   32.30   11.20
  13   2   5   18.00    9.60
  13   2   5   31.40    9.10
 -14  -2  -5  -13.80   10.00
  14  -2   5  -14.80    6.10
  14  -2   5    0.30    9.80
  14  -2   5    7.50    8.10
 -14  -2  -5   -9.30    9.80
 -14   2  -5    4.10   10.40
  14   2   5   -7.70    8.50
  14   2   5  -10.40   10.00
  14   2   5  -11.60    6.10
  15  -2   5   43.20   12.70
 -15  -2  -5   46.30   10.40
  15  -2   5   37.30    9.90
  15  -2   5   40.60    7.90
 -15  -2  -5   48.10   13.50
  15   2   5   30.00    6.90
  15   2   5   42.90   10.10
 -15   2  -5   49.70   13.40
  16  -2   5  110.69   15.80
 -16  -2  -5  100.69   12.20
  16  -2   5   89.99   10.10
  16  -2   5   86.79   15.50
 -16  -2  -5   99.29   18.70
  16   2   5   84.69    8.40
  16   2   5   87.09   15.10
 -16   2  -5  100.89   27.90
  16   2   5   89.19   28.60
 -17  -2  -5   23.00   11.90
  17  -2   5   29.80    7.90
  17  -2   5   11.30   15.30
  17  -2   5   13.80   12.70
 -17  -2  -5    7.60   13.30
  17   2   5   24.90   14.00
  17   2   5   36.80   18.50
  17   2   5    4.20    7.20
 -17   2  -5    9.90   12.80
 -18  -2  -5   31.00   15.20
  18  -2   5   23.80   17.30
  18  -2   5  -15.10   18.10
  18  -2   5   -9.50    7.80
 -18  -2  -5  -14.50   13.20
  18   2   5    9.80   19.20
  18   2   5   18.90    8.40
 -18   2  -5    9.20   14.50
  18   2   5  -12.60   17.10
 -19  -2  -5   -1.40   16.10
  19  -2   5   -5.90   17.90
 -19  -2  -5    4.10   15.30
  19   2   5   -1.10   21.50
 -19   2  -5  -12.20   16.90
 -20  -3   5    9.10   18.40
  20  -3  -5    3.30   16.50
  20   3  -5    4.00   16.90
 -20   3   5   -5.70   14.10
 -20   3   5    4.70   11.50
  20   3  -5    3.50   16.30
  19  -3  -5    0.80   13.30
 -19  -3   5   18.70   15.30
  19   3  -5   17.20   13.70
  19   3  -5    2.80   13.30
 -19   3   5   19.00   14.10
  18  -3  -5   -2.30   13.80
 -18  -3   5   -7.40   12.70
 -18   3   5  -10.70   13.80
 -18   3   5   11.90   11.60
  18   3  -5   -9.50   11.50
  18   3  -5    9.10   13.10
 -17  -3   5   -7.70   10.90
  17  -3  -5    2.50   11.90
 -17   3   5   -4.10    5.00
 -17   3   5   -1.10   10.60
 -17   3   5  -18.30   12.40
  17   3  -5   -7.60   10.20
  16  -3  -5    0.50   12.10
 -16  -3   5   -5.40    9.10
 -16   3   5  -13.70    4.80
 -16   3   5   -0.50    9.00
  16   3  -5   -4.20    9.60
 -16   3   5    3.70    9.50
  16   3  -5   12.90   13.60
 -15  -3   5   25.40   10.20
  15  -3  -5   14.80   10.90
  15   3  -5   12.90    8.00
 -15   3   5   16.20    5.20
 -15   3   5   14.10    9.90
  15   3  -5   14.70    5.70
  15   3  -5   15.70   11.20
 -15   3   5   14.50    9.50
 -14  -3   5   -1.50    9.90
  14  -3  -5    0.50    8.90
  14   3  -5   -6.70    9.70
  14   3  -5    1.20    5.60
 -14   3   5   13.00    8.10
 -14   3   5   -7.50    5.20
 -14   3   5   -9.70    6.40
 -13  -3   5  256.67   20.10
  13  -3  -5  260.87   22.30
 -13   3   5  230.38   15.00
 -13   3   5  288.87   18.20
  13   3  -5  261.67   18.40
 -13   3   5  279.67   19.80
  13   3  -5  263.07   22.20
  13   3  -5  250.57   15.90
 -12  -3   5   -7.60    6.50
 -12   3   5    0.40    4.20
 -12   3   5   -2.70    6.60
  12   3  -5   -1.40    5.50
  12   3  -5    1.20    6.60
  12   3  -5    6.10    7.90
 -12   3   5   -0.40    6.20
 -11  -3   5   62.49   10.80
  11   3  -5   70.39    7.90
 -11   3   5   64.09    7.50
 -11   3   5   68.09    9.00
 -11   3   5   57.39    6.30
  11   3  -5   60.29    6.60
 -11   3   5   91.49    8.70
  11   3  -5   39.00    8.20
 -10  -3   5    9.60    6.10
  10   3  -5    0.60    5.40
 -10   3   5   13.60    5.30
 -10   3   5   10.50    5.30
 -10   3   5   12.20    4.30
 -10   3   5    0.80    6.40
  10   3  -5    5.10    6.80
  10   3  -5    8.80    4.90
  -9  -3   5  431.76   21.50
  -9  -3   5  402.46   19.10
   9   3  -5  390.76   22.20
   9   3  -5  386.16   20.60
  -9   3   5  375.86   19.50
  -9   3   5  394.86   19.90
  -9   3   5  398.36   21.40
  -9   3   5  395.96   20.00
   9   3  -5  392.06   19.80
  -8  -3   5  216.58   15.20
  -8  -3   5  244.68   13.60
  -8   3   5  227.58   15.50
  -8   3   5  219.28   14.00
  -8   3   5  232.78   14.40
   8   3  -5  229.38   14.10
   8   3  -5  228.88   17.10
  -8   3   5  215.18   14.30
  -7  -3   5  227.38   14.60
  -7  -3   5  233.88   13.40
   7   3  -5  208.08   14.00
  -7   3   5  204.08   14.30
  -7   3   5  227.38   14.60
  -7   3   5  219.78   13.90
   7   3  -5  217.48   15.60
  -6  -3   5  335.77   17.40
  -6  -3   5  306.27   16.20
   6   3  -5  296.97   16.80
   6   3  -5  326.37   17.60
  -6   3   5  312.77   17.80
  -6   3   5  287.07   16.90
  -5  -3   5   52.19    5.90
  -5  -3   5   40.00    5.80
  -5   3   5   48.80    6.80
   5   3  -5   55.79    6.50
   5   3  -5   43.80    5.70
  -4  -3   5  954.10   39.20
  -4  -3   5  937.51   38.80
   4   3  -5  894.91   39.00
   4   3  -5  952.50   38.40
  -4   3   5  902.41   39.10
   3  -3  -5    4.60    4.50
  -3  -3   5   -7.00    3.80
  -3  -3   5    5.70    4.40
  -3   3   5   -3.00    5.10
   3   3  -5    1.10    4.20
   3   3  -5    7.10    4.10
  -2  -3   5    5.30    4.40
  -2  -3   5   -6.90    4.40
   2  -3  -5    0.90    4.70
  -2   3   5   -0.70    4.90
   2   3  -5    9.00    4.40
   2   3  -5    3.70    3.50
  -1  -3   5    4.70    4.60
   1  -3  -5    4.10    4.50
   1   3  -5    6.50    4.30
  -1   3   5    6.50    5.60
   0  -3   5   37.60    5.40
   0  -3   5   70.29    6.90
   0  -3  -5   51.09    6.10
   0   3  -5   40.20    5.60
   0   3   5   52.29    7.00
   1  -3   5   17.70    4.50
   1  -3   5    5.90    4.20
  -1  -3  -5   24.00    5.40
   1   3   5   18.40    5.60
  -1   3  -5   28.20    5.80
  -2  -3  -5   13.30    5.40
   2  -3   5   14.60    3.70
   2  -3   5   16.60    4.60
   2   3   5   24.30    6.20
  -2   3  -5   17.50    4.90
   3  -3   5  521.75   24.10
  -3  -3  -5  511.25   24.30
   3  -3   5  528.75   21.70
   3   3   5  513.45   25.40
  -3   3  -5  489.45   24.30
   3   3   5  528.55   24.10
  -4  -3  -5   18.90    5.90
   4  -3   5   12.60    5.20
   4  -3   5   19.40    3.20
   4   3   5   12.00    5.80
   4   3   5   11.90    6.00
  -4   3  -5   14.50    5.70
  -4   3  -5    9.70    5.60
   5  -3   5   59.59    6.60
  -5  -3  -5   72.19    7.40
   5   3   5   59.89    7.50
  -5   3  -5   43.30    6.60
   5   3   5   78.79    8.50
  -5   3  -5   63.39    7.00
  -6  -3  -5   37.10    7.20
   6  -3   5   27.60    5.20
   6   3   5   23.90    7.20
   6   3   5   25.20    5.70
  -6   3  -5   25.60    8.00
  -6   3  -5   22.10    6.10
   7  -3   5    2.60    4.50
  -7  -3  -5   -0.60    5.90
   7  -3   5  -14.40    5.30
   7   3   5   -3.80    6.80
  -7   3  -5    7.20    5.60
  -7   3  -5   10.20    8.30
   7   3   5    0.00    4.50
   8  -3   5    7.10    5.30
   8  -3   5    2.80    5.40
  -8  -3  -5   12.80    6.80
  -8   3  -5    6.20    5.50
  -8   3  -5    9.40    6.80
   8   3   5    1.50    4.80
   8   3   5    4.90    7.70
   9  -3   5   30.50    6.70
   9  -3   5   30.90    6.80
  -9  -3  -5   29.80    7.30
  -9   3  -5   41.80    9.40
   9   3   5   33.10    8.00
   9   3   5    7.70    6.10
  -9   3  -5   24.50    6.80
  10  -3   5  115.09   13.10
  10  -3   5  110.19   13.40
  10   3   5   80.69    9.70
  10   3   5   86.89   10.80
 -10   3  -5  126.99   13.80
 -10   3  -5   90.99   10.70
 -11  -3  -5  104.59   12.10
  11  -3   5  124.89   15.80
 -11  -3  -5  103.99   12.10
  11  -3   5  104.29    9.90
  11   3   5  147.29   16.20
  11   3   5  109.89   12.00
 -11   3  -5  111.69   13.30
 -11   3  -5  148.39   15.10
 -12  -3  -5   45.70   12.00
  12  -3   5   44.10    8.60
 -12  -3  -5   30.30    9.60
  12  -3   5   26.30    7.80
 -12   3  -5   36.10    7.60
  12   3   5   50.29   10.60
 -12   3  -5   26.20    9.90
  12   3   5   26.30    9.90
 -13  -3  -5  365.76   24.00
 -13  -3  -5  351.26   26.80
  13  -3   5  330.07   24.60
  13  -3   5  375.06   22.10
  13   3   5  342.67   24.20
 -13   3  -5  355.76   26.90
  13   3   5  334.77   26.10
 -13   3  -5  330.87   21.10
  14  -3   5   12.00    7.40
 -14  -3  -5    5.50   10.50
 -14  -3  -5   -6.00   10.70
  14  -3   5    1.00    9.50
 -14   3  -5    1.10   11.80
 -14   3  -5   -1.00    6.70
  14   3   5    0.80    9.80
  14   3   5   20.50    9.60
 -15  -3  -5   13.90   24.90
  15  -3   5    4.30   12.00
 -15  -3  -5    8.80   11.60
  15  -3   5    3.90    8.10
  15   3   5   -1.50   10.60
 -15   3  -5    4.30   19.00
 -15   3  -5    3.80    7.80
  15   3   5   -4.20   10.70
 -16  -3  -5   14.60   12.80
  16  -3   5    8.40   13.00
 -16  -3  -5   -1.20   12.40
  16  -3   5    9.70    9.80
 -16   3  -5    8.80   13.50
  16   3   5   19.40    8.10
  16   3   5   -8.10   13.60
 -17  -3  -5   18.40   15.10
  17  -3   5    4.20   14.00
 -17  -3  -5   -0.40   13.40
  17  -3   5   -2.70   10.50
  17   3   5    7.10    8.40
  17   3   5   21.20   16.60
  17   3   5    5.00    8.40
  17   3   5   -1.20   20.30
 -17   3  -5   -6.60   14.90
 -18  -3  -5    9.40   16.00
  18  -3   5    1.30   16.30
  18  -3   5   -6.70   10.10
  18   3   5    4.70    8.80
 -18   3  -5   -3.80   17.80
  18   3   5    4.40   21.80
  18   3   5   -3.10    8.50
 -19  -4   5   21.00   22.20
 -19   4   5   11.60    6.70
 -19   4   5   -4.50   18.60
  19   4  -5   22.10   16.60
 -19   4   5   20.50   15.90
 -19   4   5    6.40    9.90
  19   4  -5   31.50   14.30
 -18  -4   5    8.70   16.50
 -18   4   5   10.00    9.10
 -18   4   5    7.70    6.30
 -18   4   5   31.80   13.50
 -18   4   5   -2.40   13.60
  18   4  -5   10.20   15.80
  18   4  -5   13.80   14.80
  18   4  -5    4.70    7.90
 -17  -4   5  -24.30   13.00
 -17   4   5   -3.90    6.10
  17   4  -5    0.70   14.20
 -17   4   5   -4.10    8.10
  17   4  -5    1.80   12.10
 -17   4   5   -4.10   12.30
  17   4  -5    3.50    7.70
 -17   4   5    5.70   12.80
 -16  -4   5   15.80   11.80
 -16   4   5   15.30    8.50
 -16   4   5   15.00    7.20
 -16   4   5   12.20   11.00
  16   4  -5   21.80    7.40
  16   4  -5   14.90   18.10
  16   4  -5   13.90   12.00
 -16   4   5   43.10   12.40
 -15  -4   5    5.00   10.30
  15   4  -5   19.90   11.20
 -15   4   5   29.20    9.80
 -15   4   5   26.30    8.10
 -15   4   5   17.90   10.10
  15   4  -5    6.40    9.60
 -15   4   5   18.60    5.90
  15   4  -5   19.60    7.50
 -14  -4   5  106.79   12.60
 -14   4   5   62.79    7.90
  14   4  -5   66.79   13.90
  14   4  -5   67.79    8.70
 -14   4   5   64.89    9.10
 -14   4   5   86.29   11.50
  14   4  -5   52.69   11.00
 -14   4   5   70.59   11.60
 -13  -4   5    4.10    8.10
  13   4  -5    2.50    9.50
 -13   4   5    0.80    7.10
 -13   4   5    3.30    8.00
 -13   4   5   11.00    8.00
 -13   4   5    4.60    5.90
  13   4  -5   -5.70    6.10
  13   4  -5   -0.80    7.30
 -12  -4   5   14.10    9.20
 -12   4   5    9.40    8.30
 -12   4   5   17.70    6.90
  12   4  -5   16.90    7.90
  12   4  -5   19.60    8.80
 -12   4   5   15.90    8.00
  12   4  -5   12.40    6.90
 -12   4   5   13.80    5.80
 -11  -4   5    3.80    6.90
 -11   4   5    6.40    6.40
  11   4  -5   13.50    9.10
 -11   4   5    6.60    7.30
 -11   4   5    1.10    5.50
 -11   4   5   12.40   13.00
  11   4  -5   -1.30    5.60
 -10  -4   5   -3.20    6.50
 -10   4   5   -4.60    6.40
 -10   4   5    7.30    6.30
 -10   4   5   -3.90    7.00
 -10   4   5    1.90    6.00
  10   4  -5   -7.30    7.00
  10   4  -5   -0.20    7.70
  10   4  -5   -0.40    6.10
  -9  -4   5   36.70    6.90
  -9  -4   5   18.80    7.00
   9   4  -5   43.10    9.40
  -9   4   5   38.20    7.10
  -9   4   5   45.60    7.10
   9   4  -5   37.80    6.80
  -9   4   5   35.40    8.00
   9   4  -5   32.30    7.60
  -9   4   5   42.10    7.40
  -8  -4   5   46.70    6.50
  -8  -4   5   34.50   11.10
  -8   4   5   53.89    7.70
   8   4  -5   51.59    8.70
  -8   4   5   48.80    7.10
   8   4  -5   63.69    7.50
  -8   4   5   62.89    7.50
  -7  -4   5   55.39    6.80
  -7  -4   5   46.00    6.90
  -7   4   5   57.49    7.90
  -7   4   5   67.29    7.80
  -7   4   5   56.69    7.20
   7   4  -5   59.19    8.20
   7   4  -5   58.39    7.30
  -6  -4   5   19.30    5.50
  -6  -4   5   14.50    7.00
  -6   4   5   12.80    6.10
  -6   4   5   27.70    6.10
  -6   4   5   28.70    6.80
   6   4  -5   25.10    5.80
  -5  -4   5   17.50    5.80
  -5  -4   5   17.20    5.40
  -5   4   5   21.50    6.50
  -5   4   5   15.80    6.30
   5   4  -5   24.10    6.30
  -4  -4   5  327.37   17.30
   4  -4  -5  280.57   16.60
  -4  -4   5  298.07   17.00
   4   4  -5  270.47   17.80
  -4   4   5  270.87   17.90
  -4   4   5  296.07   18.80
  -3  -4   5  109.49   11.30
   3  -4  -5  105.49   11.40
  -3  -4   5   88.69    8.70
  -3   4   5   86.29    9.40
   3   4  -5  109.69   12.60
  -2  -4   5   30.40    6.10
   2  -4  -5   40.10    6.70
  -2  -4   5   50.29    6.40
  -2   4   5   34.80    6.60
   2   4  -5   46.20    6.90
  -1  -4   5   16.30    5.00
   1  -4  -5    6.60    5.20
  -1  -4   5   -1.20    4.40
  -1   4   5    9.80    6.80
   1   4  -5   10.10    5.50
   0  -4   5   -3.10    5.20
   0  -4   5   10.50    4.50
   0  -4  -5    1.80    5.60
   0   4   5   10.50    5.70
   0   4  -5    6.00    4.90
   1  -4   5  216.68   14.70
  -1  -4  -5  194.08   14.70
   1  -4   5  211.88   12.90
  -1   4  -5  211.28   15.60
   1   4   5  206.98   16.00
   2  -4   5  412.26   19.20
   2  -4   5  409.06   21.50
  -2  -4  -5  422.26   21.40
  -2   4  -5  393.86   21.90
   2   4   5  388.56   22.20
   3  -4   5    6.70    5.60
   3  -4   5    0.20    3.80
  -3  -4  -5    5.10    6.10
   3   4   5    2.50    6.00
  -3   4  -5    0.40    5.40
   3   4   5   -4.40    6.10
  -4  -4  -5   23.80    5.60
   4  -4   5   16.60    4.20
   4  -4   5   24.00    6.60
   4   4   5   22.90    7.80
  -4   4  -5   26.60    8.40
   4   4   5   18.90    6.60
  -4   4  -5   12.90    5.60
  -5  -4  -5    1.70    5.40
   5  -4   5   -0.60    3.30
   5  -4   5   -7.60    5.50
   5   4   5    2.00    6.60
  -5   4  -5    0.70    5.90
  -5   4  -5    1.00    5.40
   5   4   5   -1.50    6.80
   6  -4   5   30.00    6.80
   6   4   5   32.40    9.40
  -6   4  -5   37.10    8.10
  -6   4  -5   43.90    9.20
  -7  -4  -5    7.40    6.20
   7  -4   5    8.40    5.90
  -7   4  -5    7.70    6.60
   7   4   5    8.50    6.40
  -7   4  -5   12.80    6.90
   7   4   5    6.00    8.20
   8  -4   5   23.20    6.80
  -8  -4  -5   36.70    8.20
  -8   4  -5   27.20   10.00
  -8   4  -5   29.70    7.30
   8   4   5   27.00    9.90
   8   4   5   25.10    8.00
   9  -4   5   17.20    7.20
  -9  -4  -5   20.10    9.00
  -9   4  -5    8.50    9.00
   9   4   5    0.40    9.60
  -9   4  -5    5.00    7.10
   9   4   5    5.50    6.60
 -10  -4  -5    0.10    8.30
  10  -4   5    0.10    7.20
 -10   4  -5    0.10    9.30
  10   4   5    7.20    8.20
 -10   4  -5   -0.70    6.70
  10   4   5  -24.00    8.90
 -11  -4  -5   36.80   10.50
  11  -4   5   24.80    9.00
  11  -4   5   29.80    8.00
  11   4   5   28.40   10.40
 -11   4  -5   25.90   11.30
  11   4   5   29.90   10.30
 -11   4  -5   31.50    8.00
  12  -4   5   -3.50    8.40
 -12  -4  -5   18.80   10.30
  12  -4   5    1.90   11.40
  12   4   5  -15.90   10.30
 -12   4  -5    2.70    7.90
  12   4   5    1.20    8.50
 -12   4  -5    9.00   10.60
 -13  -4  -5   20.90   10.40
  13  -4   5   31.10    9.70
  13   4   5    9.00    9.30
  13   4   5  -14.10   11.10
 -13   4  -5    5.10    8.10
  13   4   5    6.80    9.30
 -13   4  -5   23.40   14.20
 -14  -4  -5  -23.40   12.40
  14  -4   5    1.00    9.80
  14  -4   5   -7.10   12.30
  14   4   5   31.40   12.30
 -14   4  -5   12.00    9.20
  14   4   5   -4.20    9.30
 -14   4  -5   -0.80   23.60
  14   4   5   12.90   13.90
  15  -4   5    7.10   11.20
  15  -4   5   22.70   11.40
 -15  -4  -5   11.00   13.60
 -15   4  -5   -4.50   14.60
  15   4   5   -7.20   13.30
 -15   4  -5    9.70    9.60
  15   4   5   -2.60   14.60
  15   4   5   18.90    9.60
  16  -4   5   13.10   12.50
 -16  -4  -5   20.30   14.10
  16  -4   5   -4.30   11.60
  16   4   5    5.90    9.90
 -16   4  -5   14.90   15.30
  16   4   5    0.80   18.00
 -16   4  -5   18.50   10.00
  16   4   5  -13.50   16.50
  17  -4   5  -19.60   12.70
 -17  -4  -5   -5.00   18.50
  17  -4   5   10.80   14.20
 -17   4  -5   10.90   17.10
 -17   4  -5   -4.30   12.50
  17   4   5   -8.30   10.10
 -18   5   5   -3.40    9.30
 -18   5   5   16.70    8.10
  18   5  -5   -8.30   10.50
 -18   5   5    6.10   17.00
 -18   5   5   -5.80   18.20
  18   5  -5   -0.40   13.20
  18   5  -5   10.50   15.70
 -17  -5   5   -2.20   21.20
  17   5  -5   14.00   17.80
 -17   5   5  -21.40    9.80
 -17   5   5   -6.30   15.40
  17   5  -5    1.60    9.50
 -17   5   5    5.80    9.30
 -17   5   5    2.40   14.30
  17   5  -5   -8.40   12.50
 -16  -5   5   -4.70   16.40
  16   5  -5    5.10   11.90
  16   5  -5   -0.60    9.50
 -16   5   5   17.30    8.80
 -16   5   5   20.40   13.20
 -16   5   5    5.80   13.70
 -16   5   5   14.90    8.00
  16   5  -5    6.60   13.40
 -15  -5   5   72.79   15.40
 -15   5   5   67.29   14.20
 -15   5   5   48.20   12.70
  15   5  -5   63.39   12.40
 -15   5   5   66.39   10.00
  15   5  -5   48.10   25.00
 -15   5   5   70.59    9.50
  15   5  -5   73.29   10.70
 -14  -5   5   -7.10   10.10
 -14   5   5  -12.90    7.40
  14   5  -5    6.80    9.20
  14   5  -5    2.10   10.80
  14   5  -5  -18.10   11.20
 -14   5   5    7.20    8.40
 -14   5   5    0.90   11.20
 -14   5   5   -8.60   10.70
 -13  -5   5   86.69   11.90
  13   5  -5   62.19   13.10
 -13   5   5   52.79    9.40
 -13   5   5   86.39   12.40
  13   5  -5   79.99   13.30
 -13   5   5   68.89    9.40
 -13   5   5   65.69   12.50
  13   5  -5   69.99   10.50
 -12  -5   5   37.00    9.60
 -12   5   5   33.10   11.10
  12   5  -5   39.20   10.40
  12   5  -5   31.10   11.10
 -12   5   5   37.60    8.70
 -12   5   5   32.30    8.70
  12   5  -5   28.20    8.70
 -12   5   5   16.60    9.50
 -11  -5   5  -15.40    8.40
 -11   5   5    9.10    7.70
 -11   5   5    9.40    7.70
  11   5  -5    7.20    7.90
 -11   5   5   23.10    9.30
 -11   5   5    8.20    8.50
  11   5  -5    4.10   10.00
  11   5  -5   -2.80    9.60
 -10  -5   5    2.10    9.30
  10   5  -5    8.00    7.50
 -10   5   5    3.70    7.20
 -10   5   5   -5.70    7.50
 -10   5   5    1.70    8.50
  10   5  -5   -1.00    7.80
 -10   5   5   -8.70    9.00
  10   5  -5    1.70    9.60
  -9  -5   5  120.79   12.20
   9   5  -5  105.69   10.50
   9   5  -5   94.09   11.40
  -9   5   5   95.49   10.80
  -9   5   5   84.29   11.50
  -9   5   5  146.79   15.50
  -8  -5   5   40.40    8.60
  -8   5   5   38.00    8.20
   8   5  -5   46.10    7.90
  -8   5   5   42.80    8.20
  -8   5   5   37.50    8.10
  -7  -5   5   14.70    7.40
  -7  -5   5    0.40    7.10
  -7   5   5    4.60    7.30
   7   5  -5    3.70    7.20
  -7   5   5   14.90    6.80
  -7   5   5    7.50    7.30
  -6  -5   5   10.90    6.30
  -6  -5   5    6.90    6.20
  -6   5   5   15.00    7.10
   6   5  -5    8.50    6.60
  -6   5   5   16.20    7.30
  -5  -5   5   16.00    6.30
  -5  -5   5   12.90   10.50
   5  -5  -5   12.10    6.60
  -5   5   5    5.20    6.30
   5   5  -5   19.90    6.80
  -5   5   5   17.50    8.00
  -4  -5   5    6.00    7.00
   4  -5  -5   26.90    7.10
  -4  -5   5   26.00    6.60
   4   5  -5   14.30    6.50
  -4   5   5   33.80    8.00
  -4   5   5   21.30    8.10
  -3  -5   5    9.30   10.80
  -3  -5   5   30.90    7.60
   3  -5  -5   35.40    7.10
   3   5  -5   20.10    7.10
  -3   5   5   33.20    8.80
  -3   5   5   28.80    9.00
  -2  -5   5    9.20   10.60
  -2  -5   5   42.20    7.80
   2  -5  -5   31.00    7.20
  -2   5   5   25.20    8.10
   2   5  -5   29.50    7.80
  -2   5   5   23.00    7.90
   1  -5  -5   -4.90    5.70
  -1  -5   5   -0.70    5.80
  -1   5   5    8.50    7.00
  -1   5   5   -3.90    7.30
   1   5  -5    1.90    6.10
   0  -5  -5   14.50    7.40
   0  -5   5   18.60    5.30
   0   5   5   18.70    8.10
   0   5   5   20.90    7.30
   0   5  -5   21.10    7.00
   1  -5   5   53.69    8.70
   1  -5   5   54.69    7.30
   1   5   5   57.49    9.60
   1   5   5   52.69   10.10
  -1   5  -5   54.79    9.60
   2  -5   5  499.25   22.90
  -2  -5  -5  460.05   25.00
   2  -5   5  469.85   25.10
  -2   5  -5  460.05   26.40
   2   5   5  476.65   27.00
   2   5   5  464.05   27.20
   3  -5   5    8.30    6.10
  -3  -5  -5    9.60    7.60
   3  -5   5   11.40    5.50
   3   5   5   15.50    8.30
  -3   5  -5   14.00    7.20
   3   5   5   35.30    9.60
  -4  -5  -5   40.70    8.50
   4  -5   5   45.80    6.00
   4  -5   5   49.30    7.70
   4   5   5   37.60    8.70
  -4   5  -5   28.80    7.70
   4   5   5   45.90    9.10
   5  -5   5   -1.40    6.90
   5  -5   5   -6.70    4.30
  -5  -5  -5    0.50    7.20
   5   5   5    3.80    7.40
  -5   5  -5   -1.00    7.10
  -5   5  -5   -0.50    8.60
   5   5   5    2.90    9.00
   6  -5   5  538.85   28.90
   6  -5   5  549.25   24.10
  -6  -5  -5  572.54   29.70
   6   5   5  568.34   31.40
   6   5   5  572.84   30.90
   6   5   5  567.04   29.70
  -6   5  -5  550.84   29.30
  -6   5  -5  530.45   30.10
  -7  -5  -5  -11.10    9.10
   7  -5   5   -1.20    7.20
   7   5   5   -0.80    9.50
  -7   5  -5   15.30    8.00
  -7   5  -5    1.30   10.40
   7   5   5   -0.10   10.50
   7   5   5    7.40    7.40
  -8  -5  -5    1.00    8.00
   8  -5   5  -11.60    6.60
  -8   5  -5   -0.90    7.70
  -8   5  -5    7.30    8.90
   8   5   5    4.70   10.30
   8   5   5   -1.40    7.40
   8   5   5   -1.40    7.90
   9  -5   5   -9.20    8.10
  -9  -5  -5    9.50    9.40
   9   5   5   -2.70    9.90
   9   5   5  -24.00    8.70
   9   5   5   -6.70    8.50
  -9   5  -5    6.80    7.60
  -9   5  -5    6.30   10.00
  10  -5   5  189.38   21.00
 -10  -5  -5  210.58   22.10
  10   5   5  205.18   20.30
  10   5   5  265.77   26.30
 -10   5  -5  247.78   21.40
  10   5   5  212.58   22.80
 -10   5  -5  208.58   25.80
 -11  -5  -5  104.09   14.60
  11  -5   5  138.39   13.80
  11   5   5  129.39   13.50
  11   5   5  122.89   14.70
  11   5   5  107.89   15.90
 -11   5  -5  127.09   12.80
 -11   5  -5  179.18   19.40
  12  -5   5   42.10   11.60
 -12  -5  -5   48.50   13.30
  12   5   5   50.39   16.20
  12   5   5   60.29   12.10
 -12   5  -5   52.59   11.00
  12   5   5   83.59   15.20
 -13  -5  -5   60.69   15.50
  13  -5   5   66.79   13.70
  13   5   5   64.09   13.20
  13   5   5   69.29   16.80
  13   5   5   56.49   15.70
 -13   5  -5   85.29   17.70
 -13   5  -5   59.89   12.60
  14  -5   5   -4.70   12.50
 -14  -5  -5  -12.10   16.20
 -14   5  -5    4.10   14.30
  14   5   5    2.30   12.00
 -14   5  -5   -3.50   10.80
  14   5   5   13.70   17.70
  14   5   5   -0.40   15.10
  15  -5   5   12.50   13.60
 -15  -5  -5   11.90   19.10
 -15   5  -5   20.80   11.80
  15   5   5   26.60   12.60
 -15   5  -5   19.60   15.60
  15   5   5   17.50   15.50
 -16  -5  -5   -4.70   23.10
  16   5   5   -3.50   20.00
 -16   5  -5   -7.40   18.60
 -16   5  -5   16.00   13.00
 -16   6   5    0.00   17.70
  16   6  -5    4.30   14.70
 -16   6   5   -7.20   10.60
 -16   6   5   19.10   11.60
  16   6  -5    4.10   12.70
  16   6  -5   -7.70   16.20
 -15   6   5   18.50   15.40
  15   6  -5  -19.40   16.70
  15   6  -5    6.10   12.40
  15   6  -5    6.60   14.20
 -15   6   5   24.40   11.00
 -15   6   5   -8.50   13.40
 -15   6   5  -19.90    9.70
 -14  -6   5  -41.40   18.80
 -14   6   5    4.40   12.70
  14   6  -5   -8.00   17.40
 -14   6   5   -5.90   10.00
 -14   6   5   -4.80   10.60
 -14   6   5   -0.20   12.80
  14   6  -5    9.20   14.30
  14   6  -5  -15.20   10.90
 -13  -6   5   -7.50   14.20
 -13   6   5   -1.10    9.10
  13   6  -5   10.70   13.20
 -13   6   5    2.50   11.40
  13   6  -5    7.70   13.40
  13   6  -5   -6.10   11.10
 -13   6   5    3.90   13.50
 -13   6   5    4.40    9.50
 -12  -6   5   -2.60   13.70
  12   6  -5   -5.90   13.00
  12   6  -5    3.60   12.10
  12   6  -5   -1.30    9.90
 -12   6   5    2.80    9.10
 -12   6   5    1.10   12.10
 -12   6   5   13.20   13.70
 -12   6   5    4.00    8.70
 -11  -6   5    1.30   10.70
  11   6  -5   -5.80   10.50
  11   6  -5   -6.80   12.30
 -11   6   5   -4.30   12.50
 -11   6   5   -6.80   10.20
 -11   6   5    9.00    8.20
 -11   6   5   -1.00    9.50
  11   6  -5   -5.20    9.50
 -10  -6   5    3.10   10.60
 -10   6   5   32.90    9.70
  10   6  -5   33.30   10.90
  10   6  -5   18.70   12.00
  10   6  -5   31.40   11.70
 -10   6   5   13.10    8.60
 -10   6   5   15.70    9.60
 -10   6   5   37.50   12.50
  -9  -6   5   40.40   10.20
  -9   6   5   18.40    9.00
  -9   6   5   35.00    8.90
  -9   6   5   17.10    9.50
   9   6  -5   20.10    9.50
   9   6  -5   18.30   10.40
  -8  -6   5    7.90    9.30
  -8   6   5   -9.30    8.30
  -8   6   5   -3.40    8.10
   8   6  -5    1.70    8.70
  -8   6   5    1.00    9.00
  -7  -6   5  325.27   23.10
   7   6  -5  289.37   25.00
  -7   6   5  342.57   25.80
  -7   6   5  328.37   23.10
  -7   6   5  321.67   22.40
  -6  -6   5  189.68   19.50
   6   6  -5  188.18   21.30
  -6   6   5  156.78   19.40
  -6   6   5  201.58   22.60
   5  -6  -5   93.29   10.80
  -5  -6   5   87.39   11.40
  -5  -6   5   72.89   10.50
  -5   6   5  115.79   12.50
   5   6  -5   92.49   11.80
  -5   6   5  118.49   12.80
   4  -6  -5  100.79   11.10
  -4  -6   5   96.19   11.00
  -4  -6   5   99.79   11.70
   4   6  -5   79.39   10.60
  -4   6   5   75.29   11.50
  -4   6   5  104.99   11.60
  -3  -6   5   72.69   11.00
   3  -6  -5  102.59   10.90
  -3  -6   5   75.09   10.10
   3   6  -5   85.79   11.90
  -3   6   5   96.49   12.00
  -3   6   5   89.39   11.10
   2  -6  -5    1.00    7.70
  -2  -6   5   15.20    9.50
  -2  -6   5  -13.30    6.20
  -2   6   5    8.50    9.50
   2   6  -5  -11.50    8.40
   2   6  -5    9.60    8.80
  -2   6   5    0.70    8.30
  -1  -6   5   47.70    9.60
   1  -6  -5   23.20    8.50
  -1  -6   5    9.60    8.80
   1   6  -5   21.70    8.30
   1   6  -5   26.80    9.50
  -1   6   5   21.60    9.70
  -1   6   5   18.70    9.70
   0  -6   5   10.80    7.30
   0  -6   5   39.60    8.30
   0  -6  -5    9.00    7.40
   0   6  -5   11.70    8.30
   0   6  -5   11.10    7.60
   0   6   5    6.50    9.30
   0   6   5   10.40    9.30
   1  -6   5  325.87   18.70
  -1  -6  -5  257.37   21.00
   1  -6   5  237.98   20.30
  -1   6  -5  260.87   22.80
   1   6   5  254.87   23.40
   1   6   5  262.67   23.20
  -2  -6  -5   15.50    8.80
   2  -6   5   15.30    7.80
   2  -6   5   17.80    7.10
   2   6   5   15.10    9.50
   2   6   5   24.40   10.20
  -2   6  -5    4.50    8.70
  -3  -6  -5  181.68   18.90
   3  -6   5  172.18   15.40
   3  -6   5  195.78   18.40
   3   6   5  193.98   22.80
   3   6   5  199.38   23.20
  -3   6  -5  224.48   21.10
  -4  -6  -5   -2.80    7.70
   4  -6   5   -0.30    8.30
   4  -6   5    0.10    6.30
   4   6   5    9.80    9.10
   4   6   5    5.80    9.20
   4   6   5    4.70   10.40
  -4   6  -5    0.40    8.10
   5  -6   5   44.30    7.70
  -5  -6  -5   37.70   10.30
   5  -6   5   51.19   10.00
  -5   6  -5   46.60   10.50
   5   6   5   49.50   12.90
   5   6   5   53.79    9.80
  -5   6  -5   14.40   10.80
   5   6   5   50.09   11.70
   6  -6   5    6.70    8.80
   6  -6   5    8.50    5.90
  -6  -6  -5    7.50    8.50
   6   6   5   19.40   11.80
  -6   6  -5    8.00   10.20
   6   6   5   31.40   10.50
  -6   6  -5   22.50    9.30
   6   6   5    9.10   10.00
   7  -6   5   -9.30    5.30
  -7  -6  -5   11.70    7.80
   7  -6   5    3.30    9.60
   7   6   5    4.10    8.70
  -7   6  -5    8.10   11.10
   7   6   5    1.40    9.90
   7   6   5   -1.30   10.40
  -7   6  -5   -4.40    8.60
   8  -6   5   34.10   10.90
  -8  -6  -5   31.90   10.40
   8   6   5   21.40   10.70
   8   6   5    7.40   11.10
  -8   6  -5   10.70    9.80
   8   6   5   25.30   10.70
  -8   6  -5   15.50   11.70
   9  -6   5  -32.10   10.80
  -9  -6  -5   -6.70   11.30
  -9   6  -5    6.90    9.60
   9   6   5   22.60   22.70
   9   6   5   -3.70    9.60
   9   6   5   -0.30   10.90
 -10  -6  -5   -1.30   12.70
  10  -6   5   23.60   10.90
  10   6   5   22.70   13.60
  10   6   5   15.70   14.00
 -10   6  -5   10.00    9.50
 -10   6  -5    8.90   13.60
  10   6   5   36.30   11.90
 -11  -6  -5   -5.10   15.60
  11  -6   5   -4.60   11.30
  11   6   5    1.50   13.30
 -11   6  -5    2.70    9.80
  11   6   5  -11.70   14.40
  11   6   5   -9.90   12.60
 -11   6  -5   -9.30   14.20
 -12  -6  -5    7.00   18.80
  12  -6   5   -9.90   11.90
 -12   6  -5   15.00   14.40
  12   6   5   27.10   16.00
 -12   6  -5   11.10   11.10
  12   6   5   31.10   16.50
  12   6   5   -4.80   13.20
 -13  -6  -5    6.00   21.80
  13  -6   5  -13.40   12.60
 -13   6  -5   -3.40   11.90
  13   6   5   -7.20   12.60
  13   6   5   16.50   17.00
 -13   6  -5   22.50   19.20
  14   6   5   22.20   18.30
 -14   6  -5   -6.00   18.20
  14   6   5   -7.80   13.80
 -14   6  -5    6.10   12.70
  13   7  -5    1.50   13.30
 -13   7   5   15.40   12.30
 -13   7   5   -5.90   14.40
  13   7  -5    8.30   15.20
  13   7  -5    9.50   18.50
 -13   7   5   10.40   17.40
 -13   7   5   16.70   18.40
 -12   7   5    8.00   31.10
  12   7  -5  -41.20   19.50
  12   7  -5    7.80   12.40
  12   7  -5   24.10   16.90
 -12   7   5   -9.10   14.20
 -12   7   5   13.90   11.80
 -11  -7   5  -18.60   15.50
  11   7  -5  -14.10   17.40
  11   7  -5    0.50   12.60
 -11   7   5    9.30   11.80
 -11   7   5    2.80   18.80
 -11   7   5    9.60   15.70
 -11   7   5   14.10   12.50
  11   7  -5   14.00   14.10
 -10  -7   5   15.00   13.50
 -10   7   5   42.60   14.50
  10   7  -5   40.20   12.80
 -10   7   5   24.00   12.00
 -10   7   5   64.89   14.70
 -10   7   5   40.60   11.80
  10   7  -5   38.10   17.80
  10   7  -5   43.90   12.70
  -9  -7   5    7.90   12.90
  -9   7   5    5.40   12.90
   9   7  -5   -3.00   11.90
  -9   7   5   -0.50   10.30
   9   7  -5   14.00   12.80
  -9   7   5    9.40   11.20
  -8  -7   5    2.50   11.70
  -8   7   5  -25.80    9.20
  -8   7   5  -13.00   11.20
   8   7  -5   -1.00   10.50
  -8   7   5  -12.90    9.40
  -7  -7   5   50.79   13.10
   7   7  -5   83.89   13.90
  -7   7   5   60.59   12.10
  -7   7   5   55.59   13.60
  -7   7   5   85.19   13.30
  -6  -7   5   14.30    9.80
   6   7  -5    8.20   11.30
  -6   7   5    1.50   10.40
  -6   7   5   14.30   10.20
  -6   7   5    3.40    9.30
   5  -7  -5   -1.50    9.30
  -5  -7   5   -4.30    9.10
   5   7  -5    2.00   10.90
  -5   7   5   12.90   11.30
  -5   7   5    2.20   12.20
  -4  -7   5  199.48   22.00
   4  -7  -5  180.38   20.40
   4   7  -5  157.88   16.70
  -4   7   5  243.38   27.90
  -4   7   5  201.38   23.50
   3  -7  -5   47.10   11.90
  -3  -7   5   54.39   10.80
  -3   7   5   47.80   11.70
  -3   7   5   40.00   11.40
   3   7  -5   38.10   11.70
  -2  -7   5  169.88   21.90
   2  -7  -5  197.78   21.30
  -2  -7   5  242.68   23.10
  -2   7   5  278.57   26.70
   2   7  -5  262.07   25.60
  -2   7   5  265.87   25.50
  -1  -7   5   64.59   11.90
   1  -7  -5   66.69   10.70
  -1  -7   5   79.29   12.30
  -1   7   5   76.99   14.10
  -1   7   5   65.39   11.50
   1   7  -5   67.09   12.30
   0  -7   5   16.00    9.30
   0  -7  -5  -16.70    9.50
   0  -7   5  -15.50    9.40
   0   7  -5    1.50   10.60
   0   7   5  -15.50   10.50
   0   7   5   -4.10    9.90
   1  -7   5    9.70    9.30
  -1  -7  -5    4.50   10.80
   1  -7   5   45.60   10.50
  -1   7  -5   22.20   10.50
   1   7   5   21.50   12.20
   1   7   5   27.90   11.20
  -2  -7  -5    0.60    9.90
   2  -7   5    3.20    9.80
   2   7   5   17.70   12.10
  -2   7  -5    2.50   10.00
   2   7   5   12.80    9.80
   3  -7   5  -18.10   10.10
  -3  -7  -5   -4.40   10.20
   3  -7   5   14.60    8.70
   3   7   5   20.70   12.40
   3   7   5   18.20   12.00
  -3   7  -5   -3.30   10.20
  -4  -7  -5  -26.90   11.10
   4  -7   5  -15.90    8.50
   4  -7   5    8.20   10.90
  -4   7  -5   -6.80   12.50
   4   7   5  -13.60   11.40
   4   7   5   -2.10   23.60
   4   7   5   10.20   12.10
   5  -7   5   31.50   11.40
   5  -7   5   19.40    9.00
  -5  -7  -5   -1.60   11.70
   5   7   5   23.10   13.40
   5   7   5   16.10   13.20
  -5   7  -5   34.20   16.40
   5   7   5   55.59   14.70
  -6  -7  -5   18.40   14.40
   6  -7   5   32.90    9.20
   6  -7   5   36.50   11.80
   6   7   5   55.49   17.30
   6   7   5   31.10   20.40
   6   7   5   37.60   15.30
  -6   7  -5   29.60   19.00
  -6   7  -5   52.19   15.00
   7  -7   5  -11.30   10.80
  -7  -7  -5    6.70   14.20
   7  -7   5    1.00    7.80
  -7   7  -5   11.40   15.30
   7   7   5   12.40   16.30
  -7   7  -5   18.10   11.90
   7   7   5   26.60   14.30
   8  -7   5   12.90   12.50
  -8  -7  -5   -3.40   17.20
  -8   7  -5    0.10   14.20
   8   7   5   10.50   15.90
  -8   7  -5   -7.00   10.50
   8   7   5    8.60   18.10
   8   7   5    8.50   18.50
   9  -7   5   26.20   14.70
  -9  -7  -5   23.50   20.30
   9   7   5   -2.80   18.70
  -9   7  -5   -4.40   16.50
   9   7   5  -18.90   12.60
  -9   7  -5  -15.20   11.10
   9   7   5   -0.20   16.80
  10  -7   5   10.80   16.30
  10   7   5   15.00   14.40
 -10   7  -5   39.00   17.70
  10   7   5   28.20   17.30
 -10   7  -5    5.00   12.60
  11   7   5   21.80   19.10
 -11   7  -5    4.70   17.10
 -11   7  -5   10.70   12.80
  11   7   5    8.30   14.50
 -10   8   5   -2.50   18.40
   9   8  -5    2.10   14.50
  -9   8   5   -8.30   14.60
  -9   8   5    8.70   14.80
   9   8  -5    6.20   15.40
  -9   8   5   -4.60   12.90
  -8  -8   5   -5.60   16.40
  -8   8   5   23.60   14.10
  -8   8   5   18.90   12.90
   8   8  -5    0.10   15.00
  -8   8   5    6.00   14.30
  -7  -8   5   -9.30   17.70
  -7   8   5    7.60   12.30
   7   8  -5   11.60   14.10
  -7   8   5   19.90   14.40
  -6  -8   5    7.70   14.10
   6   8  -5   16.60   15.70
  -6   8   5   11.40   12.30
  -6   8   5  -15.30   12.70
  -6   8   5    6.90   13.60
   5  -8  -5  -14.00   13.30
  -5  -8   5  -20.00   14.50
   5   8  -5    4.10   14.40
  -5   8   5    6.90   12.60
  -5   8   5   13.50   16.90
   4  -8  -5    6.40   13.30
  -4  -8   5  -17.00   13.00
   4   8  -5    4.40   13.50
  -4   8   5    4.60   13.50
  -4   8   5    8.30   13.00
   3  -8  -5   -5.50   12.40
  -3  -8   5   20.40   14.10
   3   8  -5   -2.90   13.30
  -3   8   5   24.00   17.90
  -3   8   5    1.20   12.30
   2  -8  -5  -26.90   12.40
  -2  -8   5   -4.30   12.10
  -2   8   5   28.10   24.40
  -2   8   5   -3.10   15.10
   2   8  -5   -3.10   13.10
   1  -8  -5   -2.90   13.00
  -1  -8   5   -1.20   12.80
  -1   8   5   17.00   16.00
   1   8  -5    3.30   14.10
  -1   8   5   15.20   13.80
   0  -8  -5    1.90   13.00
   0  -8   5  -11.50   11.10
   0   8   5    4.50   14.50
   0   8  -5    1.00   13.90
   0   8   5   17.60   15.20
  -1  -8  -5   21.60   13.90
   1  -8   5    2.50   13.40
  -1   8  -5    6.60   12.20
   1   8   5   33.70   17.10
   1   8   5   54.89   14.30
  -2  -8  -5  -29.10   14.50
   2  -8   5   -5.60   12.80
   2   8   5   17.00   15.20
  -2   8  -5   14.10   14.00
   2   8   5    1.00   14.90
   3  -8   5  -31.80   11.30
  -3  -8  -5   19.90   16.20
  -3   8  -5   13.90   14.00
   3   8   5   12.40   15.00
   3   8   5    2.00   17.30
  -4  -8  -5  -28.60   16.80
   4  -8   5    3.20   10.90
   4   8   5    4.80   17.40
   4   8   5    0.40   16.20
  -4   8  -5    3.70   12.30
   4   8   5   -1.20   20.10
   5  -8   5  -17.10   13.30
  -5  -8  -5  -20.40   28.10
   5   8   5   10.60   14.30
  -5   8  -5   16.60   18.60
  -5   8  -5   12.40   13.30
   5   8   5  -22.50   32.90
   5   8   5    2.90   16.50
   6  -8   5   -3.10   10.70
   6   8   5  -16.40   15.60
  -6   8  -5  -26.90   12.70
  -6   8  -5   14.70   17.80
   6   8   5    8.70   16.20
   7   8   5   10.90   16.70
  -7   8  -5   -7.60   14.40
  -7   8  -5   20.10   19.40
   7   8   5   20.10   17.00
  22   0  -6  240.28   29.80
  22   0  -6  170.38   25.70
 -22   0   6  190.88   19.40
 -21   0   6   -7.00   14.00
  21   0  -6  -10.20   18.20
 -21   0   6    9.40   12.70
  21   0  -6   -1.70   13.80
  20   0  -6  125.99   15.20
  20   0  -6   97.99   18.40
 -20   0   6   94.39   13.90
 -20   0   6  120.79   14.10
  19   0  -6  827.12   48.20
  19   0  -6  844.82   40.80
 -19   0   6  818.62   42.00
 -19   0   6  833.52   40.50
 -18   0   6    5.90    8.90
  18   0  -6    6.60   12.70
 -18   0   6   -4.30    8.90
 -17   0   6  -16.00    7.90
  17   0  -6   11.20    7.40
 -17   0   6   10.20    7.80
  17   0  -6   -0.70   11.40
  16   0  -6  183.28   18.50
  16   0  -6  184.28   16.40
 -16   0   6  165.38   17.10
 -16   0   6  143.09   15.60
  15   0  -6   14.00    8.50
  15   0  -6    6.90    6.90
 -15   0   6   20.30    7.00
  14   0  -6    2.70    8.70
  14   0  -6    9.30    5.90
 -14   0   6    7.10    6.30
 -14   0   6   -0.30    8.40
  13   0  -6   88.99   11.50
 -13   0   6  107.79   11.20
  13   0  -6  100.09   10.70
 -13   0   6   84.49   11.10
 -12   0   6  543.95   24.70
  12   0  -6  576.34   24.70
 -12   0   6  538.15   27.10
  12   0  -6  534.15   29.10
  11   0  -6  657.43   32.70
  11   0  -6  695.93   28.90
 -11   0   6  671.93   29.00
 -11   0   6  706.53   31.60
  10   0  -6  259.37   17.70
 -10   0   6  250.17   13.30
 -10   0   6  260.87   11.40
  10   0  -6  233.48   12.80
   9   0  -6  262.17   17.60
  -9   0   6  280.57   13.80
   9   0  -6  286.47   13.40
  -9   0   6  300.27   12.90
   8   0  -6   38.30    4.00
  -8   0   6   26.90    5.30
  -8   0   6   47.90    5.70
   8   0  -6   26.80    6.00
  -8   0   6   29.20    3.70
   7   0  -6  215.98   14.70
  -7   0   6  234.48   11.30
  -7   0   6  226.28   14.40
  -6   0   6   16.70    4.60
  -6   0   6   15.80    3.20
   6   0  -6   11.60    4.90
  -5   0   6 1722.13   66.29
   5   0  -6 1592.94   66.39
  -5   0   6 1706.33   65.19
  -4   0   6  443.56   20.20
   4   0  -6  418.76   20.30
  -4   0   6  448.06   19.10
  -3   0   6 2328.47   90.09
  -3   0   6 2304.17   89.59
  -2   0   6  375.06   17.50
   2   0  -6  380.66   16.00
  -2   0   6  397.56   15.90
  -1   0   6 3165.18  118.59
   1   0  -6 2856.81  118.29
  -1   0   6 3201.78  117.69
   0   0   6   81.59    7.20
   0   0   6   83.49    8.70
   0   0  -6   72.99    7.30
  -1   0  -6 5314.27  213.08
   1   0   6 5676.53  213.08
   1   0   6 5718.43  213.08
   1   0   6 5598.44  213.38
   2   0   6    0.70    3.40
   2   0   6    2.20    4.10
   2   0   6    1.50    3.80
  -2   0  -6    5.30    4.00
   3   0   6 2913.71  110.79
  -3   0  -6 2781.82  110.89
   3   0   6 2800.62  110.09
   3   0   6 2938.21  110.69
   4   0   6  920.01   38.60
   4   0   6  980.90   39.30
  -4   0  -6  928.91   40.00
  -4   0  -6 1027.30   38.60
   4   0   6  954.30   39.60
  -5   0  -6   64.09    7.10
   5   0   6   46.50    5.50
   5   0   6   64.79    7.10
  -5   0  -6   45.10    6.90
   5   0   6   66.09    8.10
  -6   0  -6 1076.09   45.80
   6   0   6 1113.79   44.40
   6   0   6 1091.49   45.40
  -6   0  -6 1133.09   43.70
   6   0   6 1061.29   43.90
   7   0   6  430.96   21.00
  -7   0  -6  457.85   23.70
   7   0   6  449.26   22.60
  -7   0  -6  480.35   20.70
   7   0   6  512.25   21.40
   8   0   6    0.70    3.80
  -8   0  -6   -1.70    4.40
   8   0   6    3.80    5.30
  -8   0  -6    4.80    6.90
   8   0   6    2.50    4.30
  -9   0  -6  149.69   15.40
   9   0   6  165.28   11.40
  -9   0  -6  143.99   10.70
   9   0   6  137.69   11.30
  10   0   6   12.80    5.40
 -10   0  -6   15.20    5.00
  10   0   6   15.90    7.20
  10   0   6   13.60    4.80
 -10   0  -6    5.60    7.90
 -11   0  -6    3.80    7.40
 -11   0  -6    4.90    5.40
  11   0   6    9.70    5.10
  11   0   6    7.10    5.10
  11   0   6   -0.20    6.70
  12   0   6   -1.60    8.70
  12   0   6    9.40    5.00
 -12   0  -6   -3.50    5.40
  12   0   6    2.10    7.50
 -12   0  -6    0.80   10.20
  13   0   6   12.20   12.40
  13   0   6    9.30    5.20
 -13   0  -6   -1.50    5.90
  13   0   6    2.80    7.80
 -13   0  -6    3.40    8.40
 -14   0  -6    1.60   10.30
  14   0   6    7.10   11.60
 -14   0  -6    2.50    6.90
  14   0   6  -11.90    8.00
  14   0   6   -1.70    5.80
  15   0   6   -1.80   12.40
 -15   0  -6    4.70   10.70
  15   0   6  -15.90    5.90
 -15   0  -6    2.40    7.20
  15   0   6  -18.20    8.50
  16   0   6   -7.60    6.40
  16   0   6   -0.60   12.70
 -16   0  -6   -1.60    7.30
  16   0   6    8.90   11.90
  17   0   6   33.40   13.60
 -17   0  -6   56.09    8.90
  17   0   6   21.10   18.50
  17   0   6   28.70    7.90
 -17   0  -6   17.80   15.40
 -18   0  -6   32.00   14.10
  18   0   6   -4.70   15.60
  18   0   6   14.40   18.10
 -18   0  -6   19.70   10.20
  18   0   6   19.50    7.30
 -19   0  -6  -15.30   11.30
  19   0   6    6.70   18.10
 -19   0  -6    3.90   16.80
  21  -1  -6  -11.80   14.00
 -21  -1   6   -4.50   15.30
  21  -1  -6   -8.00   19.20
  21   1  -6    2.30   19.30
  21   1  -6   -8.60   13.70
 -21   1   6   22.80   14.10
 -21   1   6    3.20   12.60
  20  -1  -6   11.70   16.60
  20  -1  -6   11.40   12.50
 -20  -1   6  -31.40   13.30
  20   1  -6   -4.10   11.90
 -20   1   6   18.90   11.80
  20   1  -6    9.00   16.10
 -20   1   6   13.90   11.70
 -19  -1   6    5.70   10.40
  19  -1  -6    4.60   13.30
  19  -1  -6   10.90   10.20
 -19   1   6    6.20    9.40
  19   1  -6   12.50   11.60
 -19   1   6    4.40   10.50
  19   1  -6   -5.60   10.40
 -18  -1   6   -4.50    9.70
  18  -1  -6   11.70   14.30
 -18   1   6    9.70    9.40
  18   1  -6   -2.20    9.50
  18   1  -6   21.50   13.70
 -18   1   6  -10.80    9.10
  17  -1  -6   14.30    7.50
 -17  -1   6    8.50    8.10
 -17  -1   6    0.10    9.00
  17  -1  -6   -0.50   11.00
  17   1  -6    3.00   14.00
  17   1  -6   17.20    8.90
 -17   1   6    6.80    8.70
 -16  -1   6   83.39   11.30
  16  -1  -6   82.09   13.40
 -16  -1   6  110.19   11.40
  16  -1  -6   86.99   10.40
  16   1  -6   93.99   14.30
  16   1  -6  125.29   15.40
 -16   1   6  100.19   10.30
 -16   1   6   84.99   11.70
  15  -1  -6  277.57   17.30
  15  -1  -6  271.77   23.90
 -15  -1   6  262.27   19.10
  15   1  -6  279.47   25.10
 -15   1   6  249.88   21.80
  15   1  -6  251.27   17.90
 -15   1   6  266.77   18.10
 -14  -1   6    6.00    8.20
  14  -1  -6    8.50    6.20
  14  -1  -6    9.40    8.00
  14   1  -6    6.90    9.90
 -14   1   6    8.00    5.40
  14   1  -6    1.60    6.50
 -14   1   6   15.50    8.40
  13  -1  -6   91.59   10.90
 -13  -1   6   64.99    7.90
  13  -1  -6   51.39    9.10
 -13   1   6   93.59   10.60
  13   1  -6   55.29    9.40
 -13   1   6   56.49    7.90
  13   1  -6   96.69   11.30
  12  -1  -6   -1.50    4.60
  12  -1  -6    3.30    7.60
  12   1  -6    1.70    7.00
 -12   1   6    2.10    3.40
 -12   1   6   -7.50    6.70
 -12   1   6    7.30    4.40
  12   1  -6   -0.90    4.80
  11  -1  -6    1.20    5.90
  11  -1  -6    0.30    4.00
 -11  -1   6    0.20    2.40
 -11   1   6    5.40    4.50
  11   1  -6   -1.90    6.50
 -11   1   6    3.70    5.40
  11   1  -6   -9.00    4.40
  10  -1  -6   11.10    6.70
 -10  -1   6   17.60    6.30
  10  -1  -6    7.50    4.20
 -10  -1   6   17.60    3.10
  10   1  -6   17.70    8.00
  10   1  -6   14.80    4.60
 -10   1   6    7.90    5.80
 -10   1   6   16.20    4.50
  -9  -1   6    2.20    4.70
   9  -1  -6    7.50    6.60
  -9  -1   6    2.00    2.80
  -9   1   6    1.90    3.30
   9   1  -6    6.20    6.30
  -9   1   6    3.90    5.10
   9   1  -6    1.90    3.70
  -8  -1   6  109.19   11.30
   8  -1  -6  115.09   12.70
  -8  -1   6  120.69    8.10
  -8   1   6  138.49   12.10
   8   1  -6  125.19    8.40
   8   1  -6  111.39    8.60
   8   1  -6  115.69   12.40
  -8   1   6  109.99    7.60
  -7  -1   6  526.75   23.80
  -7  -1   6  521.85   21.60
   7  -1  -6  516.85   24.80
   7   1  -6  519.45   21.60
   7   1  -6  487.95   21.90
   7   1  -6  501.25   24.30
  -7   1   6  493.45   21.10
  -7   1   6  542.85   24.20
  -6  -1   6  950.60   36.70
  -6  -1   6  955.90   38.10
   6   1  -6  890.81   38.20
   6   1  -6  851.01   36.70
  -6   1   6  906.91   38.30
   6   1  -6  912.91   36.10
  -5  -1   6 1435.46   55.99
  -5  -1   6 1475.55   55.29
   5   1  -6 1350.26   55.39
  -5   1   6 1460.45   56.69
   5   1  -6 1310.17   55.99
  -4  -1   6  102.99    8.50
  -4  -1   6   97.19    8.90
   4   1  -6  108.79    9.50
   4   1  -6  105.49    9.10
  -3  -1   6  184.88   10.70
  -3  -1   6  187.28   11.00
   3   1  -6  169.58   10.80
  -3   1   6  186.48    8.60
   3   1  -6  169.48   11.30
  -2  -1   6 4155.98  154.78
  -2  -1   6 4079.19  155.38
   2   1  -6 3834.22  155.28
  -2   1   6 4110.19  154.28
  -1  -1   6  427.96   19.10
   1  -1  -6  396.96   17.70
  -1  -1   6  443.66   17.80
  -1   1   6  396.36   19.40
  -1   1   6  419.96   17.60
   1   1  -6  405.86   19.30
   1   1  -6  400.76   18.30
   0  -1   6 1074.69   41.90
   0  -1  -6 1013.60   41.20
   0   1  -6 1012.90   41.50
   0   1  -6 1036.00   42.10
   0   1   6 1005.40   42.10
   0   1   6 1079.69   41.20
   1  -1   6 1958.90   74.29
  -1  -1  -6 1808.32   73.89
   1  -1   6 1957.50   74.09
  -1  -1  -6 1984.80   74.29
  -1   1  -6 1851.41   74.39
   1   1   6 1908.21   73.89
   1   1   6 1825.52   74.29
  -1   1  -6 1873.61   74.19
   2  -1   6   41.50    4.90
  -2  -1  -6   30.30    5.20
  -2  -1  -6   35.80    4.90
   2  -1   6   26.10    4.40
  -2   1  -6   26.10    4.80
  -2   1  -6   32.40    5.00
   2   1   6   26.60    5.10
   2   1   6   47.10    5.80
  -3  -1  -6 1148.99   44.80
   3  -1   6 1197.08   45.10
  -3  -1  -6 1075.79   45.20
   3  -1   6 1021.70   44.00
   3   1   6 1126.99   45.00
  -3   1  -6 1115.49   45.40
   3   1   6 1100.09   45.10
  -3   1  -6 1108.39   45.10
  -4  -1  -6  329.77   16.20
  -4  -1  -6  298.57   17.00
   4  -1   6  324.27   16.70
   4  -1   6  342.47   14.10
   4  -1   6  329.17   16.20
   4   1   6  322.17   16.50
   4   1   6  322.27   16.90
  -4   1  -6  291.37   16.80
  -4   1  -6  303.47   16.50
   5  -1   6    3.00    4.90
  -5  -1  -6    9.30    4.60
  -5  -1  -6   -3.30    4.40
   5  -1   6    2.50    3.80
  -5   1  -6    3.00    4.40
   5   1   6    3.70    5.40
  -5   1  -6    3.10    5.70
   6  -1   6  469.65   21.10
  -6  -1  -6  466.75   21.10
  -6  -1  -6  448.86   22.70
   6  -1   6  443.26   22.20
  -6   1  -6  454.35   21.50
  -6   1  -6  442.86   23.10
   6   1   6  438.06   21.70
   6   1   6  474.65   22.10
   7  -1   6  299.87   17.50
   7  -1   6  330.07   16.10
  -7  -1  -6  300.97   16.30
  -7  -1  -6  298.67   18.30
   7   1   6  317.57   17.40
   7   1   6  307.37   17.10
  -7   1  -6  314.87   18.50
  -8  -1  -6   19.80    6.60
  -8  -1  -6   26.90    5.40
   8  -1   6   23.40    5.70
   8  -1   6   26.40    4.70
   8   1   6   36.40    6.30
   8   1   6   28.70    6.30
  -8   1  -6   31.30    7.80
  -9  -1  -6  203.98   17.10
  -9  -1  -6  219.18   14.40
   9  -1   6  199.58   13.50
   9  -1   6  213.08   16.70
   9  -1   6  188.88   14.60
   9   1   6  197.58   15.00
   9   1   6  201.58   13.40
  -9   1  -6  200.98   16.90
   9   1   6  199.58   14.10
 -10  -1  -6   36.10    7.00
  10  -1   6   37.70    5.10
 -10  -1  -6   34.10   10.50
  10  -1   6   34.30    8.30
 -10   1  -6   33.00    9.50
  10   1   6   37.90    7.00
  10   1   6   37.40    5.70
  11  -1   6   75.29    9.50
 -11  -1  -6   80.19   10.80
  11  -1   6   99.69   11.00
  11  -1   6   66.19    9.20
 -11  -1  -6   77.79    8.80
 -11   1  -6   74.79   11.40
  11   1   6   93.69   11.40
  11   1   6   71.49    9.80
  11   1   6   71.09    8.50
  12  -1   6   61.19    9.30
  12  -1   6   66.49    9.40
  12  -1   6   75.29    7.30
 -12  -1  -6   72.69   10.70
 -12  -1  -6   57.09    8.30
 -12   1  -6   60.49   10.90
  12   1   6   68.39   10.30
  12   1   6  105.39   13.10
  12   1   6   96.99   11.50
  13  -1   6    1.40    5.50
  13  -1   6  -13.70    6.50
  13  -1   6    8.20    9.10
 -13  -1  -6   -4.60   10.30
 -13  -1  -6   -7.10    6.60
 -13   1  -6   -3.00   10.30
  13   1   6    3.60    5.30
  13   1   6   -4.90    6.70
  13   1   6   -6.60    8.90
  14  -1   6   93.99   11.80
  14  -1   6  162.18   15.80
 -14  -1  -6  103.59   14.10
 -14  -1  -6  130.49   16.40
  14  -1   6  104.79    9.60
  14   1   6   97.49    8.90
  14   1   6   95.19   11.90
 -14   1  -6  112.19   13.70
  15  -1   6  -12.30    6.70
 -15  -1  -6  -12.00    8.10
 -15  -1  -6    8.40   10.70
  15  -1   6   15.40   11.00
  15  -1   6  -11.50   10.10
  15   1   6   -1.90   13.50
  15   1   6  -11.50    6.20
 -15   1  -6  -12.60   11.50
  15   1   6  -11.50    9.40
  16  -1   6    4.90   10.60
 -16  -1  -6   18.50   15.50
 -16  -1  -6   -7.50    9.40
  16  -1   6   21.30   13.10
  16  -1   6   25.10    8.00
  16   1   6    4.70   10.90
  16   1   6   16.20    6.60
  16   1   6   11.30   14.70
  17  -1   6    5.30    7.30
 -17  -1  -6   15.10   17.80
 -17  -1  -6    5.50   13.10
  17  -1   6   15.80   13.70
  17  -1   6   -1.50   13.50
  17   1   6    8.70   13.70
 -17   1  -6   -8.30   14.60
  17   1   6  -11.80    7.20
  17   1   6   -3.20   17.10
 -18  -1  -6   18.40   15.10
 -18  -1  -6   15.20   12.60
  18  -1   6   11.00    7.60
  18  -1   6   -0.30   15.70
 -18   1  -6   38.10   14.30
  18   1   6   20.00   18.00
  18   1   6   24.80   19.90
  18   1   6   14.50    7.60
  19  -1   6   55.29   19.20
 -19  -1  -6   16.30   12.50
 -19  -1  -6   39.00   17.80
 -19   1  -6   32.50   15.30
  19   1   6   44.30   21.90
 -21  -2   6   15.90   18.50
  21  -2  -6    4.70   18.60
  21   2  -6  -22.80   13.90
  21   2  -6    7.50   19.30
 -21   2   6    6.50   14.00
 -21   2   6    0.50   12.80
  20  -2  -6   16.10   18.80
 -20  -2   6   14.20   14.00
 -20   2   6    3.20   10.90
  20   2  -6    5.90   15.00
 -20   2   6   26.00   11.00
  20   2  -6    7.70   13.10
 -19  -2   6    9.30   12.90
  19  -2  -6   11.10   15.20
  19   2  -6   10.30   12.70
  19   2  -6  -32.60   12.20
 -19   2   6   -0.20   10.60
  18  -2  -6   15.30   14.30
 -18  -2   6    0.30   10.50
 -18   2   6   -6.00    9.30
 -18   2   6  -24.80   10.80
  18   2  -6    4.40   10.40
  18   2  -6    4.10   14.00
 -17  -2   6   50.09   11.20
  17  -2  -6   51.39   15.40
 -17   2   6   60.19   10.30
  17   2  -6   58.89   11.10
 -17   2   6   47.50   12.90
  17   2  -6   47.00   14.10
 -16  -2   6   67.49   11.90
  16  -2  -6   49.90   12.20
 -16   2   6   45.80   12.00
 -16   2   6   51.59    9.00
  16   2  -6   51.19    9.40
  16   2  -6   51.89   11.90
  15  -2  -6   20.30    9.50
 -15  -2   6   30.90    9.40
 -15   2   6   42.20    8.60
 -15   2   6   22.90   10.50
  15   2  -6   34.60   12.10
  15   2  -6   31.50    8.10
  14  -2  -6    4.70    9.60
 -14  -2   6  -15.00    6.70
 -14   2   6   12.90    7.00
  14   2  -6    0.70    7.60
 -14   2   6    4.20    8.10
 -14   2   6    5.40    4.00
  14   2  -6    2.10    8.20
  13  -2  -6    8.70    7.90
 -13  -2   6    5.20    7.00
 -13   2   6    8.80    6.40
 -13   2   6   18.40    6.30
  13   2  -6    5.50    6.10
 -13   2   6    8.20    4.00
  13   2  -6    3.90    7.40
  13   2  -6   14.20    4.20
  12  -2  -6   84.79   11.20
 -12  -2   6   55.09    7.90
  12   2  -6   55.29    9.40
 -12   2   6   90.79   10.60
 -12   2   6   58.09    9.80
  12   2  -6   73.09    9.00
  12   2  -6   99.99   10.70
 -12   2   6   79.99    8.80
  11  -2  -6   72.49   10.50
 -11  -2   6   51.69    7.70
 -11  -2   6   71.39    7.80
  11   2  -6   68.09    7.30
  11   2  -6   65.19    6.00
 -11   2   6   57.39    6.60
 -11   2   6   66.29    9.30
  11   2  -6   39.80    7.70
 -11   2   6   69.89    8.60
 -10  -2   6  273.27   16.40
  10  -2  -6  259.07   18.60
 -10  -2   6  272.97   13.60
  10   2  -6  245.68   14.20
 -10   2   6  267.37   14.50
  10   2  -6  278.37   15.10
  10   2  -6  252.67   18.40
 -10   2   6  259.07   16.80
  -9  -2   6   -7.50    4.70
  -9  -2   6    0.10    3.50
  -9   2   6   -6.20    4.70
   9   2  -6    2.30    4.70
   9   2  -6    8.50    7.10
   9   2  -6    1.60    4.10
  -9   2   6   -0.40    4.30
  -8  -2   6  431.86   19.20
  -8  -2   6  439.36   21.40
  -8   2   6  404.26   19.10
  -8   2   6  423.06   21.30
   8   2  -6  398.46   19.50
   8   2  -6  429.26   22.00
   8   2  -6  430.96   19.70
  -7  -2   6  296.87   14.60
  -7   2   6  268.17   14.00
   7   2  -6  288.47   16.80
   7   2  -6  287.57   15.10
  -7   2   6  285.17   16.40
  -6  -2   6  116.49    9.60
   6   2  -6  106.39   10.30
  -6   2   6  102.89   10.80
   6   2  -6  115.19   11.00
  -5  -2   6   46.40    5.20
   5   2  -6   52.29    6.00
  -5   2   6   31.80    5.00
  -5   2   6   41.00    6.50
   5   2  -6   45.10    6.00
  -4  -2   6   15.10    4.30
   4   2  -6   12.00    4.50
   4   2  -6   14.20    4.70
  -4   2   6   15.10    5.40
  -3  -2   6   19.40    4.50
   3   2  -6   21.00    4.30
   3   2  -6   27.20    5.00
  -3   2   6   20.20    5.70
  -2  -2   6   36.00    4.80
   2   2  -6   27.50    4.90
  -2   2   6   34.30    6.20
   2   2  -6   28.40    5.40
  -1  -2   6  629.14   27.40
   1  -2  -6  625.74   27.40
   1   2  -6  614.34   27.70
  -1   2   6  618.54   28.00
  -1   2   6  658.23   26.60
   0  -2  -6  120.99   10.50
   0  -2   6  127.69   10.40
   0   2   6  138.89   11.90
   0   2  -6  127.29   11.40
   0   2   6  137.29    9.60
  -1  -2  -6  560.44   24.60
   1  -2   6  554.04   24.40
   1   2   6  579.64   24.10
  -1   2  -6  545.85   24.80
  -1   2  -6  494.25   24.30
   1   2   6  536.65   25.20
   2  -2   6  138.79   10.70
  -2  -2  -6  137.19   10.80
   2   2   6  136.69   10.70
  -2   2  -6  121.09   11.50
  -2   2  -6  133.39   11.60
   2   2   6  126.29   12.10
   3  -2   6  231.28   13.80
  -3  -2  -6  231.38   14.70
  -3  -2  -6  235.98   14.10
  -3   2  -6  231.48   14.30
  -3   2  -6  221.78   14.30
   3   2   6  252.87   13.90
   3   2   6  215.68   15.10
  -4  -2  -6  423.26   21.70
   4  -2   6  468.95   20.80
  -4  -2  -6  412.36   21.10
  -4   2  -6  423.76   21.20
  -4   2  -6  427.56   21.90
   4   2   6  478.55   22.60
   5  -2   6  109.19    8.90
   5  -2   6  126.39   10.70
   5  -2   6  107.79   11.50
  -5  -2  -6  110.19   12.30
  -5  -2  -6   97.79   11.20
   5   2   6  120.79   10.80
  -5   2  -6  106.29   12.50
  -5   2  -6  106.79   11.40
   5   2   6  120.79   12.10
  -6  -2  -6  203.68   15.20
   6  -2   6  214.08   14.20
   6  -2   6  188.78   12.50
  -6  -2  -6  217.78   14.50
   6  -2   6  209.78   12.80
  -6   2  -6  204.08   14.30
  -6   2  -6  186.68   14.90
   6   2   6  208.68   14.80
  -7  -2  -6    4.30    6.60
   7  -2   6    7.50    5.10
   7  -2   6   14.40    4.40
   7  -2   6    7.20    5.30
  -7  -2  -6    7.50    5.80
  -7   2  -6   15.50    4.90
   7   2   6    1.00    4.90
  -7   2  -6    7.60    5.80
   7   2   6   -2.90    5.50
   8  -2   6  298.37   17.80
   8  -2   6  329.17   18.00
  -8  -2  -6  333.67   19.90
   8  -2   6  334.37   19.00
  -8  -2  -6  325.67   18.30
  -8   2  -6  301.07   20.20
   8   2   6  334.57   19.30
  -8   2  -6  337.87   18.30
   8   2   6  336.87   18.90
  -9  -2  -6   77.49    8.40
   9  -2   6   83.39   11.30
   9  -2   6   70.09    7.70
  -9  -2  -6   92.39   10.70
   9  -2   6   98.69   11.50
  -9   2  -6   60.29    9.50
   9   2   6   62.69    8.50
  -9   2  -6   69.19    7.80
  10  -2   6  204.78   14.00
 -10  -2  -6  186.58   15.60
  10  -2   6  203.58   15.80
  10  -2   6  181.48   16.70
 -10  -2  -6  194.88   18.50
 -10   2  -6  191.58   18.90
  10   2   6  199.08   16.60
 -10   2  -6  206.08   15.00
  10   2   6  176.58   15.90
  11  -2   6   19.20    6.80
 -11  -2  -6   31.30    8.00
 -11  -2  -6   25.90    8.70
  11  -2   6   28.20    8.00
  11  -2   6   25.80    6.60
  11   2   6   20.60    7.80
 -11   2  -6   27.60    6.40
 -11   2  -6   32.10   10.60
  11   2   6   20.20    8.30
  12  -2   6   -0.40    6.40
 -12  -2  -6   -9.90    6.80
  12  -2   6   -0.60    8.70
  12  -2   6    4.70    8.50
 -12  -2  -6   18.30   11.60
  12   2   6  -12.90    7.30
  12   2   6   -5.40    8.90
 -12   2  -6   -0.40    9.30
  13  -2   6  -20.80    7.10
  13  -2   6  -12.00    6.70
 -13  -2  -6   -2.20    8.80
 -13  -2  -6   10.40    8.90
  13  -2   6    0.70    8.90
  13   2   6    8.00    8.20
  13   2   6   15.70    9.10
  13   2   6   -2.00    5.60
 -13   2  -6    2.60    9.70
 -14  -2  -6   -6.20    8.60
  14  -2   6  -26.20    8.90
 -14  -2  -6    2.90   10.90
  14  -2   6   19.70    7.60
  14  -2   6    3.60   10.00
  14   2   6   -7.50    6.00
  14   2   6   17.50    8.90
 -14   2  -6   -3.50   11.40
  14   2   6    8.10   10.20
 -15  -2  -6    2.20   12.50
 -15  -2  -6   -9.20    9.20
  15  -2   6    2.40   12.00
  15  -2   6  -13.50    7.00
  15  -2   6   -3.30   10.70
 -15   2  -6   10.60   12.30
  15   2   6   -7.00   11.70
  15   2   6  -10.70    6.80
  16  -2   6  -16.40   13.10
 -16  -2  -6   -8.70   11.30
 -16  -2  -6   -6.50   11.40
  16  -2   6    4.90   12.90
  16  -2   6   -4.60    9.20
  16   2   6    3.30    8.00
  16   2   6   13.20   13.60
 -16   2  -6    3.30   12.40
  17  -2   6   12.80   15.50
  17  -2   6   16.10    8.60
 -17  -2  -6   23.00   14.40
 -17  -2  -6   27.30   12.30
  17  -2   6   -7.30   16.00
  17   2   6    1.20   18.00
  17   2   6    1.40    7.70
  17   2   6   -8.10   14.50
 -17   2  -6   32.20   14.20
  18  -2   6   14.00   15.20
 -18  -2  -6  -15.80   16.60
 -18  -2  -6    1.30   14.20
  18  -2   6   -9.60   20.10
  18   2   6   -8.00    8.10
  18   2   6  -22.70   31.90
 -18   2  -6   -7.30   16.60
  18   2   6   13.70   20.60
 -20  -3   6   73.39   19.10
  20  -3  -6   70.09   20.60
 -20   3   6   30.10   14.80
  20   3  -6   38.90   14.50
  20   3  -6   15.90   15.10
  19  -3  -6   -9.30   16.70
 -19  -3   6   10.50   14.00
  19   3  -6  -15.10   13.70
 -19   3   6   10.30   11.60
  19   3  -6   25.20   14.30
 -19   3   6  -12.20   14.80
 -18  -3   6   -3.60   13.40
 -18   3   6    0.60   13.20
 -18   3   6   17.30   10.90
  18   3  -6   -1.90   11.50
  18   3  -6   -5.60   11.00
  17  -3  -6    0.70   12.20
 -17  -3   6    4.30   11.30
 -17   3   6    9.80   10.70
 -17   3   6  -12.60   10.60
 -17   3   6   11.90    5.10
  17   3  -6   18.00   22.70
  17   3  -6   30.90   10.20
  16  -3  -6    4.60   11.30
 -16  -3   6   -5.40   10.40
  16   3  -6   -1.50    5.20
 -16   3   6    8.80    9.00
  16   3  -6   -9.90   11.30
 -16   3   6   -1.90    8.70
  16   3  -6  -12.70    9.10
 -16   3   6   -9.90    4.70
 -15  -3   6  164.68   20.90
  15  -3  -6  170.18   17.30
  15   3  -6  112.49   12.00
 -15   3   6  102.59   12.60
  15   3  -6  205.38   24.70
  15   3  -6  164.88   14.00
 -15   3   6  203.08   18.10
 -15   3   6  149.29   12.40
 -14  -3   6    0.50    7.90
 -14   3   6   19.80    5.50
  14   3  -6   21.50    8.00
  14   3  -6   22.20    6.20
 -14   3   6    6.60    7.30
 -14   3   6   30.30    8.20
  14   3  -6   29.70   11.50
 -13  -3   6   59.79    9.70
  13   3  -6   57.99   11.00
 -13   3   6   66.19    8.60
 -13   3   6   81.79   10.30
 -13   3   6   46.30    6.30
  13   3  -6   62.59    7.20
  13   3  -6   64.69    9.10
 -12  -3   6   40.40    8.30
  12   3  -6   32.00    9.00
  12   3  -6   49.80    8.20
 -12   3   6   40.30    7.20
 -12   3   6   35.30    5.80
 -12   3   6   49.70    9.00
  12   3  -6   36.20    6.40
 -11  -3   6    0.40    4.60
 -11  -3   6   -1.10    5.60
 -11   3   6    9.60    6.20
 -11   3   6    0.50    5.50
  11   3  -6    3.60    6.60
  11   3  -6   -2.90    5.30
 -11   3   6    8.90    5.50
  11   3  -6   -1.40    7.60
 -11   3   6    1.20    4.70
 -10  -3   6    2.50    4.10
 -10  -3   6   -1.10    5.10
 -10   3   6    0.10    5.50
  10   3  -6   -6.80    6.80
  10   3  -6   -0.90    4.60
 -10   3   6    7.20    5.10
  10   3  -6   -4.10    5.50
 -10   3   6    2.20    6.00
 -10   3   6    7.90    4.50
  -9  -3   6  291.87   17.40
  -9  -3   6  295.97   15.80
   9   3  -6  275.67   16.40
  -9   3   6  287.07   17.90
  -9   3   6  273.67   16.40
   9   3  -6  271.07   18.80
  -9   3   6  271.47   15.90
  -9   3   6  279.47   16.90
   9   3  -6  302.47   16.30
  -8  -3   6  427.56   21.00
  -8  -3   6  473.15   22.50
   8   3  -6  436.36   23.30
  -8   3   6  415.06   20.90
  -8   3   6  446.96   22.60
   8   3  -6  444.16   21.60
  -8   3   6  433.86   21.80
  -7  -3   6   13.60    5.20
  -7  -3   6   23.10    4.80
   7   3  -6   24.00    6.10
  -7   3   6   27.60    6.60
  -7   3   6   30.00    6.40
   7   3  -6   20.20    5.00
  -6  -3   6   30.90    6.40
  -6  -3   6   46.60    5.90
   6   3  -6   38.50    5.90
  -6   3   6   52.89    6.70
  -6   3   6   51.29    7.00
   6   3  -6   42.80    6.10
  -5  -3   6   34.80    5.60
  -5  -3   6   42.70    5.80
   5   3  -6   50.49    6.30
   5   3  -6   40.00    6.10
  -5   3   6   52.59    7.10
  -4  -3   6  371.46   18.80
  -4  -3   6  386.66   18.90
  -4   3   6  357.56   19.70
   4   3  -6  366.06   17.90
   4   3  -6  355.66   19.10
  -3  -3   6  288.87   16.10
  -3  -3   6  279.57   15.60
   3  -3  -6  310.57   16.30
   3   3  -6  265.77   16.20
   3   3  -6  280.37   14.30
  -3   3   6  284.47   16.90
  -2  -3   6  182.38   12.50
  -2  -3   6  175.58   11.80
   2  -3  -6  173.68   12.80
   2   3  -6  176.18   13.20
  -2   3   6  152.28   13.40
   1  -3  -6    9.80    5.40
  -1  -3   6    2.70    4.60
  -1  -3   6   15.30    5.30
   1   3  -6   12.30    5.00
  -1   3   6   16.70    6.70
   0  -3  -6 2731.43  105.09
   0  -3   6 2796.92  103.99
   0  -3   6 2774.42  104.99
   0   3   6 2529.75  105.29
   0   3  -6 2552.74  104.99
   1  -3   6    2.80    3.80
   1  -3   6    2.80    4.80
  -1  -3  -6    7.70    5.20
   1   3   6    7.10    5.70
  -1   3  -6    4.20    5.10
   1   3   6    4.70    4.50
  -2  -3  -6  314.67   17.40
   2  -3   6  299.27   14.40
   2  -3   6  327.87   17.30
  -2   3  -6  283.17   17.40
   2   3   6  308.07   16.90
  -2   3  -6  295.07   17.60
   2   3   6  329.57   18.80
  -3  -3  -6  145.29   12.10
   3  -3   6  139.09    8.80
   3  -3   6  135.79   11.90
  -3   3  -6  140.49   13.00
   3   3   6  126.39   13.90
   3   3   6  149.39   12.30
  -4  -3  -6    4.50    5.10
   4  -3   6   -1.30    4.70
  -4   3  -6    2.70    5.40
  -4   3  -6    2.10    5.10
   4   3   6    1.50    4.40
   4   3   6    5.70    5.90
   5  -3   6  118.59   12.40
  -5  -3  -6  132.79   12.80
   5   3   6  118.89   13.80
  -5   3  -6  120.09   13.10
   5   3   6  135.99   12.50
  -5   3  -6  127.39   13.90
  -6  -3  -6  266.57   16.50
   6  -3   6  263.67   16.00
   6   3   6  249.97   16.10
   6   3   6  245.18   17.90
  -6   3  -6  235.98   16.50
  -6   3  -6  222.98   18.20
  -7  -3  -6  152.18   14.30
   7  -3   6  171.88   14.10
   7  -3   6  153.28   11.90
   7   3   6  159.78   16.30
  -7   3  -6  154.78   14.50
  -7   3  -6  169.78   16.30
   8  -3   6   -2.60    5.40
   8  -3   6    2.00    5.20
  -8  -3  -6    6.80    5.80
   8   3   6    1.90    5.50
   8   3   6   -3.60    7.00
  -8   3  -6    1.00    9.00
  -8   3  -6    2.70    5.60
   9  -3   6   80.09    8.30
   9  -3   6   89.79    8.40
  -9  -3  -6   77.49   11.00
  -9  -3  -6   96.29   10.50
   9   3   6   66.99    9.30
   9   3   6   80.29   10.80
  -9   3  -6   62.89    9.70
  -9   3  -6   71.09    8.40
  10  -3   6    7.70    5.90
  10  -3   6    2.00    6.10
 -10  -3  -6    0.70    9.10
 -10  -3  -6  -16.90    8.00
 -10   3  -6   -0.70    9.80
  10   3   6   -1.80    5.70
  10   3   6   -0.40    8.40
 -10   3  -6    7.50    6.30
 -11  -3  -6  113.79   11.60
  11  -3   6  106.49   10.40
 -11  -3  -6  118.89   14.90
  11  -3   6   91.79    9.70
 -11   3  -6  126.99   15.40
  11   3   6  101.09   12.00
  11   3   6   81.49   11.30
 -11   3  -6   69.49   10.40
 -12  -3  -6  126.29   13.40
  12  -3   6  148.29   16.10
  12  -3   6  144.19   17.40
 -12  -3  -6   95.29   12.20
  12   3   6  100.89   13.40
 -12   3  -6  103.89   10.40
 -12   3  -6   88.09   12.00
  12   3   6  111.99   11.50
  13  -3   6   50.99    9.20
  13  -3   6   63.09   10.30
 -13  -3  -6   64.99   12.80
 -13  -3  -6   69.59   11.60
  13   3   6   71.19   12.40
 -13   3  -6   56.69   10.20
 -13   3  -6   47.20   13.00
  13   3   6   44.60    9.60
 -14  -3  -6   45.70   13.00
 -14  -3  -6   41.80   13.60
  14  -3   6   45.00    9.70
  14  -3   6   56.59   12.10
 -14   3  -6   44.10   14.80
  14   3   6   32.60   10.30
  14   3   6   56.69   12.80
 -14   3  -6   41.90    9.20
  15  -3   6   -2.40   10.70
  15  -3   6    1.90    9.20
 -15  -3  -6  -16.30   12.90
  15  -3   6    5.50   11.40
 -15  -3  -6   16.50   10.50
 -15   3  -6   11.40   13.00
  15   3   6    1.20   11.50
  15   3   6   12.80   12.90
 -16  -3  -6  -11.00   11.80
  16  -3   6    0.30   10.50
  16  -3   6   29.70   13.60
 -16  -3  -6    4.70   14.20
  16   3   6   -2.00    8.90
  16   3   6    3.30   16.20
 -16   3  -6   15.60   13.50
 -17  -3  -6   16.70   16.50
  17  -3   6   10.50   13.30
 -17  -3  -6   36.50   15.10
  17  -3   6   -1.60   10.80
  17   3   6   33.10    9.90
  17   3   6   -0.80    9.60
 -17   3  -6   11.10   17.70
  17   3   6  -17.50   20.60
 -18  -3  -6   16.00   19.00
  18  -3   6    2.30   15.40
  18  -3   6   -7.30   11.50
 -18  -3  -6   18.60   17.90
  18   3   6   -8.90   21.60
  18   3   6   11.00    9.30
  18   3   6    4.00    9.90
 -18   3  -6  -29.80   17.60
 -19  -4   6   17.30   22.00
 -19   4   6    0.40   14.80
 -19   4   6  -16.70   19.50
 -19   4   6   22.00   10.30
  19   4  -6   28.40   17.00
  19   4  -6   16.60   14.90
 -19   4   6   13.50    6.50
 -18  -4   6    0.70   17.50
 -18   4   6    2.00   10.00
  18   4  -6   23.30   12.80
 -18   4   6    6.10   14.00
  18   4  -6    2.40    7.30
 -18   4   6   25.30   12.70
 -18   4   6   -4.50    6.20
  18   4  -6   14.50   15.00
 -17  -4   6   40.00   15.90
  17   4  -6   47.50   13.60
 -17   4   6   88.49   13.70
 -17   4   6   49.10   10.70
 -17   4   6   45.00    7.60
  17   4  -6   53.69    8.70
  17   4  -6   44.90   13.10
 -17   4   6   39.50   13.60
 -16  -4   6   62.19   14.00
  16   4  -6   81.69   12.90
 -16   4   6   38.10   12.00
  16   4  -6   65.09    8.50
 -16   4   6   67.09    9.60
 -16   4   6   41.30    8.00
  16   4  -6   45.20   14.00
 -16   4   6   91.89   12.20
 -15  -4   6   -7.10   10.80
 -15   4   6    9.30   10.20
 -15   4   6   13.30    5.90
  15   4  -6  -10.50    6.90
  15   4  -6   -5.70    8.70
  15   4  -6   -5.10   10.80
 -15   4   6   -3.20    9.20
 -15   4   6   -2.90    7.60
 -14  -4   6  198.48   21.40
  14   4  -6  210.68   17.70
 -14   4   6  258.97   20.40
 -14   4   6  219.28   16.20
 -14   4   6  194.28   22.60
 -14   4   6  224.88   18.50
  14   4  -6  230.68   25.50
  14   4  -6  194.98   20.70
 -13  -4   6   37.50    8.80
 -13   4   6   35.60    8.10
  13   4  -6   30.40    8.00
 -13   4   6   40.20    7.20
  13   4  -6   45.50   10.30
 -13   4   6   34.40    9.40
  13   4  -6   37.70   11.70
 -13   4   6   37.90    9.90
 -12  -4   6   -9.60    8.30
  12   4  -6    9.60    7.20
 -12   4   6   14.60    7.00
  12   4  -6   14.30    7.50
 -12   4   6    5.20    5.90
 -12   4   6   13.70    7.90
  12   4  -6    7.90    9.60
 -12   4   6   13.20    7.40
 -11  -4   6  107.49   11.60
 -11   4   6  117.99   14.00
 -11   4   6  117.59   11.80
  11   4  -6  112.49   13.10
 -11   4   6  138.69   14.70
 -11   4   6  103.59   10.20
  11   4  -6   85.49   11.20
  11   4  -6  135.19   14.70
 -10  -4   6   71.79    8.10
 -10  -4   6   72.89    9.40
 -10   4   6   66.69    8.30
  10   4  -6   73.59    9.30
  10   4  -6   73.09    8.10
 -10   4   6   85.89    9.10
 -10   4   6   76.69   11.00
  10   4  -6   59.09    9.40
 -10   4   6   80.29    9.20
  -9  -4   6   69.19    9.10
  -9  -4   6   72.89    7.80
  -9   4   6   65.89    8.70
  -9   4   6   68.49    8.20
   9   4  -6   89.89   10.30
   9   4  -6   61.89    8.10
  -9   4   6   77.39    8.80
  -9   4   6   80.99    8.70
  -8  -4   6  136.19   12.70
  -8   4   6  152.28   15.60
  -8   4   6  133.09   14.90
  -8   4   6  150.28   14.30
   8   4  -6  153.98   15.20
   8   4  -6  135.49   14.00
  -7  -4   6  175.18   13.80
  -7  -4   6  163.08   14.80
   7   4  -6  165.18   15.20
   7   4  -6  169.98   14.90
  -7   4   6  177.58   15.50
  -7   4   6  167.28   15.10
  -7   4   6  169.38   15.10
  -6  -4   6  436.06   21.80
  -6  -4   6  433.46   22.70
   6   4  -6  403.56   22.30
   6   4  -6  438.66   21.80
  -6   4   6  397.76   22.50
  -6   4   6  412.86   22.90
  -5  -4   6   12.40    5.70
  -5  -4   6   18.40    5.80
   5   4  -6   10.30    5.80
  -5   4   6   12.70    6.30
   5   4  -6   19.70    5.70
  -4  -4   6   31.40    5.50
  -4  -4   6   44.50    7.40
   4  -4  -6   36.50    7.00
   4   4  -6   37.70    5.80
  -4   4   6   38.10    7.30
   4   4  -6   32.20    6.40
  -3  -4   6  120.29   12.40
   3  -4  -6  133.99   12.10
  -3  -4   6  122.49   11.70
   3   4  -6  134.59   13.50
  -3   4   6  121.99   13.50
   3   4  -6  124.79   11.00
  -2  -4   6  278.67   15.80
  -2  -4   6  274.67   16.60
   2  -4  -6  269.27   16.40
  -2   4   6  269.67   18.00
   2   4  -6  263.77   17.40
  -1  -4   6  101.79   11.70
   1  -4  -6   90.29   11.60
  -1  -4   6  112.09   10.30
   1   4  -6   75.39    7.90
  -1   4   6   63.19    8.20
   0  -4   6  382.96   19.20
   0  -4   6  387.46   20.30
   0  -4  -6  391.96   20.60
   0   4  -6  399.56   21.50
   0   4   6  372.06   22.00
   1  -4   6   -3.00    5.10
   1  -4   6   17.90    5.50
  -1  -4  -6    9.00    5.70
   1   4   6    8.60    6.00
  -1   4  -6    7.90    5.80
   2  -4   6  151.88   14.00
  -2  -4  -6  195.18   14.30
   2  -4   6  186.48   11.70
  -2   4  -6  178.48   15.20
   2   4   6  159.98   15.90
   2   4   6  189.58   14.10
  -3  -4  -6   62.19    7.40
   3  -4   6   75.79    8.00
   3   4   6   69.99    9.80
  -3   4  -6   53.29    7.60
   3   4   6   54.69    7.40
  -3   4  -6   49.50    7.30
   4  -4   6   78.89    8.60
  -4  -4  -6   82.69    9.40
   4  -4   6   99.19    8.30
  -4   4  -6   87.69   10.80
   4   4   6   70.29    8.70
  -4   4  -6   54.09    7.90
   4   4   6   62.19    9.50
  -5  -4  -6   29.20    8.90
   5  -4   6   36.50    7.30
  -5   4  -6   42.30    9.50
  -5   4  -6   27.00    7.70
   5   4   6   33.70    7.10
   5   4   6   37.10    9.20
  -6  -4  -6   62.99    8.60
   6  -4   6   44.70    7.50
   6   4   6   60.89   10.20
   6   4   6   38.00    6.90
  -6   4  -6   52.19   10.40
  -6   4  -6   57.89    7.80
   7  -4   6  243.68   17.80
  -7  -4  -6  237.58   18.30
   7   4   6  243.78   18.00
  -7   4  -6  218.48   18.60
  -7   4  -6  229.18   19.80
   7   4   6  243.98   20.90
   8  -4   6   21.30    7.20
  -8  -4  -6    7.70    7.40
   8   4   6    2.50    9.60
  -8   4  -6    3.30    8.40
  -8   4  -6    5.10    7.30
   8   4   6    8.10    6.80
  -9  -4  -6  477.65   26.10
   9  -4   6  455.15   34.30
   9   4   6  425.76   25.50
  -9   4  -6  471.85   25.20
  -9   4  -6  448.56   29.20
   9   4   6  432.56   28.50
 -10  -4  -6    6.10    9.60
  10  -4   6   21.90    7.00
 -10   4  -6   22.40    8.20
  10   4   6   10.60   10.80
  10   4   6    0.70    8.20
 -10   4  -6   15.80    9.80
  11  -4   6  318.57   22.80
 -11  -4  -6  304.47   24.50
  11  -4   6  324.87   21.20
 -11   4  -6  329.57   26.60
  11   4   6  318.07   27.30
 -11   4  -6  359.26   22.90
 -12  -4  -6   90.69   12.10
  12  -4   6   66.29   10.30
  12  -4   6   47.30   10.30
 -12   4  -6   77.99   15.90
  12   4   6   61.09   12.10
  12   4   6   56.39   14.00
 -12   4  -6   62.49   10.70
 -13  -4  -6   46.90   12.60
  13  -4   6   59.59   11.20
  13  -4   6   45.40   10.60
  13   4   6   59.69   12.00
  13   4   6   44.30   12.40
 -13   4  -6   55.49   10.20
 -13   4  -6   67.09   20.70
 -14  -4  -6   16.00   11.60
  14  -4   6   -2.50   10.30
  14  -4   6  -19.10   10.20
 -14   4  -6    4.30   15.60
  14   4   6   17.00   13.80
 -14   4  -6   15.20    9.10
  14   4   6   -1.90   13.80
 -15  -4  -6   -6.20   14.10
  15  -4   6   -3.40   11.30
  15  -4   6    3.80   12.30
  15   4   6   -2.10   18.30
 -15   4  -6   40.20   15.40
 -15   4  -6   12.00   10.10
  15   4   6    3.60   16.70
  15   4   6    6.10   10.70
  16  -4   6    1.00   11.40
 -16  -4  -6   14.60   15.20
  16  -4   6   -9.70   11.70
  16   4   6    6.70   11.10
 -16   4  -6   12.70   14.80
  16   4   6   -2.40   15.10
 -16   4  -6    7.90   10.10
  17  -4   6   13.60   15.30
 -17  -4  -6   -5.90   20.40
 -17   4  -6   23.00   19.30
 -18   5   6   14.40    8.50
 -18   5   6   15.40   10.40
 -18   5   6  -12.30   18.40
 -18   5   6   11.30   16.40
  18   5  -6  -12.10   15.30
  18   5  -6  -40.20   16.00
  18   5  -6   -9.10   10.90
 -17  -5   6  -10.30   22.00
  17   5  -6   -7.30   16.80
 -17   5   6   13.90   14.80
  17   5  -6   -5.50   12.90
 -17   5   6    9.50    9.60
 -17   5   6   14.30   14.40
  17   5  -6    1.30    9.60
 -17   5   6  -13.90   10.80
 -16  -5   6   10.00   16.80
 -16   5   6   19.50   13.70
  16   5  -6    1.30    9.60
 -16   5   6  -16.00   10.30
  16   5  -6    8.70   14.20
 -16   5   6    2.80    8.10
  16   5  -6  -28.20   12.90
 -16   5   6    3.80   13.60
 -15  -5   6   -7.00   13.60
 -15   5   6  -20.30   11.40
 -15   5   6   22.40    8.40
 -15   5   6   -1.90    9.80
  15   5  -6   -5.40   13.40
 -15   5   6  -12.10   12.80
  15   5  -6   10.10   13.20
  15   5  -6   -4.40    9.50
 -14  -5   6   -4.90   10.80
  14   5  -6   -1.80   11.00
 -14   5   6   17.70   11.20
 -14   5   6   17.10   11.90
 -14   5   6   -5.50    8.80
  14   5  -6    3.10    9.30
  14   5  -6   -5.20    9.90
 -14   5   6    1.00    7.90
 -13  -5   6   81.69   12.20
 -13   5   6   73.49   12.60
 -13   5   6  118.99   13.50
 -13   5   6  103.29   11.00
  13   5  -6   78.99   10.70
  13   5  -6   94.19   13.10
 -13   5   6   89.89   10.90
  13   5  -6  113.69   14.70
 -12  -5   6   40.30    9.00
  12   5  -6   45.30   10.40
 -12   5   6   43.70   10.50
 -12   5   6   46.70    9.60
 -12   5   6   55.69   11.00
  12   5  -6   27.60    9.00
  12   5  -6   40.90   13.00
 -12   5   6   47.80    9.70
 -11  -5   6   23.00    9.30
  11   5  -6   32.00   10.50
 -11   5   6   29.90    9.00
  11   5  -6   27.00   10.10
 -11   5   6   34.90    8.80
  11   5  -6   28.60    8.70
 -11   5   6   25.00    9.20
 -11   5   6   36.00   10.30
 -10  -5   6   -6.90    7.80
 -10   5   6   21.10    8.10
  10   5  -6    3.90    8.80
 -10   5   6   13.80    7.50
 -10   5   6    1.20    8.00
 -10   5   6    9.20    8.60
  10   5  -6    1.20    9.10
  10   5  -6   19.30    7.80
  -9  -5   6  -12.00    7.40
  -9  -5   6   12.70   10.60
  -9   5   6    1.40    7.30
  -9   5   6   14.40    7.20
   9   5  -6    1.80    7.80
  -9   5   6    4.80    7.00
   9   5  -6    0.90    8.30
  -8  -5   6   33.90    8.30
  -8  -5   6   22.10   12.70
  -8   5   6   47.20    8.60
   8   5  -6   36.20    8.40
  -8   5   6   28.10   13.90
  -8   5   6   37.60    8.50
   8   5  -6   31.20    7.90
  -7  -5   6   -3.30    8.00
  -7  -5   6  -17.00   10.20
   7   5  -6    3.50    8.30
   7   5  -6   -4.50    7.20
  -7   5   6   10.60    6.80
  -7   5   6    2.90    7.80
  -7   5   6    3.00    6.80
  -6  -5   6   71.49   10.20
  -6   5   6   70.59    9.70
  -6   5   6  103.79   10.90
   6   5  -6   80.49    9.80
   6   5  -6  106.29   10.20
   5   5  -6   33.60    6.80
   5   5  -6   22.80    8.10
  -5   5   6   13.60    7.70
  -5   5   6   29.80    8.10
  -4  -5   6    5.00    6.80
   4  -5  -6   10.90    6.70
  -4   5   6   14.80    7.00
   4   5  -6   14.10    7.20
  -4   5   6   15.50    7.70
  -3  -5   6  311.77   18.50
   3  -5  -6  307.17   18.60
  -3  -5   6  259.17   21.50
  -3   5   6  302.57   20.60
  -3   5   6  308.07   21.80
   3   5  -6  316.17   21.00
   2  -5  -6   26.90    6.90
  -2  -5   6   18.40    6.50
  -2  -5   6   34.60    7.20
  -2   5   6   18.40    7.50
  -2   5   6   37.50    8.50
   2   5  -6   24.00    7.30
  -1  -5   6   75.09    8.00
   1  -5  -6   86.59   12.00
  -1  -5   6   55.69    7.70
   1   5  -6   69.59    9.80
  -1   5   6   96.19   11.70
   0  -5   6  425.16   23.40
   0  -5   6  433.16   22.60
   0  -5  -6  457.05   28.20
   0   5   6  439.16   26.00
   0   5  -6  419.96   24.60
   1  -5   6  320.87   18.00
   1  -5   6  310.07   19.70
  -1  -5  -6  316.67   19.40
  -1   5  -6  317.57   21.70
   1   5   6  307.47   21.90
   2  -5   6   31.00    5.90
   2  -5   6   23.50    7.20
  -2  -5  -6    4.60    6.80
   2   5   6   16.40    8.00
  -2   5  -6   14.10    7.20
   3  -5   6  116.29   11.10
  -3  -5  -6   70.49    9.00
   3  -5   6   77.09    9.30
   3   5   6   76.89    9.60
   3   5   6  110.79   12.60
  -3   5  -6   85.29   10.40
   4  -5   6   86.89    9.30
  -4  -5  -6   96.99    9.80
   4  -5   6  131.49   10.70
  -4   5  -6   84.29   10.00
  -4   5  -6   77.09   11.00
   4   5   6  106.39   12.00
   4   5   6   84.89    9.60
   5  -5   6  408.76   19.00
   5  -5   6  390.36   23.50
  -5  -5  -6  404.46   24.50
   5   5   6  397.36   24.20
   5   5   6  405.86   26.70
  -5   5  -6  378.86   25.30
  -5   5  -6  413.96   24.90
   6  -5   6    9.80    7.30
  -6  -5  -6   19.80    9.40
   6   5   6   20.40    8.90
  -6   5  -6   24.80    8.50
  -6   5  -6   13.80    8.60
   6   5   6   33.90   11.10
   7  -5   6    2.80    6.80
  -7  -5  -6   -0.90    9.20
   7   5   6    4.90    8.00
   7   5   6   -6.90   10.80
  -7   5  -6   15.10   10.00
  -7   5  -6    7.70    7.60
   8  -5   6  -12.80    7.00
  -8  -5  -6    7.30    9.30
   8   5   6    7.90   10.10
  -8   5  -6    6.30    9.80
  -8   5  -6    6.40    8.40
   8   5   6   -4.00    8.60
   9  -5   6   45.80   10.10
  -9  -5  -6   34.00    9.70
  -9   5  -6   36.90    9.80
  -9   5  -6   28.30   11.20
   9   5   6   40.90   12.10
   9   5   6   47.80   10.60
  10  -5   6  -10.50    9.30
 -10  -5  -6   -5.10   10.50
  10   5   6   -4.60   11.80
 -10   5  -6    3.50    8.80
  10   5   6   -2.60   10.50
 -10   5  -6   -0.30   12.80
  10   5   6   -0.60   10.80
 -11  -5  -6   65.39   12.50
  11  -5   6   64.09   11.70
  11   5   6   70.49   12.60
  11   5   6   42.90   10.90
 -11   5  -6   64.19   17.30
  11   5   6   51.59   13.70
 -11   5  -6   63.49   11.40
  12  -5   6  240.28   25.60
 -12  -5  -6  290.87   28.70
 -12   5  -6  244.18   24.30
  12   5   6  231.28   26.10
  12   5   6  245.28   27.70
 -12   5  -6  313.37   30.50
 -13  -5  -6   -2.00   14.50
  13  -5   6  -30.20   12.00
 -13   5  -6   14.60   13.70
  13   5   6   27.70   12.40
 -13   5  -6   -5.20   10.20
  13   5   6    8.30   15.50
  13   5   6   -9.80   14.10
 -14  -5  -6   17.30   16.90
  14  -5   6   -4.20   12.60
  14   5   6    0.30   12.70
  14   5   6   14.90   15.00
 -14   5  -6    1.20   11.00
  14   5   6    5.60   15.80
 -14   5  -6   30.30   14.40
  15  -5   6  -11.80   13.40
 -15  -5  -6   38.60   20.70
 -15   5  -6   14.50   13.00
 -15   5  -6   22.30   17.60
  15   5   6   36.60   20.90
  15   5   6   31.00   13.20
 -16   6   6   22.90   18.10
  16   6  -6   10.00   15.70
  16   6  -6   26.30   13.10
 -16   6   6    8.20   17.10
  16   6  -6    0.10   15.50
 -16   6   6   22.50   12.10
 -16   6   6  -14.40   11.70
 -15   6   6   20.90   10.50
 -15   6   6    6.30   11.00
 -15   6   6   -9.30   15.30
  15   6  -6  -14.00   14.80
 -15   6   6   21.10   16.00
  15   6  -6    1.90   12.80
  15   6  -6  -17.80   14.10
 -14  -6   6  -11.50   18.90
  14   6  -6  -20.10   12.80
  14   6  -6   18.30   11.60
 -14   6   6   -1.20   10.30
 -14   6   6    3.40   10.70
 -14   6   6   19.10   13.70
 -14   6   6  -23.00   13.10
 -13  -6   6  -15.40   13.60
  13   6  -6   -7.10   14.40
 -13   6   6   -8.50    9.50
 -13   6   6    8.60    9.50
 -13   6   6   -2.80   12.20
  13   6  -6    1.00   12.70
  13   6  -6   21.00   11.90
 -13   6   6    5.60   13.00
 -12  -6   6   34.70   14.00
 -12   6   6   36.40   10.90
 -12   6   6   33.70   11.70
 -12   6   6   50.29   13.40
 -12   6   6   23.00    9.80
  12   6  -6   21.10   11.90
  12   6  -6   32.60   11.90
  12   6  -6   29.30   11.30
 -11  -6   6   40.10   11.20
 -11   6   6   46.40   11.00
 -11   6   6   32.20   12.20
  11   6  -6   30.70   11.90
 -11   6   6   50.59   12.20
  11   6  -6   55.09   11.90
 -11   6   6   60.19   13.40
[truncated: 555,729 more chars]
