# Supplementary material for: Crystal structure and Hirshfeld surface analysis of 3,3′,3′′-[(1,3,5-triazine-2,4,6-tri­yl)tris­(­oxy)]tris­(5,5-di­methyl­cyclo­hex-2-en-1-one)
Source: Acta Crystallogr E Crystallogr Commun. 2018 Jun 28;74(Pt 7):1035–8. doi: 10.1107/S2056989018009003 (PMC6038646; doi:10.1107/S2056989018009003)
Supplement: Supplementary file 2 [file e-74-01035-Isup2.hkl]

data_I                                                                          
_shelx_title ' CYD-1 in P2(1)/c'                                                
_shelx_refln_list_code          4                                               
_shelx_F_calc_maximum      190.22                                               
_exptl_crystal_F_000      1056.00                                               
_reflns_d_resolution_high  0.8172                                               
                                                                                
loop_                                                                           
 _space_group_symop_operation_xyz                                               
 'x, y, z'                                                                      
 '-x, y+1/2, -z+1/2'                                                            
 '-x, -y, -z'                                                                   
 'x, -y-1/2, z-1/2'                                                             
                                                                                
_cell_length_a    18.0845                                                       
_cell_length_b     7.3858                                                       
_cell_length_c    20.6139                                                       
_cell_angle_alpha  90.000                                                       
_cell_angle_beta  104.725                                                       
_cell_angle_gamma  90.000                                                       
                                                                                
_shelx_F_squared_multiplier     1.000                                           
                                                                                
loop_                                                                           
 _refln_index_h                                                                 
 _refln_index_k                                                                 
 _refln_index_l                                                                 
 _refln_F_squared_calc                                                          
 _refln_F_squared_meas                                                          
 _refln_F_squared_sigma                                                         
 _refln_observed_status                                                         
   3   0   0       4592.74       4371.99        75.50 o                         
   4   0   0       9292.65       8243.14       157.07 o                         
   5   0   0       9678.39       8858.35       170.15 o                         
   6   0   0       7456.97       7268.89       140.71 o                         
   7   0   0      10539.97      10360.55       231.57 o                         
   8   0   0         68.21         49.23         6.94 o                         
   9   0   0         13.55         12.50         7.10 o                         
  10   0   0       2113.77       2406.12        69.81 o                         
  11   0   0         49.22         54.62         8.99 o                         
  12   0   0       1015.26       1075.81        30.21 o                         
  13   0   0        495.57        514.36        22.91 o                         
  14   0   0         72.30         54.79        12.50 o                         
  15   0   0         87.19         99.13        13.44 o                         
  16   0   0          0.29         -7.55        12.72 o                         
  17   0   0        131.01        154.84        16.42 o                         
  18   0   0        596.56        736.99        42.67 o                         
  19   0   0          0.00         -5.38        18.67 o                         
  20   0   0          8.73        -16.54        25.90 o                         
  21   0   0          6.71        -24.22        24.22 o                         
   1   1   0       2215.82       2010.66        30.01 o                         
   2   1   0       9368.56       8210.99       110.87 o                         
   3   1   0         92.49         66.10         3.58 o                         
   4   1   0       2516.33       2369.06        35.42 o                         
   5   1   0       5330.45       5066.15        64.29 o                         
   6   1   0       3130.80       3133.25        39.80 o                         
   7   1   0        437.53        470.88        10.71 o                         
   8   1   0       1528.90       1637.82        27.49 o                         
   9   1   0       2594.61       2722.89        37.87 o                         
  10   1   0        192.78        191.97         6.65 o                         
  11   1   0        402.54        413.87        13.53 o                         
  12   1   0         28.02         23.09         6.23 o                         
  13   1   0         19.93         11.62         6.89 o                         
  14   1   0         67.79         61.10         9.04 o                         
  15   1   0        154.79        151.70         9.86 o                         
  16   1   0        173.85        191.02        11.57 o                         
  17   1   0        541.01        677.48        23.17 o                         
  18   1   0         86.44         84.74        12.18 o                         
  19   1   0         20.73         27.95        12.64 o                         
  20   1   0        120.54         82.58        14.19 o                         
  21   1   0          0.06        -15.41        15.41 o                         
   0   2   0       3613.07       3601.48       114.52 o                         
   1   2   0        997.23        975.27        21.47 o                         
   2   2   0       3530.99       3137.45        51.23 o                         
   3   2   0       2094.53       2068.90        32.92 o                         
   4   2   0        630.26        650.20        12.77 o                         
   5   2   0        584.31        542.25        10.49 o                         
   6   2   0         40.27         32.69         3.98 o                         
   7   2   0        813.33        877.66        15.42 o                         
   8   2   0        394.80        399.52        10.22 o                         
   9   2   0       1608.22       1649.68        22.67 o                         
  10   2   0       1526.90       1559.00        22.99 o                         
  11   2   0        124.33        157.69        11.02 o                         
  12   2   0         25.03         35.41         5.32 o                         
  13   2   0        130.70        130.78         6.78 o                         
  14   2   0        984.51       1044.96        22.64 o                         
  15   2   0        196.24        204.46        10.70 o                         
  16   2   0         59.90         61.92        13.32 o                         
  17   2   0         10.00         16.04        10.46 o                         
  18   2   0          0.52        -11.24        11.24 o                         
  19   2   0          0.34        -13.02        13.02 o                         
  20   2   0         69.14         68.23        17.10 o                         
   1   3   0        387.42        353.39        11.60 o                         
   2   3   0         69.46         53.86         5.40 o                         
   3   3   0        653.63        662.19        14.82 o                         
   4   3   0        852.80        829.19        15.60 o                         
   5   3   0       7475.42       7733.54       126.26 o                         
   6   3   0        640.23        669.91        13.79 o                         
   7   3   0        125.99        118.69         5.73 o                         
   8   3   0        287.99        285.23        10.00 o                         
   9   3   0        312.09        378.61        11.14 o                         
  10   3   0        501.77        544.91        13.83 o                         
  11   3   0        270.46        270.81        10.22 o                         
  12   3   0        649.58        637.82        18.57 o                         
  13   3   0        110.18        115.92         9.54 o                         
  14   3   0         92.31         88.29         9.31 o                         
  15   3   0         48.47         50.79         9.69 o                         
  16   3   0         34.93         43.88         9.71 o                         
  17   3   0         32.47         55.20        12.15 o                         
  18   3   0         18.28         12.15        19.43 o                         
  19   3   0        103.09         97.61        23.62 o                         
  20   3   0         53.27         50.71        37.25 o                         
   0   4   0        421.12        457.18        21.84 o                         
   1   4   0         33.88         25.72         6.38 o                         
   2   4   0       1662.92       1637.22        31.17 o                         
   3   4   0        175.02        151.91        11.89 o                         
   4   4   0         56.79         61.33         5.94 o                         
   5   4   0       2403.61       2464.43        40.11 o                         
   6   4   0        195.28        177.33        11.44 o                         
   7   4   0         51.38         38.40         6.16 o                         
   8   4   0         11.86         10.69         5.99 o                         
   9   4   0        283.19        242.18        16.50 o                         
  10   4   0        162.55        155.92         8.13 o                         
  11   4   0         21.30         23.31         8.47 o                         
  12   4   0         24.45         17.99         8.82 o                         
  13   4   0        114.79        103.85        13.03 o                         
  14   4   0         49.76         66.59        10.75 o                         
  15   4   0         14.01         17.33        10.56 o                         
  16   4   0          2.86          4.57        11.21 o                         
  17   4   0          6.10         13.53        12.47 o                         
  18   4   0         40.39         53.00        15.64 o                         
  19   4   0          0.73         -4.04        17.67 o                         
   1   5   0         15.70          3.79         7.10 o                         
   2   5   0        218.79        222.38        17.47 o                         
   3   5   0         52.82         41.25         7.72 o                         
   4   5   0        108.04         96.94         8.67 o                         
   5   5   0          2.28          6.18         6.69 o                         
   6   5   0        319.14        331.60        26.15 o                         
   7   5   0         58.31         51.77         9.59 o                         
   8   5   0        259.13        247.20        12.94 o                         
   9   5   0         73.77         69.68         8.25 o                         
  10   5   0         66.31         68.64         8.64 o                         
  11   5   0          6.04         -8.34         8.34 o                         
  12   5   0          0.13         -9.77         9.77 o                         
  13   5   0         20.83         21.87        11.82 o                         
  14   5   0          1.10        -12.50        12.50 o                         
  15   5   0         10.09          3.44        13.81 o                         
  16   5   0        106.16        110.53        15.58 o                         
  17   5   0          2.53          3.39        16.90 o                         
   0   6   0          4.51         13.40        14.10 o                         
   1   6   0        227.12        182.50        11.46 o                         
   2   6   0        957.36       1036.91        27.46 o                         
   3   6   0          0.11         -5.74         9.23 o                         
   4   6   0          0.30          3.59        10.34 o                         
   5   6   0        102.34         97.57        13.78 o                         
   6   6   0        401.37        438.72        17.32 o                         
   7   6   0         27.41         26.90         9.79 o                         
   8   6   0        250.43        253.93        18.56 o                         
   9   6   0        533.85        594.50        30.17 o                         
  10   6   0         83.70         89.51        10.14 o                         
  11   6   0          0.65         -5.64        14.72 o                         
  12   6   0         22.97         41.28        13.00 o                         
  13   6   0         58.22         34.94        14.23 o                         
  14   6   0        125.13        150.98        19.27 o                         
  15   6   0        234.24        276.68        26.00 o                         
   1   7   0        148.22        136.09        13.18 o                         
   2   7   0        208.44        177.35        13.98 o                         
   3   7   0        940.25       1025.88        31.24 o                         
   4   7   0        216.34        194.78        14.62 o                         
   5   7   0         35.78         54.26        12.14 o                         
   6   7   0          4.21         11.81        10.70 o                         
   7   7   0        218.12        217.64        16.03 o                         
   8   7   0         46.16         66.93        12.33 o                         
   9   7   0        233.95        272.42        14.53 o                         
  10   7   0          0.74         -5.79        13.13 o                         
  11   7   0        158.13        181.16        16.50 o                         
  12   7   0         25.37         29.79        16.19 o                         
  13   7   0          1.40         -5.92        18.74 o                         
   0   8   0       1148.05       1383.42        56.54 o                         
   1   8   0         33.97         27.39        13.85 o                         
   2   8   0         37.16         27.88        16.40 o                         
   3   8   0        195.36        198.15        17.20 o                         
   4   8   0          0.10         -8.55        13.45 o                         
   5   8   0         23.74         11.32        14.34 o                         
   6   8   0          0.46          3.83        15.64 o                         
   7   8   0          6.08          7.98        16.19 o                         
   8   8   0         12.99         33.18        17.99 o                         
   9   8   0          1.07         -0.71        26.96 o                         
   1   9   0          0.54        -31.83        31.83 o                         
 -21   1   1          1.47        -15.58        15.58 o                         
 -20   1   1         19.82         10.23        15.12 o                         
 -19   1   1          4.24         -0.96        12.08 o                         
 -18   1   1        220.99        214.08        13.40 o                         
 -17   1   1        213.02        232.47        12.45 o                         
 -16   1   1       1310.33       1479.90        30.22 o                         
 -15   1   1        255.42        265.18        11.26 o                         
 -14   1   1         24.59         20.82         7.50 o                         
 -13   1   1         74.64         67.04         7.40 o                         
 -12   1   1          8.15          9.87         6.08 o                         
 -11   1   1        177.49        154.27         7.46 o                         
 -10   1   1       1843.87       1948.44        30.50 o                         
  -9   1   1        411.40        442.77        11.09 o                         
  -8   1   1       2047.73       2254.87        29.91 o                         
  -7   1   1       2347.67       2403.78        33.07 o                         
  -6   1   1       3783.32       3804.50        59.44 o                         
  -5   1   1         12.77         13.47         3.19 o                         
  -4   1   1       8532.17       7455.58       103.45 o                         
  -3   1   1      14167.98      12598.70       181.78 o                         
  -2   1   1      19463.79      16611.25       258.12 o                         
  -1   1   1       2602.06       2627.14        41.95 o                         
   0   1   1        628.14        549.03        11.56 o                         
   1   1   1       1403.74       1164.32        21.43 o                         
   2   1   1       4691.46       4099.96        82.09 o                         
   3   1   1        706.07        632.56        11.28 o                         
   4   1   1         14.99         15.96         3.64 o                         
   5   1   1          1.86         -0.59         3.34 o                         
   6   1   1         63.11         65.17         4.07 o                         
   7   1   1        162.12        180.19         6.47 o                         
   8   1   1        216.08        203.35         9.65 o                         
   9   1   1        958.94        987.00        16.60 o                         
  10   1   1       1164.69       1263.55        19.42 o                         
  11   1   1        360.14        407.54        10.69 o                         
  12   1   1        334.11        381.55        10.68 o                         
  13   1   1        143.88        159.12         9.17 o                         
  14   1   1         28.95         31.28         8.01 o                         
  15   1   1        206.58        219.08        12.74 o                         
  16   1   1         67.94         84.81         9.98 o                         
  17   1   1          4.74         -1.68        11.28 o                         
  18   1   1          2.20         -8.63        11.18 o                         
  19   1   1         65.77         41.94        13.92 o                         
  20   1   1         46.45         38.66        15.85 o                         
  21   1   1         10.05         40.52        24.16 o                         
 -21   2   1         30.03         28.65        28.65 o                         
 -20   2   1          0.24          5.27        14.64 o                         
 -19   2   1          5.94        -13.43        13.43 o                         
 -18   2   1          1.81          6.54        11.99 o                         
 -17   2   1         71.97         64.21        10.73 o                         
 -16   2   1         29.18         21.51         9.32 o                         
 -15   2   1        437.20        433.29        24.81 o                         
 -14   2   1          2.84         -0.83         7.29 o                         
 -13   2   1          5.64          0.88         5.55 o                         
 -12   2   1       1089.27       1172.62        19.99 o                         
 -11   2   1         68.80         68.37         5.73 o                         
 -10   2   1        329.44        320.72        10.48 o                         
  -9   2   1        331.63        382.88        11.32 o                         
  -8   2   1        187.22        209.54        13.24 o                         
  -7   2   1        713.89        758.75        14.99 o                         
  -6   2   1         35.26         20.28         3.97 o                         
  -5   2   1       1118.24       1058.46        16.79 o                         
  -4   2   1       1565.65       1597.16        28.08 o                         
  -3   2   1       1203.41       1172.77        21.45 o                         
  -2   2   1        652.82        624.90        13.56 o                         
  -1   2   1       2908.47       2726.30        46.31 o                         
   0   2   1        537.40        526.82        11.93 o                         
   1   2   1       5173.77       4828.52       112.29 o                         
   2   2   1         39.50         31.94         4.53 o                         
   3   2   1        499.98        496.30        10.88 o                         
   4   2   1        268.19        262.27         8.05 o                         
   5   2   1         34.81         24.36         4.33 o                         
   6   2   1        654.31        673.63        13.88 o                         
   7   2   1        828.26        848.63        14.72 o                         
   8   2   1         27.19         16.60         4.56 o                         
   9   2   1         89.11         82.08         5.53 o                         
  10   2   1        723.79        780.42        14.86 o                         
  11   2   1         34.72         36.39         4.86 o                         
  12   2   1        432.97        452.77        12.23 o                         
  13   2   1        115.96        104.08         6.37 o                         
  14   2   1         45.84         61.38         7.48 o                         
  15   2   1        312.34        310.14        11.77 o                         
  16   2   1         30.23         18.56        11.73 o                         
  17   2   1         64.13         51.88        11.05 o                         
  18   2   1          2.73        -15.05        15.05 o                         
  19   2   1          4.02          0.24        16.27 o                         
  20   2   1         20.75        -17.40        17.40 o                         
 -20   3   1         10.10         12.56        23.26 o                         
 -19   3   1          0.30        -24.43        24.43 o                         
 -18   3   1          1.90        -15.83        17.35 o                         
 -17   3   1          3.54          0.46        10.20 o                         
 -16   3   1          2.42         -2.22         7.50 o                         
 -15   3   1         12.56         15.80         8.11 o                         
 -14   3   1         95.99         95.39         8.16 o                         
 -13   3   1          2.48         -2.08         6.26 o                         
 -12   3   1        249.56        292.51        11.36 o                         
 -11   3   1          1.28         -1.26         6.07 o                         
 -10   3   1          2.91          1.33         5.27 o                         
  -9   3   1        264.56        295.28        10.73 o                         
  -8   3   1        245.50        241.55        13.34 o                         
  -7   3   1        140.68        119.49         6.21 o                         
  -6   3   1       1331.38       1565.94        25.41 o                         
  -5   3   1       1425.69       1453.41        27.59 o                         
  -4   3   1       1508.92       1594.34        27.93 o                         
  -3   3   1         88.39         76.58         6.15 o                         
  -2   3   1        273.48        251.25        10.60 o                         
  -1   3   1       1063.48       1082.83        20.23 o                         
   0   3   1        205.75        163.04        12.43 o                         
   1   3   1        500.79        482.49        12.98 o                         
   2   3   1        227.16        180.51        13.97 o                         
   3   3   1         43.54         35.25         4.47 o                         
   4   3   1       4167.26       4417.70        89.85 o                         
   5   3   1        203.71        169.16         9.33 o                         
   6   3   1        381.47        440.64        11.28 o                         
   7   3   1        291.37        309.41        11.50 o                         
   8   3   1        792.30        889.28        17.02 o                         
   9   3   1        344.38        315.28        11.69 o                         
  10   3   1         34.08         36.66         5.80 o                         
  11   3   1        149.80        144.89         7.85 o                         
  12   3   1         16.14         25.03         6.84 o                         
  13   3   1        248.49        266.25        12.27 o                         
  14   3   1        126.97        123.92        11.02 o                         
  15   3   1        106.76        100.85        10.00 o                         
  16   3   1          0.01         -2.18         9.77 o                         
  17   3   1         19.23         17.13        12.93 o                         
  18   3   1         73.05         62.48        20.03 o                         
  19   3   1          8.51          0.34        26.80 o                         
 -19   4   1         15.42         21.25        15.90 o                         
 -18   4   1          3.01          5.88        13.98 o                         
 -17   4   1          0.80         13.15        11.92 o                         
 -16   4   1        109.36        120.93        11.35 o                         
 -15   4   1          1.79          1.02        13.13 o                         
 -14   4   1         20.76         13.43         9.46 o                         
 -13   4   1        103.04        111.69        11.56 o                         
 -12   4   1        115.98        112.48        10.54 o                         
 -11   4   1          8.44          5.57         6.76 o                         
 -10   4   1         50.63         40.80         6.97 o                         
  -9   4   1         63.87         60.41         7.23 o                         
  -8   4   1          3.36          3.23         5.89 o                         
  -7   4   1         24.51         25.44         6.02 o                         
  -6   4   1         49.87         48.81         6.97 o                         
  -5   4   1        151.24        130.29         7.31 o                         
  -4   4   1         74.85         78.84         7.05 o                         
  -3   4   1         43.71         46.49         6.52 o                         
  -2   4   1       2113.71       2271.77        40.55 o                         
  -1   4   1       1781.92       1807.15        33.60 o                         
   0   4   1          2.85          2.41         5.63 o                         
   1   4   1         50.35         48.95         6.41 o                         
   2   4   1         68.42         74.56         6.37 o                         
   3   4   1        623.83        612.17        17.20 o                         
   4   4   1        223.14        260.35        10.08 o                         
   5   4   1       1249.74       1373.48        24.92 o                         
   6   4   1        576.88        650.69        14.88 o                         
   7   4   1         21.95         22.16         5.89 o                         
   8   4   1         54.11         55.94         7.90 o                         
   9   4   1         44.77         45.09         6.05 o                         
  10   4   1         72.60         70.66         7.43 o                         
  11   4   1         24.44          6.49         7.86 o                         
  12   4   1        143.49        136.34        10.45 o                         
  13   4   1        197.76        189.73        11.50 o                         
  14   4   1          9.63          3.42        10.14 o                         
  15   4   1         11.41          8.95        11.33 o                         
  16   4   1         11.51         14.26        11.68 o                         
  17   4   1          5.04          5.60        12.96 o                         
  18   4   1         18.39          7.35        13.87 o                         
 -18   5   1         15.21         62.19        51.63 o                         
 -17   5   1          2.35         -1.25        16.04 o                         
 -16   5   1          1.07        -10.46        19.47 o                         
 -15   5   1         83.60         90.45        14.91 o                         
 -14   5   1        108.85        129.95        13.64 o                         
 -13   5   1         30.12         20.45         9.51 o                         
 -12   5   1         51.02         33.43        11.82 o                         
 -11   5   1         20.98         19.56         8.56 o                         
 -10   5   1          3.15          1.80         8.04 o                         
  -9   5   1          3.71         -3.82         7.34 o                         
  -8   5   1        175.76        161.11         9.38 o                         
  -7   5   1         61.88         59.26         9.01 o                         
  -6   5   1        450.15        480.62        16.99 o                         
  -5   5   1         36.67         36.73         7.73 o                         
  -4   5   1        594.79        642.89        20.12 o                         
  -3   5   1        150.63        118.83         9.10 o                         
  -2   5   1          1.58          4.94         7.63 o                         
  -1   5   1         22.41         12.86         7.22 o                         
   0   5   1          0.14         -7.22         7.22 o                         
   1   5   1        123.63        125.42         8.63 o                         
   2   5   1        155.03        154.99         9.73 o                         
   3   5   1        356.02        370.93        15.85 o                         
   4   5   1        281.37        240.99        17.70 o                         
   5   5   1         52.41         50.32         7.40 o                         
   6   5   1        682.94        758.14        19.50 o                         
   7   5   1          9.18         -1.52         6.60 o                         
   8   5   1         69.73         83.37         8.04 o                         
   9   5   1         41.21         37.52         8.01 o                         
  10   5   1        453.43        538.86        20.89 o                         
  11   5   1        186.50        189.58        12.02 o                         
  12   5   1        120.09        118.50        11.38 o                         
  13   5   1         83.98         50.24        15.58 o                         
  14   5   1          7.31         -1.62        15.85 o                         
  15   5   1         89.81         96.85        16.48 o                         
  16   5   1         24.92         11.71        15.33 o                         
  17   5   1         12.18         20.32        17.97 o                         
 -16   6   1         60.34         77.59        19.71 o                         
 -15   6   1        191.61        221.14        18.62 o                         
 -14   6   1          7.81         15.63        15.84 o                         
 -13   6   1        192.66        232.96        17.39 o                         
 -12   6   1        318.11        308.27        22.15 o                         
 -11   6   1         48.74         66.05        11.30 o                         
 -10   6   1          1.86         14.87        10.07 o                         
  -9   6   1        162.91        160.41        11.40 o                         
  -8   6   1         12.13         13.26         8.62 o                         
  -7   6   1          8.38         19.64         9.68 o                         
  -6   6   1        117.33         89.03         9.50 o                         
  -5   6   1         38.75         38.72         8.93 o                         
  -4   6   1         23.40         48.69         9.65 o                         
  -3   6   1        302.85        288.09        19.57 o                         
  -2   6   1         44.86         49.92         9.87 o                         
  -1   6   1          3.28         14.85         9.75 o                         
   0   6   1        127.92        125.19        11.50 o                         
   1   6   1        452.92        491.02        20.38 o                         
   2   6   1         46.19         39.24         9.90 o                         
   3   6   1        133.12        106.57        10.57 o                         
   4   6   1         24.86         31.55         8.94 o                         
   5   6   1         87.92         99.39         9.26 o                         
   6   6   1        598.77        595.12        20.92 o                         
   7   6   1          2.68          3.11         8.90 o                         
   8   6   1        113.18        108.88        12.38 o                         
   9   6   1          0.55         14.64         9.27 o                         
  10   6   1          5.71          4.33        10.69 o                         
  11   6   1          0.17         -2.49        12.70 o                         
  12   6   1         91.83         71.60        14.14 o                         
  13   6   1         33.71         46.59        20.33 o                         
  14   6   1         15.43          5.01        17.99 o                         
  15   6   1        175.75        177.35        24.41 o                         
 -13   7   1         30.47         24.35        17.02 o                         
 -12   7   1          4.90          2.91        19.98 o                         
 -11   7   1         11.20         -6.23        13.90 o                         
 -10   7   1         93.49         99.42        14.67 o                         
  -9   7   1         87.28        112.87        17.10 o                         
  -8   7   1          0.30         16.67        11.91 o                         
  -7   7   1         99.10        152.26        26.52 o                         
  -6   7   1          1.37          0.01        13.77 o                         
  -5   7   1         82.88         87.08        11.70 o                         
  -4   7   1          0.65          6.78        11.11 o                         
  -3   7   1        103.44        109.75        12.54 o                         
  -2   7   1        102.16        103.87        12.62 o                         
  -1   7   1        738.44        890.91        30.29 o                         
   0   7   1         41.58         21.99        10.98 o                         
   1   7   1        316.23        308.66        16.19 o                         
   2   7   1         71.77         49.38        12.03 o                         
   3   7   1          1.19          1.02        11.63 o                         
   4   7   1         16.26         13.25        11.37 o                         
   5   7   1         44.65         49.30        10.77 o                         
   6   7   1          0.14        -10.86        10.86 o                         
   7   7   1         31.07         16.99        13.33 o                         
   8   7   1         36.89         48.69        12.27 o                         
   9   7   1         10.96         22.45        11.90 o                         
  10   7   1          3.06        -14.07        14.07 o                         
  11   7   1          8.33         18.46        16.54 o                         
  12   7   1          8.29         21.42        18.43 o                         
  13   7   1          1.54        -19.67        19.67 o                         
 -10   8   1         56.87         90.05        53.39 o                         
  -9   8   1          9.75         -7.83        17.28 o                         
  -8   8   1          7.46         52.82        23.00 o                         
  -7   8   1          7.53         11.10        18.63 o                         
  -6   8   1         67.30         63.69        15.07 o                         
  -5   8   1         48.35         46.48        21.51 o                         
  -4   8   1         26.93         43.94        15.49 o                         
  -3   8   1         23.94          7.55        16.21 o                         
  -2   8   1          8.40          0.40        14.73 o                         
  -1   8   1        112.97        113.16        16.12 o                         
   0   8   1         12.58         22.94        14.76 o                         
   1   8   1          4.16         15.37        14.21 o                         
   2   8   1          0.52          2.70        15.75 o                         
   3   8   1         17.50        -14.89        14.89 o                         
   4   8   1        132.83        124.86        15.05 o                         
   5   8   1          5.48        -13.71        13.71 o                         
   6   8   1          6.26          4.82        14.07 o                         
   7   8   1         82.00        127.37        20.56 o                         
   8   8   1         45.27        101.90        22.10 o                         
   9   8   1         42.23         64.59        22.65 o                         
  -1   9   1        225.91        190.25        35.17 o                         
   0   9   1          3.05          0.62        22.70 o                         
 -21   0   2          0.01          5.94        22.08 o                         
 -20   0   2         10.11         10.50        18.58 o                         
 -19   0   2        313.52        312.91        20.93 o                         
 -18   0   2          6.18          3.53        17.02 o                         
 -17   0   2        598.86        688.92        32.22 o                         
 -16   0   2        290.82        280.07        17.13 o                         
 -15   0   2         17.20         13.43        11.36 o                         
 -14   0   2         17.83         31.41        10.40 o                         
 -13   0   2        329.42        331.54        19.32 o                         
 -12   0   2        594.86        645.90        22.58 o                         
 -11   0   2        101.08        113.64        10.03 o                         
 -10   0   2        891.58       1010.09        26.29 o                         
  -9   0   2          2.38          6.55         7.66 o                         
  -8   0   2       1181.73       1136.22        27.67 o                         
  -7   0   2       4192.87       4270.69        94.66 o                         
  -6   0   2        740.15        691.86        18.43 o                         
  -5   0   2       3046.57       2811.90        77.90 o                         
  -4   0   2       1886.15       1864.25        33.84 o                         
  -3   0   2      16853.42      13814.54       527.35 o                         
  -2   0   2         21.10         22.70         4.66 o                         
   1   0   2        403.75        440.22        10.43 o                         
   2   0   2       1796.42       1665.53        38.49 o                         
   4   0   2      11912.05      10425.69       178.16 o                         
   5   0   2       4953.62       4854.16        94.57 o                         
   6   0   2         98.29        116.89         8.40 o                         
   7   0   2        784.73        811.80        20.63 o                         
   8   0   2       6630.91       7108.97       123.96 o                         
   9   0   2       3320.52       3667.91        66.44 o                         
  10   0   2       1280.66       1278.47        28.04 o                         
  11   0   2        323.18        365.91        14.30 o                         
  12   0   2          4.18          2.53         6.46 o                         
  13   0   2          1.16          7.79         6.39 o                         
  14   0   2         56.35         42.87        12.99 o                         
  15   0   2        333.18        356.68        21.81 o                         
  16   0   2         39.10         11.49        13.07 o                         
  17   0   2         12.20        -14.56        14.56 o                         
  18   0   2        677.13        677.20        35.21 o                         
  19   0   2         40.01         42.76        18.02 o                         
  20   0   2          7.00         14.33        22.19 o                         
 -21   1   2          0.56         -5.15        15.70 o                         
 -20   1   2         71.57         91.36        14.33 o                         
 -19   1   2         22.23         24.58        12.26 o                         
 -18   1   2        102.03        113.37        12.37 o                         
 -17   1   2       1140.26       1301.79        29.19 o                         
 -16   1   2        415.26        372.91        22.95 o                         
 -15   1   2         40.98         39.80         8.87 o                         
 -14   1   2        497.30        605.87        17.99 o                         
 -13   1   2        261.84        242.11         9.82 o                         
 -12   1   2         10.79          9.49         6.91 o                         
 -11   1   2          8.90         18.60         5.85 o                         
 -10   1   2       1794.47       1928.81        30.67 o                         
  -9   1   2       1356.15       1251.18        19.86 o                         
  -8   1   2       2781.54       2960.36        40.39 o                         
  -7   1   2       1735.30       1650.46        22.46 o                         
  -6   1   2         71.46         55.82         3.43 o                         
  -5   1   2       1225.89       1273.14        17.42 o                         
  -4   1   2       3905.82       3705.39        54.95 o                         
  -3   1   2        117.00        109.07         6.83 o                         
  -2   1   2        438.72        397.59        10.33 o                         
  -1   1   2       4596.42       4247.65        77.57 o                         
   0   1   2          0.30          0.92         3.92 o                         
   1   1   2       2813.93       2621.25        87.25 o                         
   2   1   2        904.11        831.32        21.80 o                         
   3   1   2         61.45         46.23         3.68 o                         
   4   1   2        700.26        659.27        11.75 o                         
   5   1   2       2821.86       2841.94        40.50 o                         
   6   1   2         33.15         31.77         4.02 o                         
   7   1   2        771.61        806.07        14.42 o                         
   8   1   2       2858.30       3049.75        39.40 o                         
   9   1   2       2549.60       2673.79        35.32 o                         
  10   1   2         42.94         29.49         4.83 o                         
  11   1   2          1.31         -0.72         4.43 o                         
  12   1   2          3.33         -0.11         4.68 o                         
  13   1   2          8.18          1.88         5.49 o                         
  14   1   2         12.10         16.55         6.56 o                         
  15   1   2         86.51         73.31         9.73 o                         
  16   1   2        238.52        217.46        11.74 o                         
  17   1   2          0.00         -3.10        11.09 o                         
  18   1   2         96.66        108.85        15.46 o                         
  19   1   2          0.00          3.73        14.89 o                         
  20   1   2         15.46        -14.53        14.53 o                         
 -21   2   2         13.39         -6.36        20.66 o                         
 -20   2   2          7.63         14.84        15.17 o                         
 -19   2   2         20.86          3.77        17.59 o                         
 -18   2   2          1.33         -1.29        11.99 o                         
 -17   2   2          1.02          1.67        10.10 o                         
 -16   2   2         96.23         84.05        10.13 o                         
 -15   2   2         37.20         24.45         8.58 o                         
 -14   2   2          0.87          4.09         7.13 o                         
 -13   2   2          0.87          1.46         6.07 o                         
 -12   2   2       1258.08       1317.41        22.40 o                         
 -11   2   2         89.00         88.72         6.34 o                         
 -10   2   2          1.25         -1.04         4.74 o                         
  -9   2   2        930.94        939.46        17.85 o                         
  -8   2   2       2871.10       3149.22        48.73 o                         
  -7   2   2         17.75         18.49         4.77 o                         
  -6   2   2        576.98        622.06        13.05 o                         
  -5   2   2       2152.22       2058.93        30.46 o                         
  -4   2   2       2206.21       2219.94        34.74 o                         
  -3   2   2          4.02          0.18         4.12 o                         
  -2   2   2      11103.83      10160.95       168.53 o                         
  -1   2   2       3722.30       3479.58        61.45 o                         
   0   2   2         15.83         13.18         4.43 o                         
   1   2   2       1252.45       1049.39        21.58 o                         
   2   2   2          2.56          2.28         4.03 o                         
   3   2   2       7076.79       6860.62       120.32 o                         
   4   2   2        377.29        404.37        11.16 o                         
   5   2   2          6.81          6.10         4.24 o                         
   6   2   2          5.93          0.41         4.01 o                         
   7   2   2        912.63       1047.96        17.89 o                         
   8   2   2        686.74        763.29        15.16 o                         
   9   2   2        279.53        241.23         9.52 o                         
  10   2   2         11.75         14.92         5.32 o                         
  11   2   2         11.48         14.55         5.74 o                         
  12   2   2        475.30        535.37        15.87 o                         
  13   2   2        244.96        248.74        13.30 o                         
  14   2   2        732.83        768.12        20.22 o                         
  15   2   2        380.53        377.22        12.21 o                         
  16   2   2         11.55         -2.12        11.69 o                         
  17   2   2         77.02         98.03        15.06 o                         
  18   2   2         59.57         62.84        18.69 o                         
  19   2   2         22.31         -5.06        17.57 o                         
  20   2   2        145.25        192.74        21.41 o                         
 -20   3   2         16.55          2.31        16.09 o                         
 -19   3   2         23.96         18.81        15.37 o                         
 -18   3   2          0.08         -7.38        11.91 o                         
 -17   3   2          0.32         -9.16         9.16 o                         
 -16   3   2        114.90        113.17        10.09 o                         
 -15   3   2          6.59          5.07         9.57 o                         
 -14   3   2          2.24         -4.21         6.77 o                         
 -13   3   2         11.89          4.44         6.44 o                         
 -12   3   2        122.30        137.23         7.48 o                         
 -11   3   2          0.19         -2.02         5.65 o                         
 -10   3   2          1.74          2.46         5.52 o                         
  -9   3   2         83.90         68.87         6.36 o                         
  -8   3   2         43.52         50.84         5.56 o                         
  -7   3   2        760.70        876.49        17.22 o                         
  -6   3   2        873.03        966.61        20.82 o                         
  -5   3   2       1013.43        987.92        20.86 o                         
  -4   3   2         28.50         18.20         4.96 o                         
  -3   3   2        466.23        510.45        13.48 o                         
  -2   3   2        294.12        298.53        11.37 o                         
  -1   3   2        183.66        160.21         9.29 o                         
   0   3   2        636.05        670.41        15.13 o                         
   1   3   2        407.02        436.07        12.42 o                         
   2   3   2        317.54        334.83        11.92 o                         
   3   3   2       1431.14       1400.74        26.11 o                         
   4   3   2        189.02        188.71         8.65 o                         
   5   3   2         69.20         75.79         5.22 o                         
   6   3   2         62.10         45.62         5.49 o                         
   7   3   2          0.20         -2.14         5.01 o                         
   8   3   2        132.89        118.62         6.65 o                         
   9   3   2       1302.65       1376.93        23.08 o                         
  10   3   2        365.01        340.37        13.66 o                         
  11   3   2         65.65         57.62         7.35 o                         
  12   3   2         13.17          9.52         7.19 o                         
  13   3   2        521.29        622.30        18.89 o                         
  14   3   2        286.84        280.99        12.38 o                         
  15   3   2        273.45        262.05        17.59 o                         
  16   3   2         75.08         75.30        11.08 o                         
  17   3   2         40.29         50.23        14.62 o                         
  18   3   2          2.30         -6.96        19.38 o                         
  19   3   2         17.49         19.69        39.59 o                         
 -19   4   2         48.38         50.53        23.88 o                         
 -18   4   2         19.69         12.64        13.00 o                         
 -17   4   2          4.64          5.21        12.47 o                         
 -16   4   2         10.45         13.39        10.82 o                         
 -15   4   2        149.85        132.98        11.79 o                         
 -14   4   2          3.09          6.83         8.13 o                         
 -13   4   2         24.01         13.82         7.84 o                         
 -12   4   2        260.32        237.73        12.98 o                         
 -11   4   2         17.72          9.43         7.31 o                         
 -10   4   2        676.77        699.70        21.20 o                         
  -9   4   2          5.95          0.88         6.31 o                         
  -8   4   2          2.07          2.93         5.97 o                         
  -7   4   2         45.02         50.65         7.48 o                         
  -6   4   2          8.83          6.19         6.48 o                         
  -5   4   2       1421.78       1507.14        27.40 o                         
  -4   4   2        920.38        946.44        21.68 o                         
  -3   4   2       1036.28       1062.41        21.41 o                         
  -2   4   2        304.74        385.64        13.60 o                         
  -1   4   2          5.27          6.30         5.58 o                         
   0   4   2       1335.36       1366.46        25.34 o                         
   1   4   2         98.19         86.59         6.45 o                         
   2   4   2       3535.40       3793.39        58.80 o                         
   3   4   2       2307.78       2680.28        40.20 o                         
   4   4   2         41.26         36.14         5.35 o                         
   5   4   2       3518.35       3791.26        51.78 o                         
   6   4   2        181.64        177.57         9.42 o                         
   7   4   2        546.10        545.75        14.09 o                         
   8   4   2          2.75          1.98         6.78 o                         
   9   4   2         29.50         25.39         7.13 o                         
  10   4   2         74.87         95.31         8.13 o                         
  11   4   2         81.30         84.25         9.22 o                         
  12   4   2        987.67       1069.44        24.60 o                         
  13   4   2         71.16         67.26         9.52 o                         
  14   4   2        281.46        281.77        13.67 o                         
  15   4   2        160.95        157.17        14.09 o                         
  16   4   2          3.95         -3.08        12.37 o                         
  17   4   2         14.19         -3.93        20.01 o                         
  18   4   2         16.23         19.04        14.30 o                         
 -18   5   2          5.15          1.51        29.56 o                         
 -17   5   2          7.17         -7.31        16.17 o                         
 -16   5   2        102.54        118.34        15.03 o                         
 -15   5   2        213.03        195.29        14.16 o                         
 -14   5   2         27.34         21.75        14.56 o                         
 -13   5   2          6.84         10.25        11.80 o                         
 -12   5   2         78.88         52.80        10.41 o                         
 -11   5   2         23.60          8.26         8.53 o                         
 -10   5   2        458.32        496.75        19.19 o                         
  -9   5   2          3.72          7.19         7.67 o                         
  -8   5   2        980.21       1010.62        24.15 o                         
  -7   5   2        238.02        197.82        15.54 o                         
  -6   5   2        334.55        320.18        20.14 o                         
  -5   5   2        612.03        607.92        20.83 o                         
  -4   5   2         98.15        101.90         8.61 o                         
  -3   5   2        139.12        149.92         9.77 o                         
  -2   5   2         94.93        100.36         8.82 o                         
  -1   5   2         29.20         23.97         7.01 o                         
   0   5   2          0.01         -3.73         6.49 o                         
   1   5   2        258.72        218.87        18.24 o                         
   2   5   2        191.44        165.56        13.19 o                         
   3   5   2        196.17        173.50        11.78 o                         
   4   5   2        141.05        130.36         7.83 o                         
   5   5   2         83.90         69.99         6.98 o                         
   6   5   2         47.34         46.13         6.66 o                         
   7   5   2        225.28        257.55        14.83 o                         
   8   5   2         96.85         91.66         7.54 o                         
   9   5   2          7.11          4.21         8.32 o                         
  10   5   2        730.20        810.30        22.79 o                         
  11   5   2        266.07        241.30        13.36 o                         
  12   5   2         11.26          8.83        11.84 o                         
  13   5   2          2.99        -11.78        16.93 o                         
  14   5   2        145.01        139.76        15.93 o                         
  15   5   2         17.46         16.84        15.95 o                         
  16   5   2         53.54         60.32        27.26 o                         
  17   5   2          9.12         47.25        18.55 o                         
 -16   6   2         17.16         37.07        23.48 o                         
 -15   6   2         56.23         63.71        21.77 o                         
 -14   6   2         12.59          3.70        12.76 o                         
 -13   6   2         17.79         20.63        11.78 o                         
 -12   6   2          0.38         -6.94        10.97 o                         
 -11   6   2          1.83         10.78        10.39 o                         
 -10   6   2        119.77        133.48        11.02 o                         
  -9   6   2         45.47         37.07        12.24 o                         
  -8   6   2        148.32        147.46        11.88 o                         
  -7   6   2        251.97        255.61        21.51 o                         
  -6   6   2        904.26       1048.50        28.35 o                         
  -5   6   2        780.22        884.88        28.90 o                         
  -4   6   2        247.62        260.31        13.25 o                         
  -3   6   2         64.14         61.29        10.41 o                         
  -2   6   2        401.51        382.53        30.20 o                         
  -1   6   2        212.14        170.70        13.88 o                         
   0   6   2         34.20         18.72         9.39 o                         
   1   6   2          0.77          1.09         9.21 o                         
   2   6   2        588.23        662.64        23.08 o                         
   3   6   2         87.73         77.65        10.49 o                         
   4   6   2        373.36        388.73        32.32 o                         
   5   6   2        539.43        605.09        20.26 o                         
   6   6   2         77.64         75.18         8.76 o                         
   7   6   2         34.56         24.27         8.40 o                         
   8   6   2         21.08         11.24         9.39 o                         
   9   6   2        364.49        368.24        28.21 o                         
  10   6   2          1.40        -12.03        12.03 o                         
  11   6   2          0.00         17.56        11.56 o                         
  12   6   2          6.50         24.40        14.31 o                         
  13   6   2          6.82         24.19        17.20 o                         
  14   6   2        237.38        247.54        20.80 o                         
  15   6   2         32.88         32.26        22.16 o                         
 -13   7   2          4.20         23.32        28.16 o                         
 -12   7   2          1.09         -8.68        17.64 o                         
 -11   7   2          0.10         -8.24        13.96 o                         
 -10   7   2         52.60         40.89        13.90 o                         
  -9   7   2         31.75         35.03        11.84 o                         
  -8   7   2         79.59         78.43        16.09 o                         
  -7   7   2         75.51         91.01        13.88 o                         
  -6   7   2          9.56         21.86        11.08 o                         
  -5   7   2         24.76         29.94        10.79 o                         
  -4   7   2        444.13        466.50        20.34 o                         
  -3   7   2        318.47        309.90        16.01 o                         
  -2   7   2       1052.49       1174.82        42.37 o                         
  -1   7   2        361.83        359.34        21.16 o                         
   0   7   2        729.34        761.10        28.09 o                         
   1   7   2        425.37        376.97        35.97 o                         
   2   7   2         11.42         -3.64        11.78 o                         
   3   7   2         19.04         15.02        12.22 o                         
   4   7   2         70.71         81.17        12.01 o                         
   5   7   2         43.34         47.99        10.76 o                         
   6   7   2        213.63        231.95        13.36 o                         
   7   7   2          6.61         10.21        10.32 o                         
   8   7   2          1.97          9.25        13.24 o                         
   9   7   2         23.09         34.20        13.18 o                         
  10   7   2          0.66         -2.58        13.71 o                         
  11   7   2         10.63         -3.22        20.39 o                         
  12   7   2         15.37         23.21        24.42 o                         
 -10   8   2          6.94          7.36        60.56 o                         
  -9   8   2         10.79         36.20        17.84 o                         
  -8   8   2         24.24         35.50        17.31 o                         
  -7   8   2         38.95         56.98        16.90 o                         
  -6   8   2          1.23        -15.09        15.09 o                         
  -5   8   2         64.00         72.52        14.92 o                         
  -4   8   2          1.71         24.59        15.10 o                         
  -3   8   2        245.95        263.13        20.49 o                         
  -2   8   2        107.00         93.35        15.62 o                         
  -1   8   2         49.45         62.04        15.22 o                         
   0   8   2        744.10        801.20        34.48 o                         
   1   8   2         10.48        -15.59        15.59 o                         
   2   8   2         76.53         77.45        15.94 o                         
   3   8   2         14.90         -3.15        13.06 o                         
   4   8   2          1.05        -11.96        15.26 o                         
   5   8   2        104.34         97.39        16.53 o                         
   6   8   2        133.86        160.01        17.23 o                         
   7   8   2         38.69         53.65        18.84 o                         
   8   8   2         23.29         26.94        18.87 o                         
   9   8   2          9.33         10.18        20.22 o                         
 -21   1   3          0.01        -16.93        16.93 o                         
 -20   1   3         13.78         12.60        13.59 o                         
 -19   1   3          2.08         12.47        11.94 o                         
 -18   1   3        537.17        535.62        21.17 o                         
 -17   1   3         68.08         60.39        10.20 o                         
 -16   1   3        403.78        369.17        17.95 o                         
 -15   1   3        216.20        216.48        10.33 o                         
 -14   1   3        265.34        232.41        10.41 o                         
 -13   1   3        305.10        296.82        16.08 o                         
 -12   1   3         21.52         22.78         6.01 o                         
 -11   1   3       1042.07       1092.05        21.83 o                         
 -10   1   3          7.20         19.81         5.47 o                         
  -9   1   3       1026.90       1191.84        19.99 o                         
  -8   1   3       3119.02       3135.85        40.06 o                         
  -7   1   3        222.59        228.19         6.97 o                         
  -6   1   3        146.80        152.38         7.64 o                         
  -5   1   3       1635.52       1559.41        27.14 o                         
  -4   1   3       5335.76       5056.85        78.82 o                         
  -3   1   3          0.01         -0.50         4.33 o                         
  -2   1   3       5109.54       4559.17       139.54 o                         
  -1   1   3      28588.70      23645.76       995.76 o                         
   0   1   3        149.77        118.43         7.85 o                         
   1   1   3      17141.71      14021.93       202.11 o                         
   2   1   3       2610.78       2490.56        38.00 o                         
   3   1   3        850.34        835.42        14.61 o                         
   4   1   3        213.66        206.97         7.70 o                         
   5   1   3       3308.00       3349.58        44.83 o                         
   6   1   3       1893.50       1901.44        28.80 o                         
   7   1   3          0.13         -0.72         4.35 o                         
   8   1   3       1386.74       1531.16        23.46 o                         
   9   1   3        281.16        294.54         9.14 o                         
  10   1   3        425.75        457.75        11.20 o                         
  11   1   3         32.31         29.79         4.93 o                         
  12   1   3        640.73        659.88        16.15 o                         
  13   1   3         84.63         78.49         6.23 o                         
  14   1   3          1.54         22.78         6.65 o                         
  15   1   3        136.33        131.91         7.33 o                         
  16   1   3        266.91        273.14        17.84 o                         
  17   1   3         39.55         25.98        11.03 o                         
  18   1   3         42.41         39.73        15.23 o                         
  19   1   3          0.01        -10.48        13.23 o                         
  20   1   3         12.28          0.82        14.83 o                         
 -21   2   3        103.91         95.51        18.56 o                         
 -20   2   3          2.66         -6.45        14.52 o                         
 -19   2   3          0.96         -4.82        13.38 o                         
 -18   2   3         54.07         63.58        12.58 o                         
 -17   2   3         51.10         66.50        11.63 o                         
 -16   2   3        236.03        267.32        12.68 o                         
 -15   2   3          5.82         -8.69         8.69 o                         
 -14   2   3         88.84         74.80         9.37 o                         
 -13   2   3          6.14          5.64         6.31 o                         
 -12   2   3        171.50        167.25         9.43 o                         
 -11   2   3        128.65        111.66         6.30 o                         
 -10   2   3        279.99        314.06        10.79 o                         
  -9   2   3          2.55          1.48         4.57 o                         
  -8   2   3          0.12          5.71         4.35 o                         
  -7   2   3       2758.80       2915.91        39.89 o                         
  -6   2   3        397.64        414.20        10.73 o                         
  -5   2   3         43.36         41.55         4.86 o                         
  -4   2   3       2300.56       2311.67        42.65 o                         
  -3   2   3       3207.72       3136.34        62.88 o                         
  -2   2   3        956.62        887.82        19.62 o                         
  -1   2   3       4864.09       4608.35        91.37 o                         
   0   2   3        320.51        343.06        15.43 o                         
   1   2   3          0.61          1.08         4.76 o                         
   2   2   3        863.74        794.17        16.59 o                         
   3   2   3         92.45         75.38         4.66 o                         
   4   2   3        199.81        179.46        13.68 o                         
   5   2   3        245.49        226.04        10.83 o                         
   6   2   3       1042.96       1070.27        18.56 o                         
   7   2   3         51.35         60.83         6.41 o                         
   8   2   3         86.74         84.02         5.95 o                         
   9   2   3         53.00         56.38         5.66 o                         
  10   2   3        744.50        854.66        17.46 o                         
  11   2   3         35.46         28.97         6.69 o                         
  12   2   3         64.42         61.54         6.83 o                         
  13   2   3       1776.08       1980.10        33.88 o                         
  14   2   3         72.09         67.87         8.85 o                         
  15   2   3        388.89        385.18        15.00 o                         
  16   2   3        104.20        105.20         8.24 o                         
  17   2   3          0.52        -14.56        14.56 o                         
  18   2   3          0.00          8.21        15.28 o                         
  19   2   3          1.75         -4.23        19.10 o                         
  20   2   3         42.02         40.64        32.12 o                         
 -20   3   3          5.33        -13.14        14.93 o                         
 -19   3   3         22.15         14.35        15.71 o                         
 -18   3   3         37.41         28.80        19.77 o                         
 -17   3   3          7.86         10.95        11.13 o                         
 -16   3   3          4.60         -1.08         9.35 o                         
 -15   3   3         55.11         34.46         7.91 o                         
 -14   3   3         57.63         60.56         8.55 o                         
 -13   3   3        687.92        709.92        18.37 o                         
 -12   3   3        453.41        538.80        15.00 o                         
 -11   3   3          5.19         17.43         5.75 o                         
 -10   3   3        185.11        165.66         7.52 o                         
  -9   3   3        440.78        468.23        13.32 o                         
  -8   3   3        469.72        558.93        14.86 o                         
  -7   3   3        229.17        267.27        12.43 o                         
  -6   3   3        311.78        343.87        12.28 o                         
  -5   3   3        769.77        747.58        25.32 o                         
  -4   3   3       1885.09       1989.78        32.75 o                         
  -3   3   3        530.51        513.79        13.48 o                         
  -2   3   3        879.87        878.39        19.25 o                         
  -1   3   3       1451.37       1510.87        29.12 o                         
   0   3   3        137.04        149.38         7.06 o                         
   1   3   3       3188.64       3389.83        57.67 o                         
   2   3   3        376.74        388.59        12.65 o                         
   3   3   3          0.68          1.85         5.46 o                         
   4   3   3       1502.48       1530.48        29.84 o                         
   5   3   3          2.43          4.48         5.72 o                         
   6   3   3         14.51          5.42         5.27 o                         
   7   3   3          7.05          1.78         5.43 o                         
   8   3   3        147.63        138.17        10.00 o                         
   9   3   3          6.95          9.55         6.34 o                         
  10   3   3         35.71         26.41         6.86 o                         
  11   3   3        124.42        100.77        11.61 o                         
  12   3   3        112.50        104.95         8.89 o                         
  13   3   3        517.02        591.35        25.28 o                         
  14   3   3          2.03         -8.39         8.39 o                         
  15   3   3         89.74         83.53        10.00 o                         
  16   3   3          6.54          8.82        11.63 o                         
  17   3   3          0.89          2.24        11.80 o                         
  18   3   3         32.65         31.68        13.70 o                         
  19   3   3          0.54         27.33        28.86 o                         
 -19   4   3         10.84          4.03        22.62 o                         
 -18   4   3          2.52         18.10        12.21 o                         
 -17   4   3          5.17         -3.92         9.83 o                         
 -16   4   3          2.43         -6.48         9.59 o                         
 -15   4   3         63.79         72.62         9.08 o                         
 -14   4   3         22.75         29.46         8.26 o                         
 -13   4   3          3.47          3.90         7.56 o                         
 -12   4   3         99.67         75.71         8.22 o                         
 -11   4   3        151.75        143.36         8.62 o                         
 -10   4   3        118.39        116.91         8.78 o                         
  -9   4   3         29.21         23.20         6.47 o                         
  -8   4   3         39.51         41.72         6.45 o                         
  -7   4   3        100.44         80.31         8.38 o                         
  -6   4   3        214.10        169.09        12.98 o                         
  -5   4   3        269.75        230.91        14.49 o                         
  -4   4   3        114.21         92.52         7.08 o                         
  -3   4   3          0.46          0.81         5.81 o                         
  -2   4   3         14.06         13.16         5.53 o                         
  -1   4   3        437.61        483.15        14.68 o                         
   0   4   3         85.78         73.01         6.52 o                         
   1   4   3       1339.27       1449.59        26.53 o                         
   2   4   3        879.57        965.02        21.65 o                         
   3   4   3          0.00         -3.24         5.46 o                         
   4   4   3         14.79          7.78         5.43 o                         
   5   4   3          6.57          7.98         6.31 o                         
   6   4   3          0.67         -4.74         4.74 o                         
   7   4   3         34.90         32.69         7.14 o                         
   8   4   3         62.06         60.33         7.21 o                         
   9   4   3        230.40        223.59        10.55 o                         
  10   4   3        144.16        150.10        10.02 o                         
  11   4   3         73.91         91.73        10.24 o                         
  12   4   3          3.57          3.09         8.63 o                         
  13   4   3         20.31         -4.51         8.75 o                         
  14   4   3          1.47          3.85         9.79 o                         
  15   4   3          4.30          1.16        11.68 o                         
  16   4   3        101.47        106.12        14.27 o                         
  17   4   3         12.91         17.53        14.03 o                         
  18   4   3          3.56         12.77        15.84 o                         
 -18   5   3         21.36         24.07        14.98 o                         
 -17   5   3         11.44          7.58        12.21 o                         
 -16   5   3         21.82         31.81        13.87 o                         
 -15   5   3          0.14         -1.65        11.80 o                         
 -14   5   3         11.21          6.94        10.71 o                         
 -13   5   3        337.60        292.25        12.41 o                         
 -12   5   3         89.59        100.38         9.99 o                         
 -11   5   3          3.48         26.72         8.88 o                         
 -10   5   3         33.56         24.38         8.45 o                         
  -9   5   3        390.68        409.92        17.27 o                         
  -8   5   3         31.11         39.17         8.72 o                         
  -7   5   3        490.99        505.33        20.01 o                         
  -6   5   3         40.94         29.35         8.22 o                         
  -5   5   3        579.60        625.47        20.94 o                         
  -4   5   3        165.97        149.07        10.01 o                         
  -3   5   3          3.33          2.47         7.12 o                         
  -2   5   3          0.45          2.23         6.98 o                         
  -1   5   3        805.02        835.35        20.78 o                         
   0   5   3         71.90         80.48         8.58 o                         
   1   5   3        389.45        418.82        15.89 o                         
   2   5   3        401.04        432.64        16.42 o                         
   3   5   3         49.16         50.76         8.07 o                         
   4   5   3        585.32        680.33        22.14 o                         
   5   5   3        128.28        115.10        10.44 o                         
   6   5   3        120.77         78.20         6.70 o                         
   7   5   3         46.44         40.42         7.65 o                         
   8   5   3          0.06         -1.22         8.00 o                         
   9   5   3         21.05          8.99         8.70 o                         
  10   5   3        141.90        119.81        10.77 o                         
  11   5   3         39.24         33.98        20.12 o                         
  12   5   3         59.13         61.61        11.49 o                         
  13   5   3          9.50         -6.56        13.38 o                         
  14   5   3         24.82         38.09        16.42 o                         
  15   5   3          7.97         26.01        15.88 o                         
  16   5   3          0.30         16.15        23.84 o                         
 -16   6   3          0.10         -7.87        20.57 o                         
 -15   6   3          3.66          1.84        21.08 o                         
 -14   6   3          9.58         -2.27        12.35 o                         
 -13   6   3         79.93         74.23        13.01 o                         
 -12   6   3         38.17         39.02        12.28 o                         
 -11   6   3         17.79          2.95        11.01 o                         
 -10   6   3          4.23         -0.82        14.57 o                         
  -9   6   3         18.01         16.39        10.53 o                         
  -8   6   3        132.23        106.96        11.10 o                         
  -7   6   3         52.79         49.03        10.80 o                         
  -6   6   3         31.50         25.21         9.40 o                         
  -5   6   3         43.38         53.75        10.54 o                         
  -4   6   3         95.93         83.25        10.70 o                         
  -3   6   3         77.62         74.42        11.39 o                         
  -2   6   3        115.82        102.62        10.45 o                         
  -1   6   3          1.76         -0.79         9.14 o                         
   0   6   3          2.59         -8.19         8.19 o                         
   1   6   3         67.70         66.39         9.47 o                         
   2   6   3        282.89        298.94        12.61 o                         
   3   6   3        336.53        311.16        13.24 o                         
   4   6   3        137.42        148.10        10.70 o                         
   5   6   3          0.10         -0.77        13.46 o                         
   6   6   3        278.00        291.20        12.46 o                         
   7   6   3          0.00          9.53        10.95 o                         
   8   6   3         14.40         10.87         8.93 o                         
   9   6   3         53.25         69.44        12.11 o                         
  10   6   3          8.66         -9.94        13.73 o                         
  11   6   3        101.43        112.18        21.51 o                         
  12   6   3         84.53        104.77        17.63 o                         
  13   6   3        137.51        143.47        18.70 o                         
  14   6   3          1.33         -0.68        20.33 o                         
  15   6   3        113.24        158.89        38.57 o                         
 -13   7   3          2.29         12.68        17.50 o                         
 -12   7   3         34.15         71.91        18.26 o                         
 -11   7   3         51.88         26.90        15.03 o                         
 -10   7   3        231.48        223.15        18.75 o                         
  -9   7   3         81.03         90.85        13.66 o                         
  -8   7   3          9.05         -4.71        12.30 o                         
  -7   7   3          5.18          4.79        14.10 o                         
  -6   7   3         65.11         83.38        11.79 o                         
  -5   7   3        253.59        248.83        15.05 o                         
  -4   7   3        714.68        870.86        30.12 o                         
  -3   7   3        276.72        266.95        15.06 o                         
  -2   7   3        496.65        545.10        27.08 o                         
  -1   7   3        565.85        680.78        30.27 o                         
   0   7   3        100.49        106.77        12.72 o                         
   1   7   3          1.47          7.54        12.00 o                         
   2   7   3          6.56         15.64        12.09 o                         
   3   7   3         23.46          6.41        13.83 o                         
   4   7   3        117.40        111.23        13.51 o                         
   5   7   3         99.96         52.66        12.56 o                         
   6   7   3         99.58         92.38        13.50 o                         
   7   7   3        188.79        222.59        13.27 o                         
   8   7   3         75.72         81.94        19.23 o                         
   9   7   3          9.98         18.61        18.68 o                         
  10   7   3         15.72          9.80        18.53 o                         
  11   7   3         10.96         33.50        24.71 o                         
  12   7   3          0.00          6.11        23.58 o                         
 -10   8   3          1.34         17.41        26.89 o                         
  -9   8   3        112.69        165.44        20.53 o                         
  -8   8   3          3.17         22.12        18.43 o                         
  -7   8   3         19.67          1.41        16.01 o                         
  -6   8   3          3.28         -5.62        18.51 o                         
  -5   8   3          1.72         -0.20        14.10 o                         
  -4   8   3         20.90          2.74        15.03 o                         
  -3   8   3          8.24          0.05        15.39 o                         
  -2   8   3          0.61          3.65        13.93 o                         
  -1   8   3          1.29          0.21        14.24 o                         
   0   8   3          1.69        -17.13        17.13 o                         
   1   8   3          1.47          3.78        14.51 o                         
   2   8   3         79.32         61.59        16.55 o                         
   3   8   3         10.34         -3.96        21.14 o                         
   4   8   3          2.19          5.57        15.29 o                         
   5   8   3         36.74         43.79        16.34 o                         
   6   8   3          7.53         11.02        20.25 o                         
   7   8   3         71.04         77.65        17.00 o                         
   8   8   3         27.49         94.19        24.12 o                         
 -21   0   4          0.11         17.50        20.92 o                         
 -20   0   4        122.83        172.56        20.35 o                         
 -19   0   4        952.01       1095.67        42.33 o                         
 -18   0   4          1.65         34.36        14.69 o                         
 -17   0   4        403.78        509.25        38.40 o                         
 -16   0   4         86.50         71.85        12.77 o                         
 -15   0   4         33.91         26.91        10.37 o                         
 -14   0   4        104.23        101.95        11.26 o                         
 -13   0   4          0.11          4.74         8.88 o                         
 -12   0   4         19.67         13.43         9.59 o                         
 -11   0   4        379.84        381.78        17.99 o                         
 -10   0   4          4.92         15.75         7.47 o                         
  -9   0   4        131.18        137.03        11.89 o                         
  -8   0   4        897.52        781.10        23.83 o                         
  -7   0   4        793.02        844.05        18.20 o                         
  -6   0   4       2234.40       2162.09        39.54 o                         
  -5   0   4          6.67         14.29         3.57 o                         
  -4   0   4      13883.52      12808.65       389.87 o                         
  -3   0   4       1910.21       1919.96        47.97 o                         
  -2   0   4       5858.20       5849.91       226.13 o                         
  -1   0   4      11433.64       9783.55       263.40 o                         
   0   0   4      17016.30      14745.34       396.95 o                         
   1   0   4        400.38        442.63        15.56 o                         
   2   0   4      36182.66      29330.22      1115.72 o                         
   3   0   4       2518.37       2319.87        42.15 o                         
   4   0   4        174.92        135.18        13.07 o                         
   5   0   4        301.89        229.32        10.34 o                         
   6   0   4        275.72        259.19        11.07 o                         
   7   0   4        397.47        415.67        23.98 o                         
   8   0   4        704.10        742.19        18.46 o                         
   9   0   4         94.86         91.29         7.00 o                         
  10   0   4        217.38        222.04        12.86 o                         
  11   0   4        121.60        113.21         8.73 o                         
  12   0   4        504.71        472.34        18.85 o                         
  13   0   4        149.32        135.04         9.90 o                         
  14   0   4          0.03          5.32         8.62 o                         
  15   0   4         13.33         -7.00         9.63 o                         
  16   0   4         39.88         51.89        11.18 o                         
  17   0   4         40.84         23.38        16.23 o                         
  18   0   4          0.58        -17.69        17.69 o                         
  19   0   4          4.71         -5.57        20.70 o                         
  20   0   4         65.26         65.17        25.86 o                         
 -21   1   4         13.80         -3.71        17.72 o                         
 -20   1   4         11.62         19.11        12.96 o                         
 -19   1   4         16.19          2.43        11.65 o                         
 -18   1   4         65.68         77.64        11.16 o                         
 -17   1   4        283.86        321.31        26.40 o                         
 -16   1   4         27.73         17.33         8.89 o                         
 -15   1   4        807.06        971.04        24.59 o                         
 -14   1   4       1058.36       1119.31        23.42 o                         
 -13   1   4        803.94        863.98        19.79 o                         
 -12   1   4         74.77         63.40         6.74 o                         
 -11   1   4        511.70        559.10        14.38 o                         
 -10   1   4        175.61        171.35         9.52 o                         
  -9   1   4          7.05         14.66         3.58 o                         
  -8   1   4        347.50        385.79         9.91 o                         
  -7   1   4        898.56        942.83        17.36 o                         
  -6   1   4       3231.23       3237.80        54.17 o                         
  -5   1   4       6278.00       5946.47        81.57 o                         
  -4   1   4         18.21         13.53         4.49 o                         
  -3   1   4      12265.68      11352.13       217.01 o                         
  -2   1   4      11332.05      10782.63       230.90 o                         
  -1   1   4         90.71         79.24         4.24 o                         
   0   1   4       6493.44       5851.08       135.62 o                         
   1   1   4      11603.54      10199.58       182.28 o                         
   2   1   4         88.43         67.60         4.42 o                         
   3   1   4      11149.35      10576.21       143.66 o                         
   4   1   4       1479.93       1473.50        24.68 o                         
   5   1   4       1175.59       1204.90        20.07 o                         
   6   1   4          0.75          0.79         4.32 o                         
   7   1   4        456.61        453.16        13.15 o                         
   8   1   4        655.47        758.62        14.88 o                         
   9   1   4         60.10         71.51         6.13 o                         
  10   1   4       2080.64       2248.99        33.18 o                         
  11   1   4        148.81        136.12         6.19 o                         
  12   1   4        101.73        100.67         6.51 o                         
  13   1   4         74.60         60.72         6.27 o                         
  14   1   4         11.58         11.88         7.37 o                         
  15   1   4        291.08        259.41        10.49 o                         
  16   1   4        115.32        134.81         9.66 o                         
  17   1   4         18.24         -4.47        17.64 o                         
  18   1   4          1.26          2.42        14.81 o                         
  19   1   4         54.35         23.18        16.89 o                         
  20   1   4          0.34         -7.97        25.65 o                         
 -21   2   4         15.49         34.61        19.11 o                         
 -20   2   4          0.93         32.82        16.08 o                         
 -19   2   4         28.88         -5.18        13.75 o                         
 -18   2   4          0.67         -0.53        12.03 o                         
 -17   2   4         96.50         91.33        15.09 o                         
 -16   2   4        140.19        133.00        17.86 o                         
 -15   2   4         30.06         44.70        10.46 o                         
 -14   2   4        438.42        463.28        20.75 o                         
 -13   2   4         67.40         58.66         7.56 o                         
 -12   2   4        321.65        312.47        11.18 o                         
 -11   2   4        144.15        147.75        11.10 o                         
 -10   2   4       1244.36       1333.63        23.00 o                         
  -9   2   4        341.79        346.87        10.17 o                         
  -8   2   4       2869.78       3111.61        42.56 o                         
  -7   2   4       4011.93       4243.88        59.76 o                         
  -6   2   4        535.80        550.01        14.10 o                         
  -5   2   4          8.15          0.02         4.65 o                         
  -4   2   4         34.03         20.64         5.37 o                         
  -3   2   4       1252.13       1128.46        23.52 o                         
  -2   2   4      12015.70      11245.76       283.61 o                         
  -1   2   4       3353.18       3234.33        70.09 o                         
   0   2   4        795.55        758.32        23.68 o                         
   1   2   4          2.62          1.46         4.49 o                         
   2   2   4        978.19        950.66        19.01 o                         
   3   2   4       1515.41       1495.26        27.62 o                         
   4   2   4       1482.98       1524.71        27.69 o                         
   5   2   4        165.93        148.09         5.85 o                         
   6   2   4        273.54        218.87        11.79 o                         
   7   2   4         45.98         29.08         5.22 o                         
   8   2   4       1024.73       1051.65        18.78 o                         
   9   2   4        345.75        354.20        12.31 o                         
  10   2   4       1302.61       1467.20        26.13 o                         
  11   2   4        345.01        402.34        15.55 o                         
  12   2   4        172.22        149.09         8.01 o                         
  13   2   4        162.58        173.63        13.68 o                         
  14   2   4         23.52         -4.49         8.78 o                         
  15   2   4        117.51        134.10         9.41 o                         
  16   2   4         40.34         37.25        12.31 o                         
  17   2   4          5.73          5.18         9.19 o                         
  18   2   4         41.53         38.03        16.90 o                         
  19   2   4         85.15         84.06        18.73 o                         
 -20   3   4         66.16         48.04        17.50 o                         
 -19   3   4         11.24         16.91        15.34 o                         
 -18   3   4         32.17         14.28        16.48 o                         
 -17   3   4         16.99          0.99        14.64 o                         
 -16   3   4          5.31         -5.53         9.17 o                         
 -15   3   4        168.58        180.13         9.42 o                         
 -14   3   4         33.48         36.04         7.78 o                         
 -13   3   4        189.31        185.87        12.27 o                         
 -12   3   4          0.58          0.75         6.27 o                         
 -11   3   4         19.83         15.23         6.14 o                         
 -10   3   4        213.87        219.65         9.93 o                         
  -9   3   4         12.47         11.53         5.26 o                         
  -8   3   4          0.15          1.88         4.59 o                         
  -7   3   4       1238.60       1339.85        24.43 o                         
  -6   3   4          0.69         -0.33         5.36 o                         
  -5   3   4        411.60        414.39        13.78 o                         
  -4   3   4       1849.16       1911.52        41.98 o                         
  -3   3   4        649.25        685.53        18.32 o                         
  -2   3   4        201.16        227.53        13.20 o                         
  -1   3   4       3039.29       3208.84        58.84 o                         
   0   3   4         17.05         28.05         6.21 o                         
   1   3   4       1424.74       1367.55        28.63 o                         
   2   3   4         11.19         20.94         6.36 o                         
   3   3   4          2.17         20.71        13.40 o                         
   4   3   4        216.20        231.71        14.01 o                         
   5   3   4         92.25         75.80         7.19 o                         
   6   3   4        839.59        881.01        19.28 o                         
   7   3   4        210.98        199.67        12.67 o                         
   8   3   4        181.60        171.36        11.97 o                         
   9   3   4         28.92         25.44         7.53 o                         
  10   3   4         40.71         39.13         9.59 o                         
  11   3   4        436.64        496.33        19.96 o                         
  12   3   4          1.68          3.88         8.31 o                         
  13   3   4          0.22         -2.82         8.73 o                         
  14   3   4          8.96         -3.36         8.47 o                         
  15   3   4         13.92         12.45         9.36 o                         
  16   3   4          6.10         20.78        12.03 o                         
  17   3   4         12.88        -11.12        11.12 o                         
  18   3   4         47.77         41.41        28.16 o                         
 -19   4   4         91.84        103.64        19.45 o                         
 -18   4   4         11.34         15.96        10.63 o                         
 -17   4   4         53.74         47.47        10.28 o                         
 -16   4   4         51.74         54.29        10.02 o                         
 -15   4   4        165.50        184.17        10.45 o                         
 -14   4   4          9.95          5.72         8.14 o                         
 -13   4   4         92.80        119.47        10.28 o                         
 -12   4   4          8.44          9.14         8.70 o                         
 -11   4   4          1.69         -4.75         6.92 o                         
 -10   4   4         81.22         82.29         7.54 o                         
  -9   4   4        273.20        290.55        17.41 o                         
  -8   4   4         28.22         33.19         7.03 o                         
  -7   4   4        896.53        915.05        22.02 o                         
  -6   4   4        133.58        156.16         8.64 o                         
  -5   4   4        254.45        238.03        15.85 o                         
  -4   4   4        123.58        113.33         7.43 o                         
  -3   4   4        258.20        203.66        10.77 o                         
  -2   4   4       1504.98       1516.40        27.58 o                         
  -1   4   4        235.04        191.05        16.44 o                         
   0   4   4          0.07          2.36         5.82 o                         
   1   4   4        259.63        254.94        14.88 o                         
   2   4   4       1080.30       1038.56        22.63 o                         
   3   4   4        554.72        584.42        16.81 o                         
   4   4   4        229.02        252.32        10.06 o                         
   5   4   4        797.13        805.56        18.81 o                         
   6   4   4        180.71        164.89        10.92 o                         
   7   4   4       1449.66       1506.32        32.95 o                         
   8   4   4          5.30          6.98         8.09 o                         
   9   4   4         43.00         28.80         9.77 o                         
  10   4   4        140.57        126.36        10.74 o                         
  11   4   4        103.72         86.48         9.07 o                         
  12   4   4        260.22        226.22        11.16 o                         
  13   4   4          8.95         27.14         9.58 o                         
  14   4   4        168.11        178.07        13.98 o                         
  15   4   4          0.51          2.49        11.31 o                         
  16   4   4          0.50         -5.57        13.26 o                         
  17   4   4         10.00        -13.95        15.83 o                         
 -18   5   4          3.91         26.02        19.76 o                         
 -17   5   4         29.68         57.31        12.55 o                         
 -16   5   4         38.97         40.77        17.07 o                         
 -15   5   4        133.62        154.37        19.86 o                         
 -14   5   4         14.44         17.24        10.54 o                         
 -13   5   4        155.33        172.57        11.13 o                         
 -12   5   4        407.84        366.53        14.62 o                         
 -11   5   4        184.92        196.02        10.85 o                         
 -10   5   4         14.26         20.85         8.93 o                         
  -9   5   4        402.36        385.49        26.31 o                         
  -8   5   4         11.69          9.26         8.99 o                         
  -7   5   4        442.15        455.77        21.57 o                         
  -6   5   4         49.11         46.29         8.10 o                         
  -5   5   4        464.51        458.94        20.28 o                         
  -4   5   4        535.19        591.37        18.44 o                         
  -3   5   4       1254.92       1313.58        26.83 o                         
  -2   5   4         40.24         29.61         7.25 o                         
  -1   5   4         87.71         75.82         7.93 o                         
   0   5   4          6.54          4.67         6.57 o                         
   1   5   4        125.83         90.62        11.24 o                         
   2   5   4        269.80        282.86        19.63 o                         
   3   5   4        125.77        111.68         8.85 o                         
   4   5   4        401.54        413.27        15.47 o                         
   5   5   4        234.84        201.89        12.38 o                         
   6   5   4          0.41          0.68         7.12 o                         
   7   5   4         43.10         34.47         8.90 o                         
   8   5   4        207.80        194.43        14.13 o                         
   9   5   4        318.26        288.53        19.27 o                         
  10   5   4        152.41        163.88        15.83 o                         
  11   5   4        329.54        288.09        13.97 o                         
  12   5   4        153.25        160.00        13.51 o                         
  13   5   4          9.87         12.85        13.03 o                         
  14   5   4        126.15        110.90        14.46 o                         
  15   5   4          0.35         -0.51        15.98 o                         
  16   5   4          0.44         -3.68        18.37 o                         
 -16   6   4          0.40          8.72        14.90 o                         
 -15   6   4         59.41         29.18        16.42 o                         
 -14   6   4        149.53        160.95        14.16 o                         
 -13   6   4         60.78         62.88        12.74 o                         
 -12   6   4         13.16         15.50        11.85 o                         
 -11   6   4         77.50         66.02        11.16 o                         
 -10   6   4        124.80        149.56        12.11 o                         
  -9   6   4        113.98        117.05        13.11 o                         
  -8   6   4         71.40         82.69        17.40 o                         
  -7   6   4          4.43          6.45        11.43 o                         
  -6   6   4        214.07        220.17        11.92 o                         
  -5   6   4          0.00          2.84        11.50 o                         
  -4   6   4         13.17         23.57        10.21 o                         
  -3   6   4        104.19         94.08        13.90 o                         
  -2   6   4        191.19        159.48        10.43 o                         
  -1   6   4        296.44        284.69        22.34 o                         
   0   6   4        106.27         93.37         9.58 o                         
   1   6   4        146.16        141.68        13.15 o                         
   2   6   4          5.76          0.55         8.53 o                         
   3   6   4          0.09         -8.29         8.65 o                         
   4   6   4        107.70        110.89        10.16 o                         
   5   6   4          6.48          9.58         8.57 o                         
   6   6   4         12.69         16.20         8.70 o                         
   7   6   4        243.27        250.81        14.05 o                         
   8   6   4         94.56         95.07        11.88 o                         
   9   6   4          0.26        -12.85        12.85 o                         
  10   6   4         14.57          1.44        14.59 o                         
  11   6   4          8.71         10.31        13.79 o                         
  12   6   4         18.83          7.75        15.10 o                         
  13   6   4         11.29         27.71        18.63 o                         
  14   6   4         41.68         34.63        31.58 o                         
 -13   7   4          6.46        -16.71        16.71 o                         
 -12   7   4          1.93         31.40        17.79 o                         
 -11   7   4         20.77         -1.82        14.30 o                         
 -10   7   4         28.29         50.26        15.89 o                         
  -9   7   4         42.52         52.82        15.94 o                         
  -8   7   4         38.59         37.91        15.83 o                         
  -7   7   4         16.40          6.81        13.76 o                         
  -6   7   4          1.54         -5.38        10.98 o                         
  -5   7   4          0.00          3.41        12.08 o                         
  -4   7   4          5.90          0.06        12.36 o                         
  -3   7   4          5.75         13.67        11.88 o                         
  -2   7   4        274.69        263.15        15.55 o                         
  -1   7   4        131.76        138.83        14.10 o                         
   0   7   4          0.03         12.74        11.77 o                         
   1   7   4        691.44        745.40        28.16 o                         
   2   7   4         58.34         72.21        13.27 o                         
   3   7   4        258.96        275.64        25.01 o                         
   4   7   4        137.70        159.10        14.49 o                         
   5   7   4         25.23         28.49        11.24 o                         
   6   7   4         33.22        107.30        19.61 o                         
   7   7   4         53.18         70.55        24.14 o                         
   8   7   4          7.80          7.50        17.51 o                         
   9   7   4          0.07          3.01        20.19 o                         
  10   7   4         12.68         25.50        19.73 o                         
  11   7   4          5.52         63.56        22.88 o                         
  12   7   4          0.16        -15.28        45.76 o                         
 -10   8   4         22.84         33.27        27.09 o                         
  -9   8   4          0.17        -11.08        33.87 o                         
  -8   8   4         62.00         79.87        19.26 o                         
  -7   8   4          0.00        -17.88        17.88 o                         
  -6   8   4         32.31         13.81        17.99 o                         
  -5   8   4        135.68        154.57        19.23 o                         
  -4   8   4         50.51         59.25        16.06 o                         
  -3   8   4        191.89        199.76        25.90 o                         
  -2   8   4        278.78        296.31        30.37 o                         
  -1   8   4         14.42         -7.74        16.23 o                         
   0   8   4        267.73        277.83        18.81 o                         
   1   8   4         13.22          6.42        15.35 o                         
   2   8   4         60.26         38.18        16.12 o                         
   3   8   4         10.18         16.19        19.33 o                         
   4   8   4          0.16         -5.68        17.81 o                         
   5   8   4         97.21        128.68        20.63 o                         
   6   8   4        184.61        189.53        36.25 o                         
   7   8   4         73.98        105.43        19.84 o                         
   8   8   4         66.38         53.01        25.28 o                         
 -21   1   5          1.44          2.40        19.65 o                         
 -20   1   5        166.66        176.83        14.36 o                         
 -19   1   5         40.57         38.59        11.83 o                         
 -18   1   5        310.01        300.09        18.88 o                         
 -17   1   5         38.61         37.76         9.63 o                         
 -16   1   5         19.32         17.44         8.97 o                         
 -15   1   5         18.26         23.07         8.12 o                         
 -14   1   5        424.17        418.12        14.80 o                         
 -13   1   5         14.40         27.70         6.95 o                         
 -12   1   5        144.65        130.89        10.00 o                         
 -11   1   5        153.27        149.86         9.65 o                         
 -10   1   5          0.02         -3.42         4.26 o                         
  -9   1   5       2720.60       2766.24        40.58 o                         
  -8   1   5        275.31        271.47         9.89 o                         
  -7   1   5        218.50        204.12         8.69 o                         
  -6   1   5       4938.08       5004.58        79.06 o                         
  -5   1   5        589.41        589.38        15.59 o                         
  -4   1   5      13053.28      12372.70       212.04 o                         
  -3   1   5        961.55        975.20        23.65 o                         
  -2   1   5        503.40        524.27        15.28 o                         
  -1   1   5       1314.50       1178.22        30.19 o                         
   0   1   5          4.77          7.20         4.11 o                         
   1   1   5       1282.03       1334.78        20.90 o                         
   2   1   5        169.75        141.88         6.30 o                         
   3   1   5        419.83        462.89        10.90 o                         
   4   1   5        112.47         96.84         5.14 o                         
   5   1   5       4091.65       4219.07        59.59 o                         
   6   1   5         71.23         50.66         5.11 o                         
   7   1   5         11.56         21.44         4.99 o                         
   8   1   5         34.15         37.04         5.64 o                         
   9   1   5          0.81          1.26         5.50 o                         
  10   1   5          6.31         -5.44         5.44 o                         
  11   1   5          5.84          5.88         6.42 o                         
  12   1   5         22.97         17.38         6.38 o                         
  13   1   5          0.25          2.80         6.37 o                         
  14   1   5         32.69         22.92         7.00 o                         
  15   1   5         70.83         51.69         8.40 o                         
  16   1   5         96.10         62.14         9.48 o                         
  17   1   5          1.70         -6.94         9.66 o                         
  18   1   5         21.52         -0.62        16.41 o                         
  19   1   5          1.78        -21.73        21.73 o                         
 -21   2   5          1.91          2.12        24.71 o                         
 -20   2   5         17.01         36.06        18.32 o                         
 -19   2   5          0.90         -8.20        14.18 o                         
 -18   2   5        100.39         90.23        15.63 o                         
 -17   2   5        228.60        192.03        14.58 o                         
 -16   2   5        178.05        164.51        12.71 o                         
 -15   2   5         32.29         32.42         9.79 o                         
 -14   2   5        273.22        258.45        11.15 o                         
 -13   2   5          3.64          3.77         5.74 o                         
 -12   2   5         85.84         73.15         5.90 o                         
 -11   2   5        584.66        596.36        14.74 o                         
 -10   2   5         94.18         88.83         5.37 o                         
  -9   2   5        802.83        900.92        16.06 o                         
  -8   2   5        155.44        113.63         6.69 o                         
  -7   2   5       2150.29       2327.57        37.02 o                         
  -6   2   5       1770.50       1794.63        35.06 o                         
  -5   2   5       1673.91       1727.09        30.93 o                         
  -4   2   5      12606.49      12325.69       211.83 o                         
  -3   2   5        118.84        120.95         6.91 o                         
  -2   2   5       1047.24       1107.55        23.59 o                         
  -1   2   5        109.45        111.42         9.17 o                         
   0   2   5        576.67        642.32        15.23 o                         
   1   2   5         84.59         83.01         6.72 o                         
   2   2   5        661.51        699.57        14.85 o                         
   3   2   5       1852.11       1948.47        29.59 o                         
   4   2   5        140.06        116.67         7.82 o                         
   5   2   5         40.11         40.52         4.73 o                         
   6   2   5        204.51        196.86        11.36 o                         
   7   2   5        138.16        135.66         6.37 o                         
   8   2   5          3.76          8.84         5.15 o                         
   9   2   5         54.42         42.41         5.89 o                         
  10   2   5        263.77        286.47        13.43 o                         
  11   2   5        530.25        596.52        16.46 o                         
  12   2   5         32.53         20.76         7.31 o                         
  13   2   5         97.87         96.04         9.43 o                         
  14   2   5          1.37         -8.05         8.05 o                         
  15   2   5        130.36        119.68        10.15 o                         
  16   2   5        277.48        271.69        13.30 o                         
  17   2   5         42.78         51.73        10.88 o                         
  18   2   5          0.11         12.58        16.15 o                         
  19   2   5          3.82         -9.35        22.55 o                         
 -20   3   5          8.71          8.58        18.02 o                         
 -19   3   5         30.46         33.41        18.21 o                         
 -18   3   5          5.27         -3.91        15.14 o                         
 -17   3   5          2.15        -10.34        10.34 o                         
 -16   3   5          9.98         -9.18         9.18 o                         
 -15   3   5         50.43         46.51         8.11 o                         
 -14   3   5          3.48         -5.84         7.78 o                         
 -13   3   5        677.29        763.05        19.16 o                         
 -12   3   5          0.02         -2.14         6.54 o                         
 -11   3   5        215.33        192.69        10.82 o                         
 -10   3   5         17.97         23.48         5.60 o                         
  -9   3   5       1082.78       1163.11        19.92 o                         
  -8   3   5        634.50        667.18        15.22 o                         
  -7   3   5        607.97        646.41        15.85 o                         
  -6   3   5        849.76        912.76        20.47 o                         
  -5   3   5        154.93        141.82         8.00 o                         
  -4   3   5       2533.24       2725.35        51.03 o                         
  -3   3   5         10.45          3.97         5.75 o                         
  -2   3   5         16.77          5.91         5.40 o                         
  -1   3   5          8.05         15.88         6.86 o                         
   0   3   5        154.46        149.08        13.21 o                         
   1   3   5         68.92         56.48         8.64 o                         
   2   3   5         51.61         49.91         6.22 o                         
   3   3   5       1343.53       1515.08        28.62 o                         
   4   3   5         35.15         45.65         5.51 o                         
   5   3   5        211.48        185.74        11.28 o                         
   6   3   5         99.69         80.34         7.60 o                         
   7   3   5          1.24         -0.67         6.68 o                         
   8   3   5         14.01         17.78         6.46 o                         
   9   3   5        102.78         83.61         8.28 o                         
  10   3   5        313.65        293.93        20.49 o                         
  11   3   5        345.95        343.70        16.69 o                         
  12   3   5        119.34        107.69         9.55 o                         
  13   3   5        872.99       1024.09        25.12 o                         
  14   3   5          4.58         12.99         9.38 o                         
  15   3   5         23.19          9.76        11.24 o                         
  16   3   5         24.45         24.72        12.50 o                         
  17   3   5         14.41         14.00        11.68 o                         
  18   3   5          3.63          0.85        13.19 o                         
 -19   4   5          7.66         42.77        13.13 o                         
 -18   4   5         14.48         28.76        10.61 o                         
 -17   4   5          6.49         -8.18         9.81 o                         
 -16   4   5         60.90         56.09        10.16 o                         
 -15   4   5         56.46         53.62         8.84 o                         
 -14   4   5        182.97        212.95        13.57 o                         
 -13   4   5         13.54          6.47         7.53 o                         
 -12   4   5         40.51         43.75         7.77 o                         
 -11   4   5         15.33         14.47         7.65 o                         
 -10   4   5          0.01         -3.45         6.81 o                         
  -9   4   5        112.79        110.81         7.22 o                         
  -8   4   5        189.52        158.69         9.13 o                         
  -7   4   5        180.34        168.16         8.20 o                         
  -6   4   5         60.36         65.53         7.63 o                         
  -5   4   5         61.82         56.82         7.89 o                         
  -4   4   5        804.03        856.78        21.78 o                         
  -3   4   5        284.54        288.55        15.05 o                         
  -2   4   5        109.98        121.53         9.57 o                         
  -1   4   5         28.93         23.74         6.85 o                         
   0   4   5         11.80         15.46         6.76 o                         
   1   4   5        583.55        612.04        19.23 o                         
   2   4   5       1089.07       1191.56        27.75 o                         
   3   4   5          6.78          4.85         6.30 o                         
   4   4   5         63.55         59.54         6.61 o                         
   5   4   5          9.51         -1.91         5.68 o                         
   6   4   5        103.10        104.91        11.98 o                         
   7   4   5         44.79         24.94         7.90 o                         
   8   4   5         81.86         83.95         9.72 o                         
   9   4   5         22.36         27.67         9.39 o                         
  10   4   5          1.16         -7.37         9.51 o                         
  11   4   5        101.25         87.53        10.43 o                         
  12   4   5          0.12          5.41        10.40 o                         
  13   4   5         33.82         33.86        13.71 o                         
  14   4   5          3.39          8.41        13.38 o                         
  15   4   5         20.66         23.54        12.20 o                         
  16   4   5         13.03         22.55        13.11 o                         
  17   4   5          4.49        -10.53        15.98 o                         
 -18   5   5          6.25          8.02        12.85 o                         
 -17   5   5          2.43         -7.52        12.63 o                         
 -16   5   5         15.92         26.23        11.33 o                         
 -15   5   5        209.91        195.65        12.71 o                         
 -14   5   5          0.47         -9.93         9.93 o                         
 -13   5   5        263.72        210.74        11.67 o                         
 -12   5   5         78.54         95.18         9.94 o                         
 -11   5   5         11.16         15.84         8.84 o                         
 -10   5   5          0.10          0.99         8.47 o                         
  -9   5   5        306.34        314.51        22.40 o                         
  -8   5   5        104.18        121.12        10.74 o                         
  -7   5   5         13.69         22.48         8.59 o                         
  -6   5   5         45.31         33.13         8.74 o                         
  -5   5   5         36.22         40.48         8.48 o                         
  -4   5   5         62.12         65.10         9.86 o                         
  -3   5   5         91.35         82.92         9.73 o                         
  -2   5   5         99.19         86.37         9.90 o                         
  -1   5   5          1.45          0.04         8.25 o                         
   0   5   5         60.42         55.07         8.91 o                         
   1   5   5        175.33        160.48        11.64 o                         
   2   5   5       1285.90       1388.35        30.50 o                         
   3   5   5         49.38         44.17         8.40 o                         
   4   5   5        131.96        125.81         9.25 o                         
   5   5   5          0.11         -3.03         7.37 o                         
   6   5   5       1416.56       1630.55        30.07 o                         
   7   5   5          6.48          5.67         9.53 o                         
   8   5   5          0.22         -2.81         8.77 o                         
   9   5   5          2.03         -8.93        10.75 o                         
  10   5   5        531.02        646.71        25.43 o                         
  11   5   5        363.20        381.82        19.97 o                         
  12   5   5        160.79        168.38        15.39 o                         
  13   5   5        218.87        193.34        16.32 o                         
  14   5   5          5.51         -1.27        15.01 o                         
  15   5   5         45.61         54.67        16.96 o                         
  16   5   5         18.23          5.95        25.55 o                         
 -16   6   5          0.30          7.29        15.87 o                         
 -15   6   5          6.76          2.85        17.52 o                         
 -14   6   5          1.63        -13.03        13.03 o                         
 -13   6   5         31.46          4.94        11.90 o                         
 -12   6   5          2.67          5.52        11.44 o                         
 -11   6   5          0.54         -5.82        10.54 o                         
 -10   6   5         63.49         66.89        11.71 o                         
  -9   6   5         62.76         76.46        11.73 o                         
  -8   6   5         16.54         -1.95        11.34 o                         
  -7   6   5        859.35        945.75        31.19 o                         
  -6   6   5        467.53        540.01        30.18 o                         
  -5   6   5        308.03        285.29        18.09 o                         
  -4   6   5        307.98        275.14        13.45 o                         
  -3   6   5        263.42        257.61        13.30 o                         
  -2   6   5         18.31          0.98        10.06 o                         
  -1   6   5         46.76         75.95        10.09 o                         
   0   6   5         48.09         47.18        10.35 o                         
   1   6   5        667.16        801.09        31.60 o                         
   2   6   5         42.35         44.90        10.18 o                         
   3   6   5        555.25        565.49        23.19 o                         
   4   6   5         14.98          6.32         9.05 o                         
   5   6   5        155.32        132.29        10.53 o                         
   6   6   5         45.38         39.16         9.14 o                         
   7   6   5          5.58          2.48         8.57 o                         
   8   6   5         70.41         61.68        11.88 o                         
   9   6   5          7.70        -12.64        15.94 o                         
  10   6   5         37.79         48.89        13.30 o                         
  11   6   5          2.04        -13.88        13.97 o                         
  12   6   5         23.20         28.39        15.43 o                         
  13   6   5          3.98          3.65        17.55 o                         
  14   6   5          7.67          8.98        22.20 o                         
 -13   7   5         29.30         22.56        16.77 o                         
 -12   7   5          0.70          5.71        21.91 o                         
 -11   7   5         14.90          9.00        14.80 o                         
 -10   7   5        130.97        116.47        13.91 o                         
  -9   7   5         11.35         15.51        14.22 o                         
  -8   7   5          0.00        -13.46        13.46 o                         
  -7   7   5        173.20        204.47        21.07 o                         
  -6   7   5         44.33         24.41        13.30 o                         
  -5   7   5          0.80          5.33        13.59 o                         
  -4   7   5        543.73        560.69        33.68 o                         
  -3   7   5        113.35        136.39        15.06 o                         
  -2   7   5        661.35        694.94        45.41 o                         
  -1   7   5        225.55        204.94        14.38 o                         
   0   7   5          0.15        -13.36        13.36 o                         
   1   7   5         60.48         68.49        13.62 o                         
   2   7   5         16.94         20.48        13.41 o                         
   3   7   5          0.49         11.84        17.34 o                         
   4   7   5          6.39        -12.73        12.73 o                         
   5   7   5         58.55         73.55        15.29 o                         
   6   7   5         93.25        107.60        14.48 o                         
   7   7   5         50.10         22.78        13.12 o                         
   8   7   5         18.79         10.91        15.97 o                         
   9   7   5          8.16         -2.28        16.52 o                         
  10   7   5         82.22         53.65        20.04 o                         
  11   7   5          3.35         32.12        22.48 o                         
 -10   8   5          5.49         -7.33        53.97 o                         
  -9   8   5         15.02          1.77        18.84 o                         
  -8   8   5          0.14         27.33        18.90 o                         
  -7   8   5          0.06         24.22        20.92 o                         
  -6   8   5         19.92         14.60        17.75 o                         
  -5   8   5          9.78         -6.67        18.54 o                         
  -4   8   5         15.83          3.72        17.39 o                         
  -3   8   5          1.76         17.92        17.88 o                         
  -2   8   5          2.24        -15.35        18.47 o                         
  -1   8   5         31.35         16.91        18.12 o                         
   0   8   5         18.89          5.10        17.44 o                         
   1   8   5         53.31         71.39        24.12 o                         
   2   8   5          6.28         -2.10        19.80 o                         
   3   8   5          1.47          2.96        22.58 o                         
   4   8   5         22.95         -6.33        17.48 o                         
   5   8   5          2.64          0.34        18.57 o                         
   6   8   5          2.49        -17.36        20.39 o                         
   7   8   5          0.74         28.68        24.34 o                         
 -22   0   6        475.99        582.79        53.72 o                         
 -21   0   6          0.03         -4.69        20.97 o                         
 -20   0   6        311.33        329.00        23.03 o                         
 -19   0   6       1948.97       2439.45        62.43 o                         
 -18   0   6          9.95          6.76        16.54 o                         
 -17   0   6         10.14          4.51        16.13 o                         
 -16   0   6        468.65        496.76        25.02 o                         
 -15   0   6         35.16         40.13        12.48 o                         
 -14   0   6         25.32         15.54        10.29 o                         
 -13   0   6        284.30        282.64        16.30 o                         
 -12   0   6       1517.88       1614.06        38.45 o                         
 -11   0   6       1812.69       2006.29        44.61 o                         
 -10   0   6        734.74        736.57        19.49 o                         
  -9   0   6        823.08        838.07        20.71 o                         
  -8   0   6         99.15        102.93        11.26 o                         
  -7   0   6        732.29        667.31        22.31 o                         
  -6   0   6         52.84         44.49         6.79 o                         
  -5   0   6       5197.79       4916.84       111.69 o                         
  -4   0   6       1304.58       1283.78        33.61 o                         
  -3   0   6       6784.97       6794.49       186.34 o                         
  -2   0   6       1038.32       1130.10        27.81 o                         
  -1   0   6       9938.76       9042.40       295.57 o                         
   0   0   6        245.85        232.31        12.96 o                         
   1   0   6      17535.73      16371.89       312.63 o                         
   2   0   6          8.59          6.87         5.57 o                         
   3   0   6       8514.49       8389.59       162.23 o                         
   4   0   6       2707.64       2828.60        51.43 o                         
   5   0   6        152.92        167.57        13.56 o                         
   6   0   6       3076.02       3215.28        58.53 o                         
   7   0   6       1244.29       1374.22        36.08 o                         
   8   0   6          0.18          4.97         6.10 o                         
   9   0   6        398.33        438.89        17.38 o                         
  10   0   6         37.08         38.13         7.50 o                         
  11   0   6         25.40         15.95         7.53 o                         
  12   0   6         14.65          5.64         8.65 o                         
  13   0   6         21.28         13.96         9.15 o                         
  14   0   6         17.19         -3.05        10.17 o                         
  15   0   6          0.45        -13.61        13.61 o                         
  16   0   6          6.79         -4.54        12.35 o                         
  17   0   6         93.35        112.88        20.69 o                         
  18   0   6         56.80         50.81        14.56 o                         
  19   0   6          1.34        -10.85        24.42 o                         
 -21   1   6          0.93         -1.21        16.55 o                         
 -20   1   6         24.34         12.47        14.99 o                         
 -19   1   6          5.47         16.07        11.82 o                         
 -18   1   6         27.25          7.94        13.21 o                         
 -17   1   6          0.82         22.65        10.09 o                         
 -16   1   6        260.73        282.63        13.43 o                         
 -15   1   6        729.56        778.62        22.05 o                         
 -14   1   6         33.57         22.89         7.87 o                         
 -13   1   6        240.53        215.00        21.73 o                         
 -12   1   6          7.09          2.83         5.46 o                         
 -11   1   6          0.21         -0.16         4.51 o                         
 -10   1   6         36.41         42.53         4.96 o                         
  -9   1   6         16.81          9.17         4.50 o                         
  -8   1   6        359.64        346.28         9.91 o                         
  -7   1   6       1477.28       1506.14        23.63 o                         
  -6   1   6       2550.98       2676.81        44.69 o                         
  -5   1   6       3954.42       4133.64        88.53 o                         
  -4   1   6        262.20        303.85        13.17 o                         
  -3   1   6        519.65        530.21        13.54 o                         
  -2   1   6      12330.67      11877.30       227.23 o                         
  -1   1   6       1317.68       1214.77        20.41 o                         
   0   1   6       3125.85       3044.77        49.89 o                         
   1   1   6       5793.13       5567.49        76.91 o                         
   2   1   6        115.21         99.90         7.07 o                         
   3   1   6       3123.17       3266.08        46.62 o                         
   4   1   6        905.64        939.32        15.89 o                         
   5   1   6          2.27          8.71         5.13 o                         
   6   1   6       1348.62       1336.39        22.72 o                         
   7   1   6        834.97        911.32        19.13 o                         
   8   1   6         82.86         82.10         6.56 o                         
   9   1   6        580.22        594.76        14.57 o                         
  10   1   6         83.12        107.31         7.71 o                         
  11   1   6        207.62        231.05         9.66 o                         
  12   1   6        192.55        216.17        12.95 o                         
  13   1   6          2.33         -6.89         6.89 o                         
  14   1   6        334.41        322.53        17.98 o                         
  15   1   6          0.01         -8.66         8.66 o                         
  16   1   6         50.19         35.26        10.25 o                         
  17   1   6         28.65          4.96        10.99 o                         
  18   1   6         57.72         48.80        11.99 o                         
  19   1   6        103.37        103.12        21.49 o                         
 -21   2   6         26.72          2.80        18.60 o                         
 -20   2   6         38.57         35.89        15.71 o                         
 -19   2   6          2.10         -3.16        19.46 o                         
 -18   2   6         14.92         -6.20        13.33 o                         
 -17   2   6        167.69        158.68        14.53 o                         
 -16   2   6        150.58        156.79        12.93 o                         
 -15   2   6         88.61         93.27        11.33 o                         
 -14   2   6         14.79          6.62         7.26 o                         
 -13   2   6         26.24         28.10         5.86 o                         
 -12   2   6        215.08        222.06        15.80 o                         
 -11   2   6        217.95        185.65         8.59 o                         
 -10   2   6        715.08        776.26        16.24 o                         
  -9   2   6          5.47         -1.72         4.95 o                         
  -8   2   6       1170.85       1238.37        22.42 o                         
  -7   2   6        758.61        836.22        20.03 o                         
  -6   2   6        336.79        324.99        15.23 o                         
  -5   2   6        142.19        128.67         7.96 o                         
  -4   2   6         50.36         41.40         6.86 o                         
  -3   2   6         56.10         65.24         7.03 o                         
  -2   2   6        100.18         93.64         7.69 o                         
  -1   2   6       1877.04       1848.28        35.95 o                         
   0   2   6        351.42        383.54        14.00 o                         
   1   2   6       1535.03       1603.25        29.41 o                         
   2   2   6        370.54        390.15        13.41 o                         
   3   2   6        698.83        681.78        15.85 o                         
   4   2   6       1217.60       1290.89        30.77 o                         
   5   2   6        337.88        330.10        10.86 o                         
   6   2   6        586.58        599.70        14.57 o                         
   7   2   6         27.57         21.48         5.15 o                         
   8   2   6        869.11        957.19        18.39 o                         
   9   2   6        239.32        222.87        12.43 o                         
  10   2   6        515.53        572.12        15.78 o                         
  11   2   6         73.99         75.58         7.49 o                         
  12   2   6         27.79         -5.61         8.35 o                         
  13   2   6          1.27         -2.86         8.69 o                         
  14   2   6          9.26          2.18        10.88 o                         
  15   2   6          3.03         -9.79         9.79 o                         
  16   2   6          0.16         -4.34        11.36 o                         
  17   2   6         67.59         32.71        13.03 o                         
  18   2   6         11.59        -10.88        15.13 o                         
 -20   3   6         94.33        131.37        30.32 o                         
 -19   3   6          1.53          6.28        18.06 o                         
 -18   3   6         13.28          4.82        15.56 o                         
 -17   3   6         30.57         26.71        11.82 o                         
 -16   3   6          1.92         -7.71         7.71 o                         
 -15   3   6        429.52        451.66        32.69 o                         
 -14   3   6         49.66         54.86        10.32 o                         
 -13   3   6        205.49        181.95         9.35 o                         
 -12   3   6        106.30        118.63         8.21 o                         
 -11   3   6          5.73          5.88         5.42 o                         
 -10   3   6          0.00          3.36         4.97 o                         
  -9   3   6        775.10        832.64        16.42 o                         
  -8   3   6       1217.44       1289.17        24.29 o                         
  -7   3   6         56.63         68.20         6.65 o                         
  -6   3   6        157.13        130.96         8.43 o                         
  -5   3   6        121.25        129.60         8.73 o                         
  -4   3   6       1069.50       1079.44        24.73 o                         
  -3   3   6        805.14        836.69        18.96 o                         
  -2   3   6        482.79        507.77        16.66 o                         
  -1   3   6         36.80         31.94         6.92 o                         
   0   3   6       7266.38       7868.44       157.77 o                         
   1   3   6         10.47         13.80         5.66 o                         
   2   3   6        850.26        903.75        18.81 o                         
   3   3   6        435.70        410.83        13.90 o                         
   4   3   6          2.78          6.98         6.03 o                         
   5   3   6        369.02        370.14        15.62 o                         
   6   3   6        728.88        731.24        20.12 o                         
   7   3   6        409.31        468.99        17.15 o                         
   8   3   6          5.76          3.78         6.58 o                         
   9   3   6        240.14        232.55         9.73 o                         
  10   3   6          0.57          0.92         7.25 o                         
  11   3   6        307.56        295.31        17.06 o                         
  12   3   6        340.46        332.23        20.11 o                         
  13   3   6        165.14        172.75        11.28 o                         
  14   3   6        136.07        134.66        11.91 o                         
  15   3   6         11.58         11.44        11.70 o                         
  16   3   6         22.30         14.08        13.31 o                         
  17   3   6         25.94         35.65        15.09 o                         
  18   3   6          8.79          4.50        13.86 o                         
 -19   4   6         15.34         37.70        13.08 o                         
 -18   4   6          2.88         19.77        10.38 o                         
 -17   4   6        171.80        155.78        12.28 o                         
 -16   4   6        190.83        189.64        16.49 o                         
 -15   4   6          2.42         -2.68         8.51 o                         
 -14   4   6        614.51        641.26        20.57 o                         
 -13   4   6        109.68        110.10         9.22 o                         
 -12   4   6         30.65         25.72         7.68 o                         
 -11   4   6        300.75        333.67        13.91 o                         
 -10   4   6        232.79        216.44         8.79 o                         
  -9   4   6        243.89        215.14         8.95 o                         
  -8   4   6        444.31        420.59        17.19 o                         
  -7   4   6        486.31        498.28        16.51 o                         
  -6   4   6       1178.08       1235.96        26.73 o                         
  -5   4   6         31.03         43.80         7.67 o                         
  -4   4   6        133.00        107.24         7.71 o                         
  -3   4   6        337.45        370.83        14.69 o                         
  -2   4   6        691.22        796.80        22.02 o                         
  -1   4   6        273.89        257.30        22.84 o                         
   0   4   6       1038.76       1135.31        27.09 o                         
   1   4   6         30.18         23.64         7.34 o                         
   2   4   6        475.87        526.28        17.69 o                         
   3   4   6        204.81        179.59        11.04 o                         
   4   4   6        216.30        230.71        14.24 o                         
   5   4   6        117.06        101.45         9.72 o                         
   6   4   6        174.70        154.69        10.25 o                         
   7   4   6        634.09        693.94        22.52 o                         
   8   4   6         19.02         24.56         9.14 o                         
   9   4   6       1272.13       1329.67        33.14 o                         
  10   4   6         47.84         39.48        10.37 o                         
  11   4   6        827.99        960.35        28.66 o                         
  12   4   6        200.83        197.31        13.16 o                         
  13   4   6        144.91        157.82        13.31 o                         
  14   4   6          0.12         11.26        12.72 o                         
  15   4   6          8.43         19.33        13.28 o                         
  16   4   6          0.00         12.03        13.65 o                         
  17   4   6         17.87         31.62        30.32 o                         
 -18   5   6          9.29         -5.04        19.35 o                         
 -17   5   6          9.57          2.09        12.95 o                         
 -16   5   6          9.52         -1.50        12.80 o                         
 -15   5   6          0.68         -3.56        11.40 o                         
 -14   5   6          1.38          6.23        10.21 o                         
 -13   5   6        286.71        278.64        14.93 o                         
 -12   5   6        110.78        129.87        10.46 o                         
 -11   5   6         85.13         87.45         9.77 o                         
 -10   5   6         43.59         23.48         8.87 o                         
  -9   5   6          6.92          9.14         8.59 o                         
  -8   5   6        127.79        105.28        10.15 o                         
  -7   5   6          8.53          0.29         8.51 o                         
  -6   5   6        279.31        259.38        22.27 o                         
  -5   5   6         94.48         78.13        11.43 o                         
  -4   5   6         47.70         35.00         9.25 o                         
  -3   5   6        867.39        888.49        24.19 o                         
  -2   5   6         91.88         80.83         8.67 o                         
  -1   5   6        225.61        219.93        16.90 o                         
   0   5   6       1261.61       1272.46        32.45 o                         
   1   5   6        813.41        924.13        26.21 o                         
   2   5   6         51.50         59.55        11.65 o                         
   3   5   6        280.82        261.77        20.95 o                         
   4   5   6        348.77        285.38        17.04 o                         
   5   5   6       1064.00       1175.93        26.20 o                         
   6   5   6         56.39         57.57        10.49 o                         
   7   5   6         40.64         11.70        10.06 o                         
   8   5   6         20.71          2.90        10.38 o                         
   9   5   6         96.08        116.90        12.56 o                         
  10   5   6          4.52         -8.50        11.55 o                         
  11   5   6        177.85        179.24        13.86 o                         
  12   5   6        614.59        763.56        35.82 o                         
  13   5   6          7.37         -0.13        16.72 o                         
  14   5   6         29.05         24.70        15.14 o                         
  15   5   6         37.23         57.59        18.92 o                         
 -16   6   6         20.65         30.30        15.76 o                         
 -15   6   6         26.75          6.71        15.36 o                         
 -14   6   6         12.58         -4.01        16.35 o                         
 -13   6   6          9.08          1.87        12.15 o                         
 -12   6   6         93.49         95.81        12.10 o                         
 -11   6   6        150.73        140.79        12.40 o                         
 -10   6   6        767.21        944.53        46.18 o                         
  -9   6   6         78.66         70.80        11.36 o                         
  -8   6   6          2.50         -7.54        10.56 o                         
  -7   6   6         25.80         28.36         9.74 o                         
  -6   6   6        647.87        769.21        26.57 o                         
  -5   6   6       2742.55       3024.15        56.81 o                         
  -4   6   6         96.89         93.63        10.86 o                         
  -3   6   6        642.14        645.23        24.66 o                         
  -2   6   6         15.46        -12.64        14.37 o                         
  -1   6   6          2.59         -5.44        10.56 o                         
   0   6   6        444.21        551.40        25.46 o                         
   1   6   6        361.77        356.87        27.22 o                         
   2   6   6        156.64        173.05        16.24 o                         
   3   6   6          1.36         -2.21         9.34 o                         
   4   6   6        188.23        170.02        11.43 o                         
   5   6   6          0.54         -6.36         8.80 o                         
   6   6   6        100.47        105.93        10.17 o                         
   7   6   6         76.96         61.20        12.40 o                         
   8   6   6        265.05        271.57        19.10 o                         
   9   6   6         36.15         57.98        13.78 o                         
  10   6   6         65.17         59.85        13.61 o                         
  11   6   6         89.19         68.72        16.09 o                         
  12   6   6         19.68         32.31        17.38 o                         
  13   6   6          5.60         14.13        20.66 o                         
 -13   7   6          5.18         -4.22        16.78 o                         
 -12   7   6          5.67          8.26        17.30 o                         
 -11   7   6         56.82         38.91        16.02 o                         
 -10   7   6        224.93        228.90        17.31 o                         
  -9   7   6          0.00         12.33        14.41 o                         
  -8   7   6         80.18         82.38        13.63 o                         
  -7   7   6          1.69        -11.98        13.18 o                         
  -6   7   6         97.17        112.54        18.03 o                         
  -5   7   6          1.27        -14.40        14.40 o                         
  -4   7   6         18.02         31.40        12.22 o                         
  -3   7   6        105.72         98.18        17.49 o                         
  -2   7   6          3.48        -11.96        11.96 o                         
  -1   7   6         11.86          9.39        11.75 o                         
   0   7   6        342.23        344.02        26.85 o                         
   1   7   6        191.23        199.53        14.67 o                         
   2   7   6          9.15         -0.87        13.23 o                         
   3   7   6         50.38         43.96        13.94 o                         
   4   7   6         27.92          0.58        14.64 o                         
   5   7   6         27.73         21.32        13.64 o                         
   6   7   6         22.98         22.47        12.67 o                         
   7   7   6         12.61         -0.21        12.14 o                         
   8   7   6         16.65         24.07        16.55 o                         
   9   7   6         24.79         13.77        17.75 o                         
  10   7   6          3.15         33.11        20.90 o                         
  11   7   6         10.15        -18.04        44.96 o                         
  -9   8   6          1.15         16.48        18.58 o                         
  -8   8   6         51.41         44.27        22.13 o                         
  -7   8   6          2.22         -5.51        16.67 o                         
  -6   8   6         22.29         44.09        16.66 o                         
  -5   8   6         12.39        -18.79        18.79 o                         
  -4   8   6         43.06         18.93        21.89 o                         
  -3   8   6         39.86         27.40        17.86 o                         
  -2   8   6          0.58          1.58        18.36 o                         
  -1   8   6         78.84         90.87        19.19 o                         
   0   8   6          3.47         -7.74        17.40 o                         
   1   8   6         13.72        -18.07        18.07 o                         
   2   8   6          4.02         -0.86        18.39 o                         
   3   8   6         28.58         22.52        16.58 o                         
   4   8   6         73.19         43.06        17.34 o                         
   5   8   6         15.08         41.22        20.20 o                         
   6   8   6         68.60         78.52        23.74 o                         
   7   8   6          5.73         10.44        40.76 o                         
 -21   1   7         95.89        101.69        16.73 o                         
 -20   1   7        155.81        175.99        16.75 o                         
 -19   1   7         25.03         26.31        15.76 o                         
 -18   1   7         34.26         44.64        13.58 o                         
 -17   1   7         54.37         36.51        10.11 o                         
 -16   1   7          0.05         -6.50         8.69 o                         
 -15   1   7          0.71          4.69         7.80 o                         
 -14   1   7         38.45         47.52         7.80 o                         
 -13   1   7        651.79        679.64        16.88 o                         
 -12   1   7          0.44         -0.16         5.01 o                         
 -11   1   7        238.63        245.99        11.57 o                         
 -10   1   7         58.99         53.10         5.36 o                         
  -9   1   7       2483.73       2678.29        42.48 o                         
  -8   1   7        174.10        169.42         8.97 o                         
  -7   1   7        791.41        868.66        18.35 o                         
  -6   1   7        191.93        150.00         7.45 o                         
  -5   1   7         42.72         38.99         5.82 o                         
  -4   1   7       5034.63       5334.93       107.74 o                         
  -3   1   7       1096.26       1217.32        27.16 o                         
  -2   1   7          6.80          9.22         4.45 o                         
  -1   1   7        262.15        253.58         9.51 o                         
   0   1   7       3972.50       4101.66        65.95 o                         
   1   1   7       8771.46       8885.80       129.94 o                         
   2   1   7       2174.48       2208.20        33.08 o                         
   3   1   7        107.38         92.60         5.30 o                         
   4   1   7         27.17         20.20         4.39 o                         
   5   1   7       1975.60       2155.49        33.13 o                         
   6   1   7        144.61        138.17         7.03 o                         
   7   1   7          2.44          2.82         5.80 o                         
   8   1   7          3.32         -4.26         6.12 o                         
   9   1   7         96.58         91.86         7.18 o                         
  10   1   7         57.21         51.58         6.70 o                         
  11   1   7        666.45        716.60        17.81 o                         
  12   1   7          2.12          4.29         7.19 o                         
  13   1   7         17.43         16.46         7.63 o                         
  14   1   7         79.91         76.69        10.01 o                         
  15   1   7        101.97         73.15        10.26 o                         
  16   1   7         18.72         16.20        11.09 o                         
  17   1   7          0.68          3.62        12.11 o                         
  18   1   7          4.69          1.69        13.80 o                         
 -21   2   7         46.87         36.72        18.20 o                         
 -20   2   7          0.66         -0.14        17.82 o                         
 -19   2   7         19.58          7.06        23.88 o                         
 -18   2   7         25.26         22.66        13.03 o                         
 -17   2   7        105.98        128.37        22.63 o                         
 -16   2   7          7.92         12.73        10.75 o                         
 -15   2   7          4.93          1.00         7.90 o                         
 -14   2   7        279.75        270.78        18.48 o                         
 -13   2   7        999.70       1058.32        21.14 o                         
 -12   2   7         64.66         69.90         6.15 o                         
 -11   2   7          9.96         -3.14         5.28 o                         
 -10   2   7         28.77         24.27         5.38 o                         
  -9   2   7          2.94          6.60         5.42 o                         
  -8   2   7         79.56         76.71         6.09 o                         
  -7   2   7         20.58         31.34         5.91 o                         
  -6   2   7       1199.37       1418.97        29.67 o                         
  -5   2   7        646.67        707.33        18.70 o                         
  -4   2   7       2932.45       3077.60        56.16 o                         
  -3   2   7       5238.28       5364.96        94.32 o                         
  -2   2   7       4436.92       4720.00        83.37 o                         
  -1   2   7        167.88        123.60         7.28 o                         
   0   2   7       1945.29       1945.39        35.57 o                         
   1   2   7         79.18         71.47         6.13 o                         
   2   2   7        451.82        457.52        13.36 o                         
   3   2   7       3059.39       3426.50        53.26 o                         
   4   2   7        674.24        666.55        15.30 o                         
   5   2   7         53.36         62.80         5.65 o                         
   6   2   7         22.30         29.00         5.54 o                         
   7   2   7         91.76         84.65         6.14 o                         
   8   2   7          0.05          2.14         5.92 o                         
   9   2   7        491.46        507.50        15.16 o                         
  10   2   7         17.91         16.74         9.50 o                         
  11   2   7        188.42        172.96         9.71 o                         
  12   2   7         92.82         80.71         9.38 o                         
  13   2   7        142.43        136.85        15.87 o                         
  14   2   7        167.44        150.17        10.50 o                         
  15   2   7         21.03         14.80        10.23 o                         
  16   2   7          0.05        -15.29        15.29 o                         
  17   2   7          8.79         11.61        13.11 o                         
  18   2   7          5.72         -4.21        18.38 o                         
 -20   3   7         68.18         72.69        21.10 o                         
 -19   3   7          0.84          3.75        17.18 o                         
 -18   3   7         38.31         10.93        14.46 o                         
 -17   3   7         13.94         13.29        10.10 o                         
 -16   3   7          1.06          4.58         9.80 o                         
 -15   3   7        128.01        124.61        12.48 o                         
 -14   3   7         46.55         38.14         8.06 o                         
 -13   3   7         32.94         30.48         7.45 o                         
 -12   3   7        200.25        196.40         9.11 o                         
 -11   3   7         28.07         32.38         6.67 o                         
 -10   3   7         25.43         36.85         5.72 o                         
  -9   3   7        178.42        181.75         8.43 o                         
  -8   3   7        410.39        410.48        14.14 o                         
  -7   3   7         25.40         26.82         6.89 o                         
  -6   3   7        903.36       1012.43        22.58 o                         
  -5   3   7        871.66        915.35        23.06 o                         
  -4   3   7        707.45        755.54        20.31 o                         
  -3   3   7        613.05        607.35        17.77 o                         
  -2   3   7        654.50        757.32        20.41 o                         
  -1   3   7        287.55        282.40        17.38 o                         
   0   3   7         20.48         18.95         5.84 o                         
   1   3   7        149.28        118.96         7.31 o                         
   2   3   7       1421.80       1544.23        27.46 o                         
   3   3   7         27.16         29.65         5.53 o                         
   4   3   7          2.07         -2.96         6.58 o                         
   5   3   7          4.36         -0.17         6.71 o                         
   6   3   7          7.52         -1.29         7.21 o                         
   7   3   7          5.44         -1.23         8.30 o                         
   8   3   7        629.07        667.78        19.96 o                         
   9   3   7         19.69         15.29         7.61 o                         
  10   3   7        434.66        470.09        17.16 o                         
  11   3   7         67.47         55.96         8.87 o                         
  12   3   7        193.83        191.87        10.72 o                         
  13   3   7         18.31         17.29         9.59 o                         
  14   3   7          5.82         -1.23        12.45 o                         
  15   3   7         31.71         22.95        14.84 o                         
  16   3   7          0.14        -11.98        13.57 o                         
  17   3   7          8.62         11.68        17.58 o                         
 -19   4   7          2.26          1.57        12.85 o                         
 -18   4   7         43.66         41.89        13.70 o                         
 -17   4   7          8.65         -3.92        14.13 o                         
 -16   4   7         10.83          8.88         9.56 o                         
 -15   4   7          0.02         12.60         9.02 o                         
 -14   4   7        197.16        204.52        10.59 o                         
 -13   4   7         55.43         45.12         8.54 o                         
 -12   4   7        138.38        136.60        11.62 o                         
 -11   4   7         57.06         43.83         7.24 o                         
 -10   4   7        117.27        140.97         8.01 o                         
  -9   4   7         17.51         26.14         6.72 o                         
  -8   4   7         10.78          3.05         6.64 o                         
  -7   4   7          1.53          0.21         7.36 o                         
  -6   4   7         34.88         24.56         7.90 o                         
  -5   4   7         17.42          0.51         6.93 o                         
  -4   4   7        153.70        131.60         8.69 o                         
  -3   4   7         27.68         26.89         7.45 o                         
  -2   4   7        264.15        217.05        17.66 o                         
  -1   4   7        402.56        433.64        17.84 o                         
   0   4   7        261.02        256.44        18.44 o                         
   1   4   7        365.78        357.78        15.31 o                         
   2   4   7          4.91         -1.54         6.45 o                         
   3   4   7         30.28         29.02         7.05 o                         
   4   4   7        102.57        118.47         8.09 o                         
   5   4   7         13.59         16.26         8.14 o                         
   6   4   7          0.00         -1.00         8.36 o                         
   7   4   7         56.32         53.54        11.05 o                         
   8   4   7          1.50         -1.53         9.68 o                         
   9   4   7          5.59          9.74        12.64 o                         
  10   4   7          9.71          6.79        10.41 o                         
  11   4   7         74.78         80.82        11.07 o                         
  12   4   7          0.03          4.48        10.63 o                         
  13   4   7          0.00        -11.76        11.76 o                         
  14   4   7         91.47         75.10        13.98 o                         
  15   4   7          2.84         12.85        17.87 o                         
  16   4   7          0.08         10.37        15.13 o                         
 -18   5   7         58.62         61.42        18.72 o                         
 -17   5   7          1.91         13.48        13.10 o                         
 -16   5   7         25.31         31.91        12.27 o                         
 -15   5   7         66.67         63.77        11.71 o                         
 -14   5   7          0.61         26.40        10.14 o                         
 -13   5   7         13.44         24.60         9.82 o                         
 -12   5   7        514.58        585.83        22.07 o                         
 -11   5   7        292.89        248.04        11.69 o                         
 -10   5   7        100.64        104.33        10.05 o                         
  -9   5   7          0.07          8.29         8.70 o                         
  -8   5   7        100.21        106.08         9.83 o                         
  -7   5   7        718.63        743.23        22.30 o                         
  -6   5   7       1166.83       1284.99        29.89 o                         
  -5   5   7        140.48        105.03         9.45 o                         
  -4   5   7          9.60         -7.34         7.34 o                         
  -3   5   7         64.76         60.82        11.07 o                         
  -2   5   7          9.26          9.93         8.89 o                         
  -1   5   7        237.59        248.42        15.99 o                         
   0   5   7         89.56         83.57         9.47 o                         
   1   5   7          0.27          7.74         8.53 o                         
   2   5   7         87.34         79.79         9.34 o                         
   3   5   7        104.94        117.80         9.77 o                         
   4   5   7          7.42          9.26         7.79 o                         
   5   5   7        352.24        384.77        25.62 o                         
   6   5   7          4.07         -8.61        10.35 o                         
   7   5   7          7.52          2.64        10.06 o                         
   8   5   7        178.91        203.19        23.00 o                         
   9   5   7        157.44        193.58        18.30 o                         
  10   5   7        376.27        355.91        26.52 o                         
  11   5   7         52.32         53.30        14.52 o                         
  12   5   7         17.43         10.08        14.84 o                         
  13   5   7         85.74         87.20        15.85 o                         
  14   5   7         12.18         15.52        19.02 o                         
  15   5   7          1.48         -9.60        19.13 o                         
 -16   6   7         16.66         40.06        15.51 o                         
 -15   6   7         11.41         16.16        14.45 o                         
 -14   6   7         32.51         40.69        13.66 o                         
 -13   6   7         80.51         80.07        12.82 o                         
 -12   6   7         13.53         16.53        11.93 o                         
 -11   6   7          0.00        -10.78        10.78 o                         
 -10   6   7          8.31         30.03        12.20 o                         
  -9   6   7         59.72         63.40        12.12 o                         
  -8   6   7          0.10         -8.52        10.03 o                         
  -7   6   7        561.79        604.23        23.53 o                         
  -6   6   7       1492.74       1556.63        36.10 o                         
  -5   6   7        153.59        140.78        11.80 o                         
  -4   6   7       1318.85       1453.79        31.36 o                         
  -3   6   7        984.05       1118.38        30.66 o                         
  -2   6   7         89.78         58.55        11.34 o                         
  -1   6   7         22.53         24.51        14.06 o                         
   0   6   7          3.23         15.56        10.53 o                         
   1   6   7          6.33          2.07        11.04 o                         
   2   6   7        263.25        234.16        12.29 o                         
   3   6   7         97.71         71.90        10.03 o                         
   4   6   7        106.23        105.36        10.13 o                         
   5   6   7        192.91        190.58        11.48 o                         
   6   6   7        120.41        123.27        12.52 o                         
   7   6   7         15.87         21.04        11.75 o                         
   8   6   7         42.00         49.19        13.24 o                         
   9   6   7         75.82         53.65        13.81 o                         
  10   6   7          5.70          4.18        14.47 o                         
  11   6   7          2.29         -1.01        17.08 o                         
  12   6   7         10.92         31.29        21.12 o                         
  13   6   7         17.40         12.37        19.88 o                         
 -13   7   7         52.45         45.45        19.03 o                         
 -12   7   7          5.32         22.91        16.13 o                         
 -11   7   7          3.81         10.75        14.76 o                         
 -10   7   7          1.02         -9.15        17.84 o                         
  -9   7   7          0.96        -12.70        15.79 o                         
  -8   7   7         46.42         60.66        15.95 o                         
  -7   7   7        110.11         91.26        18.00 o                         
  -6   7   7         12.31        -12.97        12.97 o                         
  -5   7   7          0.62        -12.10        12.10 o                         
  -4   7   7         18.88         23.18        13.32 o                         
  -3   7   7          0.71        -12.58        12.71 o                         
  -2   7   7         27.85         25.80        14.21 o                         
  -1   7   7         27.67          9.74        13.16 o                         
   0   7   7         67.24         40.46        14.18 o                         
   1   7   7          6.63         -1.74        14.90 o                         
   2   7   7          5.64          5.41        14.15 o                         
   3   7   7          4.29         27.90        19.06 o                         
   4   7   7         50.83         31.02        12.37 o                         
   5   7   7         43.06         41.90        12.32 o                         
   6   7   7          8.85          3.94        12.06 o                         
   7   7   7          3.19        -10.61        15.97 o                         
   8   7   7          2.18          4.57        17.00 o                         
   9   7   7          1.45         28.23        20.24 o                         
  10   7   7          1.38         -0.60        21.98 o                         
  -9   8   7         12.34         -0.69        20.34 o                         
  -8   8   7          8.52         32.56        19.66 o                         
  -7   8   7          5.84        -10.65        18.53 o                         
  -6   8   7          5.84        -19.50        19.50 o                         
  -5   8   7          0.73        -10.02        16.94 o                         
  -4   8   7         24.04         16.45        18.33 o                         
  -3   8   7          0.23         -3.81        18.03 o                         
  -2   8   7          7.59          7.27        17.59 o                         
  -1   8   7         31.17         19.90        19.62 o                         
   0   8   7         28.54         33.37        24.86 o                         
   1   8   7          7.84        -16.72        16.72 o                         
   2   8   7         24.99          7.49        17.30 o                         
   3   8   7          3.14          2.94        18.75 o                         
   4   8   7         13.58         12.64        19.52 o                         
   5   8   7         36.90         61.15        20.03 o                         
   6   8   7         17.17         13.12        29.44 o                         
 -22   0   8         90.00         12.58        79.49 o                         
 -21   0   8          6.10         19.26        19.03 o                         
 -20   0   8        191.82        192.30        19.69 o                         
 -19   0   8       1017.52       1239.22        41.93 o                         
 -18   0   8          0.75        -13.39        13.39 o                         
 -17   0   8        239.84        295.40        33.40 o                         
 -16   0   8        568.99        632.48        27.75 o                         
 -15   0   8       1522.77       1618.87        41.92 o                         
 -14   0   8        784.88        871.25        27.66 o                         
 -13   0   8         61.10         63.95        14.35 o                         
 -12   0   8       1341.73       1421.59        32.43 o                         
 -11   0   8       2288.24       2598.00        54.99 o                         
 -10   0   8       1953.23       1900.67        41.75 o                         
  -9   0   8        496.36        559.17        22.45 o                         
  -8   0   8       2152.24       2192.85        63.22 o                         
  -7   0   8       2387.76       2635.64        71.06 o                         
  -6   0   8         41.86         24.33         7.11 o                         
  -5   0   8         75.15         58.87        15.25 o                         
  -4   0   8        575.69        666.50        36.52 o                         
  -3   0   8       1427.71       1526.69        38.02 o                         
  -2   0   8        848.65        795.56        22.72 o                         
  -1   0   8        229.76        211.85        13.44 o                         
   0   0   8       2926.06       2959.88        69.14 o                         
   1   0   8       1046.83       1063.40        25.87 o                         
   2   0   8       5027.56       5567.65       109.47 o                         
   3   0   8         38.72         30.92         7.08 o                         
   4   0   8      12419.64      12867.00       248.02 o                         
   5   0   8         21.48         14.61         7.09 o                         
   6   0   8       3024.03       3423.78        83.03 o                         
   7   0   8         21.50         20.60         6.51 o                         
   8   0   8        358.38        372.02        16.17 o                         
   9   0   8          9.88          7.05         7.42 o                         
  10   0   8        549.44        585.78        20.01 o                         
  11   0   8         11.08          3.42         8.31 o                         
  12   0   8        295.72        292.10        15.36 o                         
  13   0   8         19.87          6.55        10.96 o                         
  14   0   8        399.62        390.34        31.80 o                         
  15   0   8         10.54         40.36        15.88 o                         
  16   0   8         43.15         41.60        16.91 o                         
  17   0   8         10.03         -7.27        15.18 o                         
  18   0   8          9.14        -18.29        18.29 o                         
 -21   1   8         39.40         40.11        15.60 o                         
 -20   1   8          1.75         -0.44        15.39 o                         
 -19   1   8         75.57         60.47        16.59 o                         
 -18   1   8         15.16          9.07        11.57 o                         
 -17   1   8        187.92        182.14        11.76 o                         
 -16   1   8          3.62         -1.70         9.11 o                         
 -15   1   8         28.16         29.58         9.47 o                         
 -14   1   8        640.82        690.07        20.79 o                         
 -13   1   8        809.51        897.33        17.02 o                         
 -12   1   8        473.17        521.01        14.11 o                         
 -11   1   8        850.28        921.16        19.33 o                         
 -10   1   8       1070.24       1113.81        25.39 o                         
  -9   1   8        561.05        597.92        16.14 o                         
  -8   1   8        957.71        989.22        22.83 o                         
  -7   1   8         56.83         56.26         6.40 o                         
  -6   1   8        116.34        110.97         7.42 o                         
  -5   1   8        123.70        110.96         7.25 o                         
  -4   1   8       2317.10       2546.83        78.37 o                         
  -3   1   8       1056.17       1154.44        24.52 o                         
  -2   1   8       1350.11       1426.04        25.51 o                         
  -1   1   8         16.32          5.02         4.77 o                         
   0   1   8          8.66          4.13         4.70 o                         
   1   1   8        648.70        731.89        15.90 o                         
   2   1   8        524.67        592.91        14.56 o                         
   3   1   8       1529.76       1609.70        24.25 o                         
   4   1   8        157.77        136.44         5.92 o                         
   5   1   8        826.33        837.37        16.79 o                         
   6   1   8        172.41        167.99         7.46 o                         
   7   1   8          0.18         -0.78         5.25 o                         
   8   1   8        110.31         88.53         7.10 o                         
   9   1   8        202.43        191.85         8.52 o                         
  10   1   8        143.61        141.43         8.63 o                         
  11   1   8         32.87         25.05         9.12 o                         
  12   1   8        504.08        542.73        18.57 o                         
  13   1   8         10.39         11.64         8.43 o                         
  14   1   8         90.79         79.64        10.85 o                         
  15   1   8        189.51        154.05        13.07 o                         
  16   1   8          6.64        -12.05        12.05 o                         
  17   1   8         84.44         63.34        19.29 o                         
  18   1   8          4.39         -8.44        14.91 o                         
 -21   2   8         97.38        106.29        21.66 o                         
 -20   2   8         81.63        108.52        23.81 o                         
 -19   2   8         35.72          2.41        15.67 o                         
 -18   2   8         48.71         33.97        19.79 o                         
 -17   2   8          1.30         16.14        11.42 o                         
 -16   2   8         21.76         25.64        10.31 o                         
 -15   2   8        355.26        341.12        16.00 o                         
 -14   2   8        873.26        924.03        22.69 o                         
 -13   2   8         71.97         66.18         6.36 o                         
 -12   2   8         74.42         71.17         6.14 o                         
 -11   2   8        101.87         99.77         7.17 o                         
 -10   2   8         58.24         55.12         6.14 o                         
  -9   2   8         35.62         41.69         5.92 o                         
  -8   2   8       2031.92       2138.54        38.05 o                         
  -7   2   8        541.42        584.71        15.60 o                         
  -6   2   8       2758.49       3078.94        57.10 o                         
  -5   2   8       8914.70       9549.15       165.67 o                         
  -4   2   8        750.85        840.88        20.51 o                         
  -3   2   8        657.57        748.77        16.81 o                         
  -2   2   8       2937.64       3321.94        68.22 o                         
  -1   2   8        296.58        379.57        14.61 o                         
   0   2   8       4847.39       4989.11        81.22 o                         
   1   2   8       1831.06       1856.64        33.83 o                         
   2   2   8        380.30        420.15        13.27 o                         
   3   2   8       1367.47       1375.36        25.43 o                         
   4   2   8         62.45         67.58         6.00 o                         
   5   2   8         48.00         46.49         6.25 o                         
   6   2   8         25.01         17.44         5.35 o                         
   7   2   8        843.97        888.14        19.15 o                         
   8   2   8        260.85        265.92        16.29 o                         
   9   2   8          9.60          3.68         6.54 o                         
  10   2   8        252.15        268.42        10.18 o                         
  11   2   8        112.66         85.60         9.15 o                         
  12   2   8        271.86        256.58        11.07 o                         
  13   2   8          1.96         -5.72         9.15 o                         
  14   2   8         38.07          4.02        10.74 o                         
  15   2   8         18.52          5.02        11.52 o                         
  16   2   8          1.75        -13.17        13.17 o                         
  17   2   8         23.26         10.66        15.03 o                         
 -20   3   8          1.67         -8.03        20.06 o                         
 -19   3   8         13.07         11.46        17.63 o                         
 -18   3   8          2.86         16.47        16.75 o                         
 -17   3   8         69.66         86.39        14.98 o                         
 -16   3   8          5.36          1.03         8.27 o                         
 -15   3   8         12.00         21.15        15.16 o                         
 -14   3   8          0.02         -7.90         7.90 o                         
 -13   3   8        620.54        679.79        18.10 o                         
 -12   3   8         87.32         77.78         7.36 o                         
 -11   3   8        192.90        156.05         8.45 o                         
 -10   3   8        660.75        667.50        16.62 o                         
  -9   3   8        419.53        483.23        16.90 o                         
  -8   3   8       1325.01       1440.66        29.49 o                         
  -7   3   8       1170.39       1255.23        26.50 o                         
  -6   3   8       1265.14       1312.62        29.55 o                         
  -5   3   8       2128.22       2180.35        43.01 o                         
  -4   3   8          4.61         10.96         6.16 o                         
  -3   3   8          0.15         -5.55         6.10 o                         
  -2   3   8        291.78        327.62        15.02 o                         
  -1   3   8         15.37          9.11         5.82 o                         
   0   3   8       2797.99       3135.60        53.57 o                         
   1   3   8         72.53         65.94         6.31 o                         
   2   3   8         35.35         34.22         5.94 o                         
   3   3   8        763.17        898.69        19.52 o                         
   4   3   8         38.42         35.51         7.02 o                         
   5   3   8       1309.51       1377.36        29.47 o                         
   6   3   8         18.46          4.26         7.47 o                         
   7   3   8         37.14         40.94         8.19 o                         
   8   3   8        538.81        566.79        23.84 o                         
   9   3   8         18.81         22.14         8.04 o                         
  10   3   8         87.43         82.63         9.21 o                         
  11   3   8          3.78         -6.66         8.90 o                         
  12   3   8         75.67         87.48        11.32 o                         
  13   3   8          1.63         -4.12        10.94 o                         
  14   3   8          6.95          0.67        13.17 o                         
  15   3   8          0.13        -14.19        14.19 o                         
  16   3   8         64.81         87.56        18.71 o                         
  17   3   8          0.32          5.06        20.27 o                         
 -19   4   8         60.74         50.45        14.02 o                         
 -18   4   8          4.94         -6.87        12.73 o                         
 -17   4   8        139.40        129.25        11.06 o                         
 -16   4   8        218.45        195.84        13.33 o                         
 -15   4   8          3.45         -1.76         8.75 o                         
 -14   4   8        709.66        743.88        22.17 o                         
 -13   4   8          1.32         -0.18         8.17 o                         
 -12   4   8        341.46        374.29        23.26 o                         
 -11   4   8         42.99         45.88         7.58 o                         
 -10   4   8        559.37        561.14        17.43 o                         
  -9   4   8          1.96          0.42         7.94 o                         
  -8   4   8       1074.55       1113.54        26.55 o                         
  -7   4   8         75.66         62.27         8.14 o                         
  -6   4   8          0.53          6.27         7.48 o                         
  -5   4   8         51.79         50.86         8.35 o                         
  -4   4   8       1599.53       1762.68        37.35 o                         
  -3   4   8        118.26         90.50         9.20 o                         
  -2   4   8        186.41        180.34        12.47 o                         
  -1   4   8         96.00         78.33         8.79 o                         
   0   4   8        134.58        114.35         8.10 o                         
   1   4   8          0.09          7.53         6.86 o                         
   2   4   8        248.36        217.32        11.80 o                         
   3   4   8        225.13        223.46        10.29 o                         
   4   4   8        165.50        192.23        12.61 o                         
   5   4   8        750.75        809.10        26.34 o                         
   6   4   8        198.74        215.59        14.47 o                         
   7   4   8          2.90          7.05         9.49 o                         
   8   4   8        420.87        466.56        23.55 o                         
   9   4   8       2772.88       3205.87        59.94 o                         
  10   4   8          0.37         -8.05        11.63 o                         
  11   4   8        450.22        519.53        22.95 o                         
  12   4   8        177.00        143.05        14.99 o                         
  13   4   8         13.36         -6.52        12.75 o                         
  14   4   8          3.85        -15.41        15.56 o                         
  15   4   8          1.64         37.56        16.09 o                         
  16   4   8         27.54         37.78        24.33 o                         
 -18   5   8         59.06         56.86        14.77 o                         
 -17   5   8          7.66         20.99        13.59 o                         
 -16   5   8          7.48         14.00        12.17 o                         
 -15   5   8          0.20          6.63        12.03 o                         
 -14   5   8         10.06          2.82        11.21 o                         
 -13   5   8        182.27        198.52        11.82 o                         
 -12   5   8        111.64        114.14        10.44 o                         
 -11   5   8        332.29        357.25        25.02 o                         
 -10   5   8         47.27         25.06         8.65 o                         
  -9   5   8        563.46        609.04        21.24 o                         
  -8   5   8        968.57       1000.70        25.25 o                         
  -7   5   8          2.89         -1.48         8.20 o                         
  -6   5   8          0.64         -0.66         9.22 o                         
  -5   5   8         40.31         50.77         9.71 o                         
  -4   5   8        233.05        190.85        14.78 o                         
  -3   5   8         12.17         11.57         8.94 o                         
  -2   5   8       1280.56       1441.03        34.67 o                         
  -1   5   8        222.45        190.49        13.01 o                         
   0   5   8       1590.61       1624.07        41.48 o                         
   1   5   8        500.77        578.29        25.62 o                         
   2   5   8        135.18        131.88        11.56 o                         
   3   5   8        140.11        134.36         9.47 o                         
   4   5   8        164.32        181.77        15.32 o                         
   5   5   8       1037.10       1150.15        27.14 o                         
   6   5   8        196.28        170.62        12.37 o                         
   7   5   8        483.47        542.87        24.71 o                         
   8   5   8        329.28        281.52        15.02 o                         
   9   5   8        199.55        207.48        18.63 o                         
  10   5   8         89.58         91.33        16.71 o                         
  11   5   8          9.20          3.20        19.45 o                         
  12   5   8         53.11         61.17        17.30 o                         
  13   5   8         29.01         30.84        18.02 o                         
  14   5   8          0.81         -3.70        18.28 o                         
 -16   6   8          1.24          9.42        16.85 o                         
 -15   6   8         12.68          2.84        14.96 o                         
 -14   6   8         67.63         86.91        14.29 o                         
 -13   6   8         11.17         11.68        12.36 o                         
 -12   6   8         25.12         25.58        12.05 o                         
 -11   6   8         86.79        110.05        12.86 o                         
 -10   6   8         77.52         88.16        11.93 o                         
  -9   6   8         50.07         55.20        11.17 o                         
  -8   6   8         27.39         35.62        10.77 o                         
  -7   6   8         88.08         69.44        10.37 o                         
  -6   6   8         27.77         13.93        13.36 o                         
  -5   6   8       1095.02       1191.75        31.36 o                         
  -4   6   8         78.95         89.34        11.96 o                         
  -3   6   8        287.58        252.45        13.73 o                         
  -2   6   8        145.09        148.92        12.50 o                         
  -1   6   8        215.19        170.16        12.32 o                         
   0   6   8         37.96         35.72        12.05 o                         
   1   6   8         14.92         10.79        10.39 o                         
   2   6   8         36.64         44.17        18.37 o                         
   3   6   8         60.89         50.62        10.31 o                         
   4   6   8        131.30        110.49        10.84 o                         
   5   6   8         26.41         23.00        14.77 o                         
   6   6   8         34.01         27.76        13.20 o                         
   7   6   8         56.02         54.33        14.57 o                         
   8   6   8         82.10         89.42        15.12 o                         
   9   6   8         16.09         14.87        14.77 o                         
  10   6   8          0.12         -0.76        17.92 o                         
  11   6   8          0.16        -15.64        18.68 o                         
  12   6   8          1.18        -16.85        25.78 o                         
 -13   7   8          7.22         23.78        19.14 o                         
 -12   7   8         82.28         73.51        17.88 o                         
 -11   7   8         20.94          8.42        15.91 o                         
 -10   7   8          3.80         14.91        16.17 o                         
  -9   7   8         48.90         87.63        16.34 o                         
  -8   7   8         40.19         36.05        15.71 o                         
  -7   7   8        185.32        179.67        15.54 o                         
  -6   7   8         31.86         39.43        14.86 o                         
  -5   7   8        181.22        209.51        22.95 o                         
  -4   7   8          0.33        -15.40        15.40 o                         
  -3   7   8        184.24        158.35        17.30 o                         
  -2   7   8         17.54        -15.07        15.07 o                         
  -1   7   8          0.38        -17.17        17.17 o                         
   0   7   8         94.43         71.65        14.63 o                         
   1   7   8         28.48        -14.23        14.23 o                         
   2   7   8        112.01        131.28        14.46 o                         
   3   7   8        380.80        369.38        17.19 o                         
   4   7   8        143.99        140.74        13.60 o                         
   5   7   8         88.05         72.64        13.44 o                         
   6   7   8         14.21         -6.50        15.00 o                         
   7   7   8         34.07         58.01        17.49 o                         
   8   7   8          0.06         42.96        19.74 o                         
   9   7   8          0.11        -20.46        20.46 o                         
  -8   8   8         14.72         -3.62        18.70 o                         
  -7   8   8         51.66         41.06        17.99 o                         
  -6   8   8          1.80         -9.05        18.17 o                         
  -5   8   8          0.62        -21.34        21.34 o                         
  -4   8   8         42.34         16.07        18.07 o                         
  -3   8   8          1.01        -11.52        17.41 o                         
  -2   8   8         71.22         71.26        22.15 o                         
  -1   8   8         23.06         18.35        23.24 o                         
   0   8   8         43.47         31.43        18.70 o                         
   1   8   8          0.14         -5.03        18.20 o                         
   2   8   8         15.28         20.40        20.43 o                         
   3   8   8          0.16          8.28        18.50 o                         
   4   8   8        127.23        131.55        32.17 o                         
   5   8   8          4.47          3.71        20.14 o                         
 -21   1   9        269.92        312.31        20.51 o                         
 -20   1   9         60.99         71.95        16.80 o                         
 -19   1   9          5.60         15.42        14.00 o                         
 -18   1   9          0.20        -18.90        21.87 o                         
 -17   1   9         33.02         44.71        11.09 o                         
 -16   1   9          0.86         -6.12        10.72 o                         
 -15   1   9          7.87         -3.03         9.63 o                         
 -14   1   9       1254.45       1367.35        24.78 o                         
 -13   1   9        161.54        150.04         6.98 o                         
 -12   1   9        496.60        558.42        14.86 o                         
 -11   1   9        430.44        466.74        16.13 o                         
 -10   1   9        162.85        145.96        11.22 o                         
  -9   1   9         50.33         43.83         6.52 o                         
  -8   1   9        219.81        248.53        15.13 o                         
  -7   1   9        445.17        461.45        18.17 o                         
  -6   1   9         22.03         32.87         6.48 o                         
  -5   1   9       1161.18       1116.16        25.29 o                         
  -4   1   9        640.37        738.98        20.45 o                         
  -3   1   9       2281.75       2420.15        44.69 o                         
  -2   1   9         18.37         17.82         4.76 o                         
  -1   1   9          6.82          9.21         5.04 o                         
   0   1   9         44.80         45.66         5.35 o                         
   1   1   9         95.52         78.27         6.20 o                         
   2   1   9        394.24        400.04        12.87 o                         
   3   1   9        263.33        268.17        18.23 o                         
   4   1   9       4531.14       5055.85        71.41 o                         
   5   1   9        308.05        320.99        11.88 o                         
   6   1   9        223.54        211.06         9.24 o                         
   7   1   9          9.52         11.48         5.52 o                         
   8   1   9         42.13         37.96         6.67 o                         
   9   1   9         19.86         18.16         6.06 o                         
  10   1   9         32.82         25.27         7.56 o                         
  11   1   9         49.10         21.64         8.94 o                         
  12   1   9          3.17         -3.36         8.31 o                         
  13   1   9        149.91        136.75         9.95 o                         
  14   1   9          0.26         -2.62        11.08 o                         
  15   1   9        112.47         96.87        12.46 o                         
  16   1   9         14.29          2.83        13.06 o                         
  17   1   9          2.71         13.11        15.99 o                         
 -21   2   9          1.86         -7.95        20.86 o                         
 -20   2   9          0.16        -17.40        17.40 o                         
 -19   2   9          2.77        -13.44        15.10 o                         
 -18   2   9          4.27          1.90        17.84 o                         
 -17   2   9         70.83         83.25        12.14 o                         
 -16   2   9        728.38        764.81        22.10 o                         
 -15   2   9         62.32         56.26         8.29 o                         
 -14   2   9          4.35         -2.57         6.59 o                         
 -13   2   9        114.32        102.76        14.98 o                         
 -12   2   9        286.66        329.80        13.85 o                         
 -11   2   9        161.69        148.08         8.46 o                         
 -10   2   9         93.43         82.33         7.79 o                         
  -9   2   9         53.51         44.70         6.43 o                         
  -8   2   9          1.45          0.39         6.53 o                         
  -7   2   9        691.67        685.91        19.72 o                         
  -6   2   9         89.78         54.98         6.90 o                         
  -5   2   9        723.84        777.44        17.88 o                         
  -4   2   9        990.54       1125.53        22.54 o                         
  -3   2   9        217.54        231.06        19.81 o                         
  -2   2   9         81.45        102.19         6.42 o                         
  -1   2   9        227.35        270.57        19.23 o                         
   0   2   9       1350.66       1570.43        32.80 o                         
   1   2   9       1381.06       1431.63        25.94 o                         
   2   2   9        181.25        226.84        18.23 o                         
   3   2   9         74.72         80.63         6.93 o                         
   4   2   9        332.27        398.01        13.49 o                         
   5   2   9        186.30        196.58        10.64 o                         
   6   2   9        501.04        565.43        16.00 o                         
   7   2   9         26.49         29.09         7.16 o                         
   8   2   9        175.97        163.39         9.28 o                         
   9   2   9         14.86          4.87         6.86 o                         
  10   2   9         35.95         11.84         8.41 o                         
  11   2   9         31.99         18.25         8.95 o                         
  12   2   9          0.00          0.36         8.49 o                         
  13   2   9         24.53         23.66        11.16 o                         
  14   2   9          0.50          1.99        11.21 o                         
  15   2   9         43.84         47.21        13.77 o                         
  16   2   9         59.17         63.70        15.26 o                         
  17   2   9         23.28          2.49        27.15 o                         
 -20   3   9        147.50        196.28        22.89 o                         
 -19   3   9         13.26          8.99        18.46 o                         
 -18   3   9         82.14         81.51        12.18 o                         
 -17   3   9         84.25         68.46        12.65 o                         
 -16   3   9          0.09         15.79        10.35 o                         
 -15   3   9        325.38        326.78        31.80 o                         
 -14   3   9        293.85        294.00        16.43 o                         
 -13   3   9        127.86        107.65         8.14 o                         
 -12   3   9        198.49        192.10         9.70 o                         
 -11   3   9         17.74         13.57         7.12 o                         
 -10   3   9         68.08         80.72         6.90 o                         
  -9   3   9        339.74        347.61        15.11 o                         
  -8   3   9        837.96        850.96        21.95 o                         
  -7   3   9       2174.22       2254.99        41.45 o                         
  -6   3   9        364.47        361.53        16.58 o                         
  -5   3   9         20.08         10.25         6.99 o                         
  -4   3   9        186.03        159.31        10.01 o                         
  -3   3   9         84.81         82.69         8.90 o                         
  -2   3   9        313.25        304.95        17.36 o                         
  -1   3   9        167.03        156.43         9.17 o                         
   0   3   9          1.16         -1.04         5.61 o                         
   1   3   9        342.65        388.86        13.83 o                         
   2   3   9          6.95         14.82         5.85 o                         
   3   3   9        176.98        180.79         9.02 o                         
   4   3   9          8.24         10.61         5.84 o                         
   5   3   9        166.61        165.17         9.95 o                         
   6   3   9          1.15          1.36         8.04 o                         
   7   3   9        151.46        126.61         9.88 o                         
   8   3   9        470.89        509.41        20.95 o                         
   9   3   9          0.36         -8.81         8.81 o                         
  10   3   9        631.62        671.89        21.70 o                         
  11   3   9        153.06        169.10        11.13 o                         
  12   3   9         56.38         42.05        11.14 o                         
  13   3   9          4.20          9.77        11.57 o                         
  14   3   9          3.27        -13.23        13.50 o                         
  15   3   9         29.05         35.84        13.44 o                         
  16   3   9          1.04        -15.50        15.50 o                         
 -19   4   9          8.29          7.72        13.98 o                         
 -18   4   9          0.91         11.18        11.55 o                         
 -17   4   9         11.08         17.60        10.72 o                         
 -16   4   9          0.00         -5.89        10.04 o                         
 -15   4   9         70.66         89.60        10.66 o                         
 -14   4   9          0.40         -0.21         9.04 o                         
 -13   4   9         66.01         67.91         9.60 o                         
 -12   4   9         50.82         51.63         9.76 o                         
 -11   4   9        104.40        105.39         8.35 o                         
 -10   4   9         22.96         22.21         8.23 o                         
  -9   4   9        784.62        865.99        24.15 o                         
  -8   4   9        125.33        131.76         9.86 o                         
  -7   4   9         53.31         69.44         9.68 o                         
  -6   4   9          0.03          4.27         8.04 o                         
  -5   4   9        532.38        566.96        20.54 o                         
  -4   4   9         68.49         57.53         8.20 o                         
  -3   4   9         10.60          7.23         8.68 o                         
  -2   4   9        344.45        323.93        16.46 o                         
  -1   4   9        216.11        198.84        16.72 o                         
   0   4   9         49.24         41.52        10.10 o                         
   1   4   9        129.61        106.64         9.60 o                         
   2   4   9         52.82         53.42         8.12 o                         
   3   4   9          3.99         -6.63         6.63 o                         
   4   4   9        296.85        255.62        15.22 o                         
   5   4   9          0.12         -4.56         8.91 o                         
   6   4   9          0.66         13.89         9.69 o                         
   7   4   9         49.94         37.34        10.13 o                         
   8   4   9        114.00        110.35        11.99 o                         
   9   4   9         23.00         39.42        12.06 o                         
  10   4   9         29.05         43.84        14.74 o                         
  11   4   9         66.64         33.34        16.43 o                         
  12   4   9         12.37         11.95        14.03 o                         
  13   4   9          0.02        -12.94        13.57 o                         
  14   4   9         48.65         53.77        16.17 o                         
  15   4   9          5.39         18.86        16.99 o                         
 -18   5   9         54.12         68.26        25.22 o                         
 -17   5   9         23.78         44.92        14.24 o                         
 -16   5   9          0.10         -9.91        12.00 o                         
 -15   5   9         73.97         98.13        12.62 o                         
 -14   5   9         67.31         84.11        11.59 o                         
 -13   5   9          0.38         -8.75        10.17 o                         
 -12   5   9          7.89          4.28         9.07 o                         
 -11   5   9          8.22          7.03         9.23 o                         
 -10   5   9          7.82         -1.06         9.21 o                         
  -9   5   9        134.25        143.41        10.93 o                         
  -8   5   9          0.05          2.05         8.89 o                         
  -7   5   9        268.49        239.28        13.64 o                         
  -6   5   9        181.79        188.79        11.70 o                         
  -5   5   9        154.56        167.87        13.01 o                         
  -4   5   9       1133.67       1206.80        41.19 o                         
  -3   5   9          3.52         12.70         9.06 o                         
  -2   5   9        107.77        105.63        10.45 o                         
  -1   5   9        186.63        175.29        15.41 o                         
   0   5   9        160.55        156.01        11.14 o                         
   1   5   9         26.60         23.79         8.31 o                         
   2   5   9          0.18         -8.05         8.05 o                         
   3   5   9         90.63         77.56        10.62 o                         
   4   5   9        243.43        233.46        12.03 o                         
   5   5   9          5.05          5.12         8.10 o                         
   6   5   9         70.08         74.27        11.82 o                         
   7   5   9         55.27         71.04        12.93 o                         
   8   5   9        264.21        249.62        26.46 o                         
   9   5   9         13.67         16.26        14.49 o                         
  10   5   9        169.23        181.01        20.80 o                         
  11   5   9          1.03         17.39        15.44 o                         
  12   5   9          1.35         -4.78        22.08 o                         
  13   5   9         13.32         28.36        23.48 o                         
  14   5   9          0.50         16.72        49.57 o                         
 -16   6   9         24.49         15.94        65.71 o                         
 -15   6   9          1.15         -8.65        15.29 o                         
 -14   6   9          2.57         -0.78        13.97 o                         
 -13   6   9          7.47          5.36        13.26 o                         
 -12   6   9         19.16         -6.13        12.42 o                         
 -11   6   9         26.99         27.83        11.44 o                         
 -10   6   9         48.05         36.62        11.90 o                         
  -9   6   9         13.81         18.69        10.86 o                         
  -8   6   9         26.27         18.78        11.28 o                         
  -7   6   9        198.07        191.75        13.09 o                         
  -6   6   9         12.09         18.04        10.59 o                         
  -5   6   9         89.03         72.77        13.36 o                         
  -4   6   9        497.31        561.75        26.30 o                         
  -3   6   9       1360.95       1460.70        38.81 o                         
  -2   6   9         20.23         15.36        13.78 o                         
  -1   6   9        628.41        695.80        29.05 o                         
   0   6   9        346.95        371.83        21.26 o                         
   1   6   9        218.83        206.65        20.57 o                         
   2   6   9        359.77        336.18        20.34 o                         
   3   6   9         17.63          0.66        10.41 o                         
   4   6   9         84.82         68.49        13.01 o                         
   5   6   9         46.57         12.17        14.67 o                         
   6   6   9        136.96        131.90        16.33 o                         
   7   6   9         54.68         77.28        16.38 o                         
   8   6   9         19.99          8.01        18.20 o                         
   9   6   9          0.14         -3.30        23.03 o                         
  10   6   9         53.73         49.04        18.97 o                         
  11   6   9          4.92         11.63        20.45 o                         
  12   6   9          1.31         86.24        56.32 o                         
 -13   7   9          8.07         14.95        21.88 o                         
 -12   7   9         42.28         59.92        17.03 o                         
 -11   7   9         41.69         78.94        17.33 o                         
 -10   7   9          8.68          6.84        17.34 o                         
  -9   7   9          0.63        -12.15        14.08 o                         
  -8   7   9          8.10        -14.02        15.03 o                         
  -7   7   9          6.76         -1.49        13.31 o                         
  -6   7   9          7.70        -13.86        13.86 o                         
  -5   7   9         13.19         13.97        17.56 o                         
  -4   7   9         62.46         27.89        15.98 o                         
  -3   7   9        136.82        102.50        25.07 o                         
  -2   7   9         21.11         20.93        13.99 o                         
  -1   7   9        121.61        104.20        16.39 o                         
   0   7   9          0.11          0.89        12.69 o                         
   1   7   9          1.46        -13.22        13.22 o                         
   2   7   9         26.34         16.10        13.67 o                         
   3   7   9         72.77         54.18        13.46 o                         
   4   7   9         54.69         28.35        16.44 o                         
   5   7   9        133.84        128.63        14.07 o                         
   6   7   9         12.57         10.06        17.36 o                         
   7   7   9         28.02         21.12        19.86 o                         
   8   7   9          6.21         20.73        25.29 o                         
   9   7   9          7.12        -16.38       104.13 o                         
  -8   8   9          0.55        -21.54        24.94 o                         
  -7   8   9         60.20         81.74        27.83 o                         
  -6   8   9          2.73        -13.69        22.32 o                         
  -5   8   9          0.11        -24.51        24.51 o                         
  -4   8   9         77.57        159.02        37.76 o                         
  -3   8   9          4.11          1.85        19.94 o                         
  -2   8   9         15.26          2.28        25.69 o                         
  -1   8   9         30.61         16.91        30.41 o                         
   0   8   9          1.41        -11.44        18.57 o                         
   1   8   9         14.72         59.51        20.25 o                         
   2   8   9          6.24          7.49        18.86 o                         
   3   8   9         48.88         99.63        19.77 o                         
   4   8   9          2.72         60.72        32.33 o                         
 -21   0  10         74.65         93.89        25.35 o                         
 -20   0  10          0.59        -21.30        21.30 o                         
 -19   0  10         28.11          6.50        22.08 o                         
 -18   0  10         77.98         39.54        17.95 o                         
 -17   0  10        130.99        113.37        16.91 o                         
 -16   0  10        202.63        183.00        18.53 o                         
 -15   0  10         79.46         55.58        13.87 o                         
 -14   0  10        505.66        607.56        21.84 o                         
 -13   0  10        115.73        112.51        12.34 o                         
 -12   0  10        528.87        520.95        24.61 o                         
 -11   0  10        846.12        952.91        32.83 o                         
 -10   0  10          3.63          1.23         9.34 o                         
  -9   0  10        228.64        239.03        31.87 o                         
  -8   0  10        757.65        875.81        29.75 o                         
  -7   0  10        105.23        104.76        14.67 o                         
  -6   0  10       2022.83       2257.65        68.94 o                         
  -5   0  10       1013.41        985.07        36.57 o                         
  -4   0  10          0.08         -7.74         9.06 o                         
  -3   0  10          5.47          7.01         5.91 o                         
  -2   0  10        118.44        113.60         8.40 o                         
  -1   0  10        607.53        674.36        22.35 o                         
   0   0  10        120.64        114.36         9.74 o                         
   1   0  10       4269.31       4431.68        88.83 o                         
   2   0  10        420.51        515.33        18.88 o                         
   3   0  10       2845.55       2888.98        60.68 o                         
   4   0  10        222.70        218.94        25.49 o                         
   5   0  10        398.65        421.30        18.90 o                         
   6   0  10         12.10          1.68         8.13 o                         
   7   0  10         34.56         32.03         9.44 o                         
   8   0  10          0.28         -7.05         9.44 o                         
   9   0  10          7.18          3.58         9.85 o                         
  10   0  10          4.25        -10.52        10.52 o                         
  11   0  10         88.12         78.01        15.24 o                         
  12   0  10        203.51        165.64        19.00 o                         
  13   0  10         23.16         31.86        14.52 o                         
  14   0  10        102.67         74.98        18.82 o                         
  15   0  10         59.22         81.18        20.04 o                         
  16   0  10         16.24         -6.82        24.94 o                         
  17   0  10          9.24         34.56        26.33 o                         
 -21   1  10         27.78         28.78        19.69 o                         
 -20   1  10         93.09        103.70        17.14 o                         
 -19   1  10         31.10         13.93        13.99 o                         
 -18   1  10         46.57         48.15        12.50 o                         
 -17   1  10        112.65        121.21        12.93 o                         
 -16   1  10         27.99         59.76        14.15 o                         
 -15   1  10         54.83         65.68         9.22 o                         
 -14   1  10        892.91        967.38        20.15 o                         
 -13   1  10        133.46        116.71        11.66 o                         
 -12   1  10        152.54        150.17         8.87 o                         
 -11   1  10        820.78        897.72        22.26 o                         
 -10   1  10        420.01        428.42        18.33 o                         
  -9   1  10          6.30          8.34         7.85 o                         
  -8   1  10       1275.85       1488.83        36.29 o                         
  -7   1  10         65.83         62.15         8.05 o                         
  -6   1  10         74.92         79.60         8.50 o                         
  -5   1  10        637.48        674.62        19.86 o                         
  -4   1  10         30.67         25.79         6.57 o                         
  -3   1  10        122.94        115.94         7.22 o                         
  -2   1  10         50.45         41.40         5.24 o                         
  -1   1  10       2082.26       2212.63        38.69 o                         
   0   1  10        590.92        632.09        15.31 o                         
   1   1  10         30.53         19.50         5.93 o                         
   2   1  10        122.42        101.49         7.01 o                         
   3   1  10          8.29          9.48         5.58 o                         
   4   1  10        186.32        218.30        13.49 o                         
   5   1  10        722.29        769.75        16.96 o                         
   6   1  10          0.38          4.18         5.90 o                         
   7   1  10        106.98         96.09         7.38 o                         
   8   1  10         12.15          4.87         6.06 o                         
   9   1  10         49.46         38.65         7.97 o                         
  10   1  10        286.97        289.36        16.71 o                         
  11   1  10          4.24          2.40         8.26 o                         
  12   1  10         91.82         63.09         8.95 o                         
  13   1  10          5.44          7.90         9.45 o                         
  14   1  10          3.78          1.65        12.03 o                         
  15   1  10          0.69          5.63        13.56 o                         
  16   1  10          2.08         -0.69        19.90 o                         
  17   1  10          8.21        -21.86        21.86 o                         
 -21   2  10         17.17         54.04        20.23 o                         
 -20   2  10         55.18         49.41        17.57 o                         
 -19   2  10         40.85         12.26        17.07 o                         
 -18   2  10         80.37         64.52        13.79 o                         
 -17   2  10          7.34         -0.69         8.83 o                         
 -16   2  10         61.16         60.24         8.05 o                         
 -15   2  10        171.01        145.60         8.72 o                         
 -14   2  10        162.97        146.05         9.52 o                         
 -13   2  10        282.79        275.98        13.56 o                         
 -12   2  10        552.58        599.30        22.58 o                         
 -11   2  10         15.83          2.27         9.30 o                         
 -10   2  10         14.78          7.40         6.58 o                         
  -9   2  10        262.63        245.75        17.97 o                         
  -8   2  10        455.33        433.44        17.38 o                         
  -7   2  10        270.11        306.29        15.25 o                         
  -6   2  10          1.24          2.75         5.34 o                         
  -5   2  10       3651.99       4018.07        66.24 o                         
  -4   2  10        369.20        369.74        14.31 o                         
  -3   2  10         22.73         24.01         5.90 o                         
  -2   2  10        205.49        186.20         8.88 o                         
  -1   2  10       1611.17       1800.76        36.70 o                         
   0   2  10       2597.25       2770.68        52.76 o                         
   1   2  10       3842.15       4377.40        72.65 o                         
   2   2  10        336.34        355.39        14.06 o                         
   3   2  10        115.21        109.98         7.40 o                         
   4   2  10       1328.25       1457.58        23.96 o                         
   5   2  10          7.64          8.34         5.51 o                         
   6   2  10        573.77        607.03        18.33 o                         
   7   2  10        709.88        748.63        18.96 o                         
   8   2  10          5.20          6.58         7.01 o                         
   9   2  10        308.05        327.74        15.98 o                         
  10   2  10        104.89        101.20        10.45 o                         
  11   2  10          1.03        -10.31        10.31 o                         
  12   2  10        105.56         99.36        10.98 o                         
  13   2  10         47.73          4.71        10.68 o                         
  14   2  10         52.76         51.26        11.95 o                         
  15   2  10          0.94        -14.23        14.23 o                         
  16   2  10          0.00        -12.95        14.80 o                         
 -20   3  10          7.15          7.60        21.63 o                         
 -19   3  10         10.72          6.24        18.53 o                         
 -18   3  10          0.19        -11.85        11.85 o                         
 -17   3  10         28.69          4.08        11.53 o                         
 -16   3  10          4.56          7.87         9.87 o                         
 -15   3  10          3.30         -5.56         7.57 o                         
 -14   3  10        154.75        134.76         9.17 o                         
 -13   3  10          0.00         -4.42         7.43 o                         
 -12   3  10         38.93         30.23         7.59 o                         
 -11   3  10        365.28        397.97        15.98 o                         
 -10   3  10        673.76        702.26        19.25 o                         
  -9   3  10          0.11          3.91         6.21 o                         
  -8   3  10        961.64        948.90        23.84 o                         
  -7   3  10        370.24        409.95        18.38 o                         
  -6   3  10        267.16        266.70        29.04 o                         
  -5   3  10       1288.98       1444.69        36.15 o                         
  -4   3  10       1171.95       1342.11        29.85 o                         
  -3   3  10          0.00          0.82         8.03 o                         
  -2   3  10        388.54        448.41        19.72 o                         
  -1   3  10          9.64         11.86         7.59 o                         
   0   3  10        157.69        158.84        13.20 o                         
   1   3  10          5.47          8.65         6.96 o                         
   2   3  10        647.11        727.75        20.66 o                         
   3   3  10         42.19         27.30         6.44 o                         
   4   3  10         33.19         34.04         6.80 o                         
   5   3  10        164.10        143.08        11.48 o                         
   6   3  10        162.22        155.94        11.59 o                         
   7   3  10        655.06        680.22        21.88 o                         
   8   3  10       1077.74       1217.25        28.58 o                         
   9   3  10         47.40         35.03         9.55 o                         
  10   3  10          0.86         11.15         9.33 o                         
  11   3  10          4.22         19.07        10.34 o                         
  12   3  10         25.94         15.12        13.00 o                         
  13   3  10         11.53         15.37        13.41 o                         
  14   3  10         76.25         80.31        14.04 o                         
  15   3  10         17.34          4.61        15.59 o                         
  16   3  10          1.52         18.53        40.92 o                         
 -19   4  10         27.03         41.93        15.38 o                         
 -18   4  10          3.08         -2.36        11.57 o                         
 -17   4  10        414.64        397.54        24.76 o                         
 -16   4  10          1.05         -8.29        10.14 o                         
 -15   4  10         14.83          6.74         9.71 o                         
 -14   4  10        230.89        228.64        10.46 o                         
 -13   4  10        157.04        149.99         9.94 o                         
 -12   4  10       1129.17       1227.24        27.86 o                         
 -11   4  10        245.82        236.53        10.81 o                         
 -10   4  10        583.61        612.88        22.02 o                         
  -9   4  10        342.48        341.16        27.94 o                         
  -8   4  10       2230.73       2469.07        46.39 o                         
  -7   4  10       1045.52       1160.84        27.78 o                         
  -6   4  10        372.88        371.50        17.99 o                         
  -5   4  10         49.71         43.35         9.35 o                         
  -4   4  10        152.59        145.43        13.96 o                         
  -3   4  10        213.40        198.35        12.59 o                         
  -2   4  10         64.83         65.14        10.62 o                         
  -1   4  10        377.62        467.09        20.68 o                         
   0   4  10        315.53        273.14        22.38 o                         
   1   4  10         18.93         23.93         7.49 o                         
   2   4  10          5.64          5.72         8.02 o                         
   3   4  10         11.48         19.31         7.78 o                         
   4   4  10         24.42         20.14         7.47 o                         
   5   4  10          0.02          1.61         9.04 o                         
   6   4  10        151.08        140.03        14.51 o                         
   7   4  10       1163.28       1358.62        34.36 o                         
   8   4  10        135.75        143.59        17.03 o                         
   9   4  10       1233.42       1495.52        39.87 o                         
  10   4  10         28.78         27.10        16.20 o                         
  11   4  10          7.07         -8.79        16.11 o                         
  12   4  10         56.83         60.05        15.66 o                         
  13   4  10         60.37        105.99        19.96 o                         
  14   4  10         22.34         29.59        18.63 o                         
 -17   5  10         21.24          1.50        14.02 o                         
 -16   5  10          3.32        -12.72        12.72 o                         
 -15   5  10         50.11         67.37        12.33 o                         
 -14   5  10         79.22         84.75        12.49 o                         
 -13   5  10          3.96         -9.61         9.89 o                         
 -12   5  10          2.87         -5.10         9.20 o                         
 -11   5  10         71.78         64.20         9.93 o                         
 -10   5  10          2.46          4.19        10.74 o                         
  -9   5  10        236.73        222.03        13.13 o                         
  -8   5  10       1914.26       2218.00        44.82 o                         
  -7   5  10        688.84        758.24        26.89 o                         
  -6   5  10        315.70        300.80        19.00 o                         
  -5   5  10       1242.51       1347.81        39.24 o                         
  -4   5  10         55.98         28.31        12.26 o                         
  -3   5  10         73.59         33.31        12.13 o                         
  -2   5  10        739.35        816.77        24.58 o                         
  -1   5  10         64.90         61.68        11.08 o                         
   0   5  10         98.79         87.35        10.35 o                         
   1   5  10        163.01        127.00        10.18 o                         
   2   5  10        205.79        200.53        10.82 o                         
   3   5  10         92.71         94.90        11.64 o                         
   4   5  10        346.66        290.04        13.94 o                         
   5   5  10        259.04        234.91        20.90 o                         
   6   5  10         15.53        -11.42        11.42 o                         
   7   5  10         46.69         37.00        12.44 o                         
   8   5  10        305.05        311.65        18.62 o                         
   9   5  10        247.88        277.96        32.24 o                         
  10   5  10        251.54        274.57        19.33 o                         
  11   5  10          3.70         -7.33        17.03 o                         
  12   5  10         19.26         30.94        19.81 o                         
  13   5  10          0.38         -8.59        24.53 o                         
 -15   6  10          8.05         30.30        17.00 o                         
 -14   6  10        137.57        157.70        16.40 o                         
 -13   6  10          0.06         -7.29        13.79 o                         
 -12   6  10         15.22         15.12        11.73 o                         
 -11   6  10          1.84          9.39        11.33 o                         
 -10   6  10          4.87          6.07        11.41 o                         
  -9   6  10         27.23          0.85        12.83 o                         
  -8   6  10         12.66         15.41        10.64 o                         
  -7   6  10          1.54        -10.76        10.76 o                         
  -6   6  10         15.05          3.21        10.85 o                         
  -5   6  10          7.11        -13.81        13.81 o                         
  -4   6  10          2.27         -0.95        12.32 o                         
  -3   6  10        644.50        713.53        29.39 o                         
  -2   6  10         16.28         11.82        11.12 o                         
  -1   6  10        151.30        163.92        14.92 o                         
   0   6  10          1.96          3.02        11.10 o                         
   1   6  10         49.72         25.26        11.80 o                         
   2   6  10         91.23         80.35        10.89 o                         
   3   6  10         21.01         32.67        11.34 o                         
   4   6  10          0.00         -6.77        11.24 o                         
   5   6  10          9.07          3.97        14.76 o                         
   6   6  10         27.83          1.20        16.50 o                         
   7   6  10         81.27         61.61        17.01 o                         
   8   6  10         15.53         20.99        17.56 o                         
   9   6  10          3.21         -1.89        18.59 o                         
  10   6  10         81.06        105.12        22.88 o                         
  11   6  10          2.58         18.21        24.34 o                         
 -12   7  10          2.15        -15.58        17.80 o                         
 -11   7  10         49.29         74.65        17.23 o                         
 -10   7  10          0.42         -8.53        15.43 o                         
  -9   7  10          4.76         -4.91        14.47 o                         
  -8   7  10         14.75         13.31        13.94 o                         
  -7   7  10          5.91        -13.84        13.84 o                         
  -6   7  10         11.57          2.61        21.94 o                         
  -5   7  10        104.73        105.57        17.82 o                         
  -4   7  10          4.20        -13.81        19.26 o                         
  -3   7  10         98.12         90.09        16.10 o                         
  -2   7  10        149.08        162.03        16.62 o                         
  -1   7  10        103.16        111.01        14.18 o                         
   0   7  10         11.72         -5.43        13.04 o                         
   1   7  10          4.96         -2.06        17.60 o                         
   2   7  10         86.01         70.20        14.08 o                         
   3   7  10         95.22         88.08        14.43 o                         
   4   7  10        102.88         84.69        14.34 o                         
   5   7  10        127.56        135.22        14.92 o                         
   6   7  10         31.22         25.97        20.53 o                         
   7   7  10         20.43         44.91        22.41 o                         
   8   7  10         34.77         36.39        30.87 o                         
  -7   8  10         49.20          0.72        30.15 o                         
  -6   8  10         18.74         58.62        24.26 o                         
  -5   8  10          0.63          6.33        23.60 o                         
  -4   8  10         12.70         17.36        23.08 o                         
  -3   8  10          0.72        -16.17        20.78 o                         
  -2   8  10          6.67        -19.89        19.89 o                         
  -1   8  10          0.02         -1.79        30.42 o                         
   0   8  10          0.36         12.57        31.30 o                         
   1   8  10         19.64         23.69        21.40 o                         
   2   8  10         22.58         -3.85        20.80 o                         
 -21   1  11         44.12         38.21        24.74 o                         
 -20   1  11         18.96         -1.12        19.44 o                         
 -19   1  11          0.00        -16.91        16.91 o                         
 -18   1  11          1.51         -2.11        15.64 o                         
 -17   1  11         58.67         38.22        14.64 o                         
 -16   1  11         25.58         27.90         9.77 o                         
 -15   1  11         47.42         43.42         7.71 o                         
 -14   1  11          3.09         -0.21         7.15 o                         
 -13   1  11          1.25         -1.21         6.61 o                         
 -12   1  11         22.58         14.78         6.55 o                         
 -11   1  11        675.10        704.43        22.04 o                         
 -10   1  11          3.02         -0.97         8.47 o                         
  -9   1  11         10.24         15.66         8.34 o                         
  -8   1  11         38.05         19.41         8.29 o                         
  -7   1  11        455.22        447.08        22.86 o                         
  -6   1  11          1.18          0.38         6.48 o                         
  -5   1  11        362.02        373.14        17.60 o                         
  -4   1  11       2666.53       2860.30        58.35 o                         
  -3   1  11        604.57        675.26        17.09 o                         
  -2   1  11        198.64        213.17         9.88 o                         
  -1   1  11        571.84        633.86        17.90 o                         
   0   1  11          2.31         18.35         6.05 o                         
   1   1  11       1452.99       1606.22        30.41 o                         
   2   1  11        103.38        102.09         7.84 o                         
   3   1  11        743.36        847.89        19.12 o                         
   4   1  11       1054.99       1212.46        23.97 o                         
   5   1  11          2.09         -6.25         6.25 o                         
   6   1  11        109.34         98.08         7.42 o                         
   7   1  11         34.23         33.45         6.73 o                         
   8   1  11        133.60        140.30         9.72 o                         
   9   1  11         80.69         55.10        10.29 o                         
  10   1  11         13.56         10.33         8.01 o                         
  11   1  11          4.94         -4.61        10.14 o                         
  12   1  11          1.47         -9.33         9.33 o                         
  13   1  11        230.60        231.72        20.88 o                         
  14   1  11         58.56         45.20        12.00 o                         
  15   1  11         12.55         -4.82        12.94 o                         
  16   1  11          5.47         -8.83        17.38 o                         
 -21   2  11          5.62         23.41        19.96 o                         
 -20   2  11         68.35         67.41        18.60 o                         
 -19   2  11         53.78         55.42        15.43 o                         
 -18   2  11         13.50         -0.76        12.36 o                         
 -17   2  11         73.80         76.31         8.70 o                         
 -16   2  11         27.60         -5.80        13.49 o                         
 -15   2  11         34.81         67.52        14.82 o                         
 -14   2  11         17.56          3.55        11.82 o                         
 -13   2  11       1024.92       1063.29        31.77 o                         
 -12   2  11        228.81        209.26        14.89 o                         
 -11   2  11         46.33         33.13         7.77 o                         
 -10   2  11         15.99         20.24         6.88 o                         
  -9   2  11         35.50         22.89         7.81 o                         
  -8   2  11        411.65        407.19        17.55 o                         
  -7   2  11          1.51          2.40         6.92 o                         
  -6   2  11         27.19         21.38         7.00 o                         
  -5   2  11        373.48        447.57        15.72 o                         
  -4   2  11        195.64        175.56         8.50 o                         
  -3   2  11        443.79        469.04        14.74 o                         
  -2   2  11         58.55         50.30         6.05 o                         
  -1   2  11        201.13        218.48        10.82 o                         
   0   2  11          3.15         11.75         7.00 o                         
   1   2  11        361.79        422.21        16.03 o                         
   2   2  11       1426.15       1561.49        31.29 o                         
   3   2  11          0.05         -0.58         6.79 o                         
   4   2  11         71.00         70.71         6.45 o                         
   5   2  11        512.25        568.18        19.61 o                         
   6   2  11          1.24          0.95         6.08 o                         
   7   2  11        742.43        801.43        21.17 o                         
   8   2  11         12.22         11.72         9.12 o                         
   9   2  11         64.95         52.80         9.53 o                         
  10   2  11          0.90         -9.37         9.37 o                         
  11   2  11        135.59        120.96        10.39 o                         
  12   2  11         46.63         36.20        12.81 o                         
  13   2  11          0.58         -2.51        10.96 o                         
  14   2  11         14.43         10.24        12.99 o                         
  15   2  11          6.64         -7.40        14.41 o                         
  16   2  11          6.45         -5.15        17.14 o                         
 -20   3  11          3.50          0.83        25.22 o                         
 -19   3  11          5.79          1.66        13.18 o                         
 -18   3  11         63.18         63.56        12.26 o                         
 -17   3  11        270.54        292.57        17.02 o                         
 -16   3  11         17.23         10.36         9.45 o                         
 -15   3  11          6.68          5.74         7.82 o                         
 -14   3  11         36.51         45.27        11.71 o                         
 -13   3  11        229.61        227.40        10.55 o                         
 -12   3  11          2.49         -5.72         7.40 o                         
 -11   3  11        251.58        234.80        10.13 o                         
 -10   3  11         97.38         71.59         8.07 o                         
  -9   3  11       1656.11       1764.05        37.89 o                         
  -8   3  11         43.75         39.50         8.72 o                         
  -7   3  11       1067.91       1135.21        42.54 o                         
  -6   3  11         48.79         36.67         7.80 o                         
  -5   3  11        161.66        153.08         9.44 o                         
  -4   3  11         80.99         75.10         9.78 o                         
  -3   3  11          0.38         -4.63         8.42 o                         
  -2   3  11         17.55         18.56         8.00 o                         
  -1   3  11         23.31         31.22         8.21 o                         
   0   3  11        197.94        210.84        11.66 o                         
   1   3  11         13.60         26.81         7.34 o                         
   2   3  11         98.06         80.41         8.89 o                         
   3   3  11         20.90         25.51         9.56 o                         
   4   3  11         63.89         65.50        10.03 o                         
   5   3  11         92.61         90.50        10.12 o                         
   6   3  11          8.69          3.78         8.59 o                         
   7   3  11        214.80        197.28        13.80 o                         
   8   3  11        193.32        180.13        11.74 o                         
   9   3  11        312.61        330.48        17.59 o                         
  10   3  11        126.04        140.46        11.22 o                         
  11   3  11         58.65         49.61        13.88 o                         
  12   3  11         16.22         31.51        12.88 o                         
  13   3  11         13.26        -11.09        15.56 o                         
  14   3  11          0.02        -13.87        14.74 o                         
  15   3  11         14.54          4.27        16.48 o                         
 -19   4  11          5.47         32.99        14.44 o                         
 -18   4  11          0.19        -14.17        14.17 o                         
 -17   4  11         24.80         23.75        11.72 o                         
 -16   4  11          0.05          5.33        10.42 o                         
 -15   4  11          4.11          2.39        12.02 o                         
 -14   4  11         49.37         43.64         9.15 o                         
 -13   4  11         47.32         36.65         8.61 o                         
 -12   4  11         37.84         34.17         8.80 o                         
 -11   4  11         32.03         44.69         9.24 o                         
 -10   4  11         42.24         47.29         8.62 o                         
  -9   4  11        202.45        201.62        11.83 o                         
  -8   4  11          5.44          2.41        11.13 o                         
  -7   4  11          8.72         -0.87        10.33 o                         
  -6   4  11        620.23        706.26        37.13 o                         
  -5   4  11         58.94         46.43        10.66 o                         
  -4   4  11        143.97        154.61        10.51 o                         
  -3   4  11          6.58         10.28         8.21 o                         
  -2   4  11        307.15        297.26        37.30 o                         
  -1   4  11         10.55         -7.18         7.80 o                         
   0   4  11        109.35        109.65        11.86 o                         
   1   4  11        387.74        386.57        15.64 o                         
   2   4  11         99.94        102.71         8.59 o                         
   3   4  11         70.26         73.47         8.47 o                         
   4   4  11         34.56         29.76         8.65 o                         
   5   4  11         28.60         27.21        10.06 o                         
   6   4  11        243.87        233.61        17.34 o                         
   7   4  11          3.91          3.72        11.15 o                         
   8   4  11          3.85         -6.99        11.02 o                         
   9   4  11         34.56         39.69        13.53 o                         
  10   4  11         14.70         17.99        12.96 o                         
  11   4  11         61.47         70.62        18.30 o                         
  12   4  11          9.03         -2.50        17.09 o                         
  13   4  11          9.69         41.64        19.89 o                         
  14   4  11         36.48         51.40        24.19 o                         
 -17   5  11         20.17         15.05        15.39 o                         
 -16   5  11         63.08         69.31        14.34 o                         
 -15   5  11         16.58         22.20        12.68 o                         
 -14   5  11          3.22          1.80        10.94 o                         
 -13   5  11        111.25        128.34        11.49 o                         
 -12   5  11         81.87         77.83        10.55 o                         
 -11   5  11         60.38         45.52        10.20 o                         
 -10   5  11         45.43         15.97        11.53 o                         
  -9   5  11        697.72        716.48        26.32 o                         
  -8   5  11         23.61         19.51        10.13 o                         
  -7   5  11         65.43         63.22        12.33 o                         
  -6   5  11         19.13         17.60        10.73 o                         
  -5   5  11          1.48         -7.50        17.78 o                         
  -4   5  11         93.23        102.83        13.51 o                         
  -3   5  11        183.69        179.08        13.72 o                         
  -2   5  11         35.49         23.09        11.22 o                         
  -1   5  11        198.83        174.96        13.22 o                         
   0   5  11         16.73          1.87         8.93 o                         
   1   5  11         10.78         -7.20         9.14 o                         
   2   5  11        116.33        101.99        10.33 o                         
   3   5  11          6.64          3.62         9.15 o                         
   4   5  11        103.86        120.47        10.85 o                         
   5   5  11         72.15         55.20        14.98 o                         
   6   5  11         18.99         31.24        12.90 o                         
   7   5  11        261.59        216.15        17.16 o                         
   8   5  11        124.45        114.67        16.73 o                         
   9   5  11         17.16         11.64        15.51 o                         
  10   5  11         31.87         50.13        18.30 o                         
  11   5  11          2.58        -12.67        18.56 o                         
  12   5  11          3.55         11.19        21.11 o                         
 -15   6  11          0.08        -16.33        16.33 o                         
 -14   6  11          3.86         32.17        15.40 o                         
 -13   6  11         21.17         -7.44        12.90 o                         
 -12   6  11          0.01          1.99        13.53 o                         
 -11   6  11         39.53         30.07        12.34 o                         
 -10   6  11         17.00         20.91        14.21 o                         
  -9   6  11          1.22         -6.57        14.19 o                         
  -8   6  11          3.66         -5.28        11.00 o                         
  -7   6  11         66.05         59.79        18.10 o                         
  -6   6  11        116.73        100.60        16.92 o                         
  -5   6  11          0.13         -2.43        13.78 o                         
  -4   6  11         20.11          4.92        14.60 o                         
  -3   6  11         24.50          1.81        12.91 o                         
  -2   6  11          0.02        -10.35        10.93 o                         
  -1   6  11         40.58         25.43        13.59 o                         
   0   6  11         36.04         34.09        10.90 o                         
   1   6  11         10.64          6.96        13.56 o                         
   2   6  11         98.59         80.65        14.23 o                         
   3   6  11          3.81        -11.06        12.75 o                         
   4   6  11        333.61        290.47        17.08 o                         
   5   6  11        550.52        660.04        35.49 o                         
   6   6  11          1.56          2.74        15.68 o                         
   7   6  11        204.08        209.41        20.99 o                         
   8   6  11         10.53          8.44        19.06 o                         
   9   6  11          1.40         -3.08        20.45 o                         
  10   6  11         11.89         -5.03        32.32 o                         
 -12   7  11         84.09        125.09        25.11 o                         
 -11   7  11          1.06         23.21        18.51 o                         
 -10   7  11          2.07          7.83        15.91 o                         
  -9   7  11          0.24        -15.14        15.14 o                         
  -8   7  11          4.63         -9.24        14.07 o                         
  -7   7  11         10.68          5.46        16.92 o                         
  -6   7  11          3.33         -7.25        16.49 o                         
  -5   7  11          3.91        -16.53        16.53 o                         
  -4   7  11          5.34          1.32        16.20 o                         
  -3   7  11         22.14         23.12        17.70 o                         
  -2   7  11          8.29         -5.30        17.72 o                         
  -1   7  11         51.16         50.75        14.82 o                         
   0   7  11         23.48         29.22        15.92 o                         
   1   7  11          3.26         -1.51        15.61 o                         
   2   7  11         56.67         40.38        20.15 o                         
   3   7  11         16.55          4.14        15.65 o                         
   4   7  11         10.42          0.72        15.85 o                         
   5   7  11         20.04         46.30        22.72 o                         
   6   7  11          0.12         37.02        28.72 o                         
   7   7  11         12.35         74.70        31.97 o                         
  -5   8  11          0.43        -32.28        32.28 o                         
  -4   8  11          2.49        -22.93        22.93 o                         
  -3   8  11         45.06         74.60        22.48 o                         
  -2   8  11         44.68         24.46        23.32 o                         
  -1   8  11         23.03         56.64        22.58 o                         
   0   8  11          0.05         24.25        35.79 o                         
   1   8  11          2.39         26.99        60.72 o                         
 -21   0  12         42.13         95.92        58.67 o                         
 -20   0  12          1.03         13.15        24.64 o                         
 -19   0  12         72.16         59.59        23.24 o                         
 -18   0  12         18.49         18.58        28.83 o                         
 -17   0  12        410.57        372.87        40.63 o                         
 -16   0  12          9.38          9.01        12.68 o                         
 -15   0  12       1287.52       1478.80        47.39 o                         
 -14   0  12         38.06         23.78        12.34 o                         
 -13   0  12       1685.69       1818.36        52.50 o                         
 -12   0  12        224.50        183.86        14.96 o                         
 -11   0  12        145.24        184.69        20.68 o                         
 -10   0  12        497.33        477.14        30.55 o                         
  -9   0  12         62.63         34.78        12.67 o                         
  -8   0  12        107.90         84.90        12.18 o                         
  -7   0  12          9.64          6.03        11.23 o                         
  -6   0  12        326.43        305.38        25.43 o                         
  -5   0  12       3261.94       3745.76       163.96 o                         
  -4   0  12        368.33        368.40        18.06 o                         
  -3   0  12        717.79        822.83        24.91 o                         
  -2   0  12        545.28        514.40        20.75 o                         
  -1   0  12          1.21          8.75         8.38 o                         
   0   0  12        145.43        149.08        11.12 o                         
   1   0  12          0.04          1.20         8.12 o                         
   2   0  12        407.36        369.46        18.49 o                         
   3   0  12        610.10        672.91        23.14 o                         
   4   0  12        552.69        666.42        23.68 o                         
   5   0  12        539.34        550.00        22.38 o                         
   6   0  12        122.35        112.18        12.61 o                         
   7   0  12        354.86        341.79        25.29 o                         
   8   0  12          0.07          9.80        13.21 o                         
   9   0  12          8.08         -9.71        11.85 o                         
  10   0  12         22.16          0.80        12.62 o                         
  11   0  12        410.00        414.08        23.48 o                         
  12   0  12        212.47        205.67        17.44 o                         
  13   0  12          0.03        -11.05        14.57 o                         
  14   0  12          9.91        -12.38        23.87 o                         
  15   0  12         48.22          2.66        25.80 o                         
  16   0  12        133.05        133.88        45.43 o                         
 -21   1  12         12.44         24.23        39.29 o                         
 -20   1  12          1.83        -20.20        20.20 o                         
 -19   1  12          0.14         -4.22        16.54 o                         
 -18   1  12          9.03          4.88        17.52 o                         
 -17   1  12         94.09         68.03        11.10 o                         
 -16   1  12          3.32         -8.05         8.05 o                         
 -15   1  12        246.89        261.63        16.57 o                         
 -14   1  12        134.69        126.54        10.16 o                         
 -13   1  12        296.97        288.72        26.03 o                         
 -12   1  12         58.48         62.94         9.36 o                         
 -11   1  12        226.21        179.70        13.67 o                         
 -10   1  12          0.20          6.94         8.43 o                         
  -9   1  12        130.69        118.25        10.30 o                         
  -8   1  12        618.34        734.15        28.67 o                         
  -7   1  12         29.03         15.84         9.59 o                         
  -6   1  12        732.05        817.65        29.30 o                         
  -5   1  12       1780.40       1900.65        42.52 o                         
  -4   1  12         20.89         22.83         6.52 o                         
  -3   1  12        622.90        678.80        17.70 o                         
  -2   1  12        222.89        251.51        11.54 o                         
  -1   1  12        215.59        209.04        10.68 o                         
   0   1  12          6.92          9.47         6.08 o                         
   1   1  12        533.69        593.52        17.39 o                         
   2   1  12        455.39        487.83        16.57 o                         
   3   1  12        298.91        323.32        17.92 o                         
   4   1  12         19.13         17.20         6.08 o                         
   5   1  12        199.65        190.62         8.48 o                         
   6   1  12         17.24         16.00         6.98 o                         
   7   1  12         56.72         42.68         8.55 o                         
   8   1  12          1.78          4.84        11.57 o                         
   9   1  12          0.01         -4.15         8.07 o                         
  10   1  12         24.28         33.39         9.13 o                         
  11   1  12         20.15         13.30         9.68 o                         
  12   1  12          0.57        -10.33        10.33 o                         
  13   1  12          1.13         -7.29        11.12 o                         
  14   1  12          8.62          2.32        12.96 o                         
  15   1  12         58.75         59.74        17.95 o                         
  16   1  12          0.40         15.00        37.01 o                         
 -20   2  12         19.29         62.45        26.76 o                         
 -19   2  12         65.21         63.61        22.17 o                         
 -18   2  12        108.84        107.05        11.25 o                         
 -17   2  12          0.35        -11.46        11.46 o                         
 -16   2  12         10.16         16.77        10.91 o                         
 -15   2  12         58.26         44.05        17.06 o                         
 -14   2  12         56.93         67.28        12.36 o                         
 -13   2  12        371.90        392.68        32.47 o                         
 -12   2  12        938.51       1066.42        28.41 o                         
 -11   2  12          6.56         -6.94         8.44 o                         
 -10   2  12        261.26        245.27        11.19 o                         
  -9   2  12         79.20         60.66         8.48 o                         
  -8   2  12        224.09        225.81        15.98 o                         
  -7   2  12        161.97        144.22         9.68 o                         
  -6   2  12         12.11          9.36         7.94 o                         
  -5   2  12         40.13         35.86         6.00 o                         
  -4   2  12        354.30        376.42        14.09 o                         
  -3   2  12       1166.38       1266.56        25.86 o                         
  -2   2  12        296.89        306.63        13.03 o                         
  -1   2  12          0.66          3.95         5.92 o                         
   0   2  12          0.74         -6.21         6.91 o                         
   1   2  12        770.64        881.30        22.28 o                         
   2   2  12        221.37        211.96        13.42 o                         
   3   2  12          1.57         -4.35         7.20 o                         
   4   2  12        496.75        568.24        19.46 o                         
   5   2  12         83.19         61.40         7.87 o                         
   6   2  12        380.55        408.37        15.83 o                         
   7   2  12        127.96        120.85         9.92 o                         
   8   2  12         54.95         46.87        10.67 o                         
   9   2  12        128.89        119.49        10.39 o                         
  10   2  12          0.00         -7.73         9.76 o                         
  11   2  12         10.93         19.07        10.09 o                         
  12   2  12         17.01         -2.13        11.08 o                         
  13   2  12         13.80          8.31        12.54 o                         
  14   2  12          2.64          8.92        14.18 o                         
  15   2  12          0.24          2.07        17.35 o                         
 -20   3  12         14.10        -22.29        32.77 o                         
 -19   3  12         23.96         10.65        11.58 o                         
 -18   3  12          7.95        -11.31        12.41 o                         
 -17   3  12         71.44         32.31        12.39 o                         
 -16   3  12        156.96        140.18        21.88 o                         
 -15   3  12          0.25        -10.08        11.60 o                         
 -14   3  12          6.34         -3.94         9.39 o                         
 -13   3  12        166.70        162.80        11.40 o                         
 -12   3  12        263.60        226.42        13.47 o                         
 -11   3  12        392.00        408.19        17.91 o                         
 -10   3  12          0.01         -3.13         9.21 o                         
  -9   3  12        149.35        132.06         9.50 o                         
  -8   3  12        780.73        825.41        25.73 o                         
  -7   3  12          2.81         -5.43         7.23 o                         
  -6   3  12         94.68         99.48         7.88 o                         
  -5   3  12          0.00         -4.87         7.34 o                         
  -4   3  12        825.88        856.46        23.78 o                         
  -3   3  12         26.44         24.11         8.02 o                         
  -2   3  12         18.40         32.63         8.46 o                         
  -1   3  12        465.06        495.10        22.92 o                         
   0   3  12          1.98          2.85         8.51 o                         
   1   3  12        281.35        294.57        23.75 o                         
   2   3  12         29.45         39.67         8.16 o                         
   3   3  12        709.91        800.47        23.95 o                         
   4   3  12         70.85         77.22         9.84 o                         
   5   3  12         88.84         92.47        10.14 o                         
   6   3  12        294.82        293.67        12.74 o                         
   7   3  12        377.07        365.43        21.23 o                         
   8   3  12         10.45          1.03        10.81 o                         
   9   3  12         38.01         19.30        12.08 o                         
  10   3  12        400.55        404.71        18.06 o                         
  11   3  12          7.08         -8.83        12.84 o                         
  12   3  12          2.88         -4.62        13.70 o                         
  13   3  12          0.93        -10.70        14.08 o                         
  14   3  12          0.93        -15.50        15.50 o                         
 -18   4  12         32.65         46.69        14.35 o                         
 -17   4  12         69.61         57.25        12.44 o                         
 -16   4  12         53.33         66.77        10.57 o                         
 -15   4  12          7.51         10.03         9.46 o                         
 -14   4  12         34.15         45.51        12.10 o                         
 -13   4  12         73.09         71.50        11.08 o                         
 -12   4  12         30.57         38.25        10.60 o                         
 -11   4  12          5.32         19.60         9.44 o                         
 -10   4  12       1252.02       1408.67        30.61 o                         
  -9   4  12        352.21        361.38        17.67 o                         
  -8   4  12        867.51        951.76        27.03 o                         
  -7   4  12        631.81        669.29        24.70 o                         
  -6   4  12        533.93        606.67        20.74 o                         
  -5   4  12        309.43        305.68        34.38 o                         
  -4   4  12        321.34        317.84        16.98 o                         
  -3   4  12         73.94         64.30         9.75 o                         
  -2   4  12          7.93          0.21         8.16 o                         
  -1   4  12          2.66         -7.92         7.92 o                         
   0   4  12        223.01        203.40        11.33 o                         
   1   4  12         33.54         45.20         8.62 o                         
   2   4  12         53.71         40.10         8.85 o                         
   3   4  12         20.72         10.33         8.46 o                         
   4   4  12          0.24         11.38        10.39 o                         
   5   4  12          1.51         -1.73        10.68 o                         
   6   4  12          7.23         20.53        11.33 o                         
   7   4  12        323.94        366.85        19.97 o                         
   8   4  12        379.80        402.30        30.15 o                         
   9   4  12          7.58        -14.01        14.01 o                         
  10   4  12         32.69         25.20        14.13 o                         
  11   4  12         19.50         26.28        16.40 o                         
  12   4  12         12.39          4.81        18.12 o                         
  13   4  12         57.85         75.89        24.86 o                         
 -17   5  12          3.22         -2.01        15.28 o                         
 -16   5  12          2.34         -8.18        14.04 o                         
 -15   5  12          0.16        -12.34        12.34 o                         
 -14   5  12         51.64         42.12        15.62 o                         
 -13   5  12          7.17         -4.51        10.97 o                         
 -12   5  12         11.40         -1.11        11.74 o                         
 -11   5  12          2.22          5.35        11.14 o                         
 -10   5  12          6.98          5.70        11.53 o                         
  -9   5  12          0.97         -4.79        10.82 o                         
  -8   5  12        126.64        124.84        12.05 o                         
  -7   5  12        737.28        854.79        34.10 o                         
  -6   5  12          8.65          4.43        15.62 o                         
  -5   5  12        824.75       1030.62        31.48 o                         
  -4   5  12        372.88        337.92        32.00 o                         
  -3   5  12          0.17          0.63        11.49 o                         
  -2   5  12         90.15         98.69        14.29 o                         
  -1   5  12         42.75         17.00        10.49 o                         
   0   5  12          1.32         -9.33         9.33 o                         
   1   5  12        683.79        739.60        23.72 o                         
   2   5  12         68.40         81.54        10.56 o                         
   3   5  12          1.27         -8.45         9.75 o                         
   4   5  12         24.50         16.32        10.63 o                         
   5   5  12          5.09         -0.96        12.83 o                         
   6   5  12         10.83          5.02        13.65 o                         
   7   5  12          8.31         19.24        25.59 o                         
   8   5  12          4.06        -18.15        18.15 o                         
   9   5  12          1.43        -19.11        19.11 o                         
  10   5  12        155.23        191.02        20.50 o                         
  11   5  12          0.17         13.32        21.26 o                         
 -14   6  12          2.28         -3.19        20.01 o                         
 -13   6  12          0.52         -3.72        14.02 o                         
 -12   6  12         96.02         96.40        14.74 o                         
 -11   6  12         11.26         12.84        12.37 o                         
 -10   6  12         18.88         30.58        18.95 o                         
  -9   6  12          5.80          0.89        12.30 o                         
  -8   6  12         59.19         74.93        15.83 o                         
  -7   6  12          5.16        -10.03        14.12 o                         
  -6   6  12         45.84         29.40        16.43 o                         
  -5   6  12         24.73          9.27        16.26 o                         
  -4   6  12         76.65         56.03        14.02 o                         
  -3   6  12        256.76        243.88        20.96 o                         
  -2   6  12        287.13        284.74        24.97 o                         
  -1   6  12          7.30        -12.29        12.29 o                         
   0   6  12        114.03        119.57        17.50 o                         
   1   6  12        269.48        206.98        17.25 o                         
   2   6  12         25.77         -4.84        12.63 o                         
   3   6  12         13.21         -2.94        12.04 o                         
   4   6  12         32.40         27.19        12.95 o                         
   5   6  12          1.07         -7.19        19.41 o                         
   6   6  12        224.87        210.61        19.44 o                         
   7   6  12        169.72        177.52        21.42 o                         
   8   6  12          3.18         -6.89        20.96 o                         
   9   6  12         13.98         33.50        26.62 o                         
 -11   7  12          1.15         17.57        18.66 o                         
 -10   7  12         18.25         47.30        16.94 o                         
  -9   7  12          0.61        -15.98        15.98 o                         
  -8   7  12         34.87         34.53        15.16 o                         
  -7   7  12         27.99         24.45        18.53 o                         
  -6   7  12          3.42        -17.89        17.89 o                         
  -5   7  12          5.21         18.22        19.69 o                         
  -4   7  12          2.21        -16.77        16.77 o                         
  -3   7  12          4.94         -6.96        17.54 o                         
  -2   7  12         37.75         36.76        19.21 o                         
  -1   7  12          7.53        -17.09        17.09 o                         
   0   7  12        104.89        117.46        17.34 o                         
   1   7  12         25.40         39.07        16.66 o                         
   2   7  12          6.20          1.11        16.34 o                         
   3   7  12         44.85         16.59        21.65 o                         
   4   7  12         70.82         52.14        29.16 o                         
   5   7  12         14.96         16.89        25.57 o                         
   6   7  12          3.32         41.33        45.39 o                         
 -21   1  13         66.85        140.66        24.28 o                         
 -20   1  13         22.82          6.26        24.71 o                         
 -19   1  13         66.63         67.35        27.90 o                         
 -18   1  13          8.74          2.56        36.25 o                         
 -17   1  13          7.11        -10.61        10.61 o                         
 -16   1  13         49.42         38.59        10.79 o                         
 -15   1  13        172.24        145.65        12.30 o                         
 -14   1  13          1.14          0.32        10.23 o                         
 -13   1  13         10.20         -3.05         9.09 o                         
 -12   1  13         87.42         93.73        10.19 o                         
 -11   1  13        105.78         83.65         9.87 o                         
 -10   1  13          0.15         -0.55         9.71 o                         
  -9   1  13         34.44         49.87        10.24 o                         
  -8   1  13        111.68         92.10        20.26 o                         
  -7   1  13          5.16          4.72        10.02 o                         
  -6   1  13        267.51        274.97        16.09 o                         
  -5   1  13         24.99         27.12         8.59 o                         
  -4   1  13         69.14         69.60         9.70 o                         
  -3   1  13          1.46         -2.07         5.99 o                         
  -2   1  13        146.97        135.54         7.87 o                         
  -1   1  13        130.93        113.81         8.35 o                         
   0   1  13        205.66        213.95         9.65 o                         
   1   1  13        616.62        692.65        19.32 o                         
   2   1  13        323.87        317.25        13.00 o                         
   3   1  13        178.55        184.35         8.85 o                         
   4   1  13         38.80         30.42         8.14 o                         
   5   1  13        380.28        345.04        17.03 o                         
   6   1  13        112.09        102.33         8.39 o                         
   7   1  13         11.22          1.90         9.73 o                         
   8   1  13         70.34         75.38         9.04 o                         
   9   1  13          3.55          4.57         8.60 o                         
  10   1  13          6.88         -2.36         9.34 o                         
  11   1  13        225.34        202.08        14.80 o                         
  12   1  13          0.05          2.72        13.10 o                         
  13   1  13         13.50          6.34        13.65 o                         
  14   1  13          0.02         -9.09        18.45 o                         
  15   1  13          7.43         -2.24        17.10 o                         
 -20   2  13        169.17        197.10        29.69 o                         
 -19   2  13         35.30         34.71        21.28 o                         
 -18   2  13          3.93         -9.09         9.09 o                         
 -17   2  13         16.47          5.60        10.61 o                         
 -16   2  13          3.11         -5.59        10.45 o                         
 -15   2  13        367.78        344.32        17.87 o                         
 -14   2  13         18.71          5.35        10.02 o                         
 -13   2  13          4.32         -9.59         9.59 o                         
 -12   2  13        104.33         89.75        15.11 o                         
 -11   2  13          9.62          0.49        12.36 o                         
 -10   2  13         61.60         64.10         9.21 o                         
  -9   2  13        231.83        253.86        22.31 o                         
  -8   2  13        217.04        213.55        17.98 o                         
  -7   2  13        307.42        303.25        18.59 o                         
  -6   2  13         80.29         58.59         8.39 o                         
  -5   2  13         73.13         69.37         6.99 o                         
  -4   2  13        394.92        408.23        15.66 o                         
  -3   2  13          4.79         -6.46         6.46 o                         
  -2   2  13        206.78        204.49        15.10 o                         
  -1   2  13         97.94         90.90         8.03 o                         
   0   2  13         76.55         69.98         7.33 o                         
   1   2  13        982.69       1072.86        28.14 o                         
   2   2  13         69.33         49.18         8.13 o                         
   3   2  13          3.34         -1.02         7.71 o                         
   4   2  13          9.98         16.85         7.05 o                         
   5   2  13        652.82        769.23        21.24 o                         
   6   2  13         34.32         26.32         8.30 o                         
   7   2  13        163.28        150.30        11.16 o                         
   8   2  13         19.58          6.12        11.08 o                         
   9   2  13         25.53         -6.14        11.83 o                         
  10   2  13         17.17         12.02        11.58 o                         
  11   2  13          0.36        -10.63        10.63 o                         
  12   2  13         81.53         92.37        13.17 o                         
  13   2  13          1.32        -13.48        13.48 o                         
  14   2  13          0.01        -15.77        19.64 o                         
 -19   3  13         58.45         34.66        19.30 o                         
 -18   3  13         25.64          6.84        17.02 o                         
 -17   3  13         45.63         22.91        12.46 o                         
 -16   3  13         18.34          2.07        19.48 o                         
 -15   3  13          1.11        -12.97        12.97 o                         
 -14   3  13         13.20         17.70        15.30 o                         
 -13   3  13        163.67        136.27        11.64 o                         
 -12   3  13          1.17          4.46        12.36 o                         
 -11   3  13        180.89        189.53        11.92 o                         
 -10   3  13        127.77        119.00        11.88 o                         
  -9   3  13       1165.02       1254.04        33.06 o                         
  -8   3  13        135.78        155.58        12.97 o                         
  -7   3  13         13.02          3.03         7.04 o                         
  -6   3  13         90.67         90.74         9.91 o                         
  -5   3  13         16.48         12.49         7.86 o                         
  -4   3  13         13.06         19.61         7.55 o                         
  -3   3  13        172.14        170.79        10.44 o                         
  -2   3  13          2.78         -9.54         9.54 o                         
  -1   3  13         44.58         22.75         9.25 o                         
   0   3  13         37.11         38.64         9.47 o                         
   1   3  13         18.82          5.87         9.07 o                         
   2   3  13         48.85         56.58        10.10 o                         
   3   3  13         20.00          8.98        11.17 o                         
   4   3  13         15.43          3.42         9.70 o                         
   5   3  13        306.69        316.14        20.67 o                         
   6   3  13        186.34        189.69        12.80 o                         
   7   3  13        139.38        142.49        11.89 o                         
   8   3  13        131.05        112.64        13.15 o                         
   9   3  13         14.85         -2.76        14.27 o                         
  10   3  13         16.16         29.68        14.84 o                         
  11   3  13          6.67         -1.28        18.10 o                         
  12   3  13          0.06        -12.43        13.83 o                         
  13   3  13          2.92        -10.21        19.38 o                         
  14   3  13         24.28        -12.37        37.10 o                         
 -18   4  13         15.97          7.66        20.64 o                         
 -17   4  13         37.00         33.99        14.44 o                         
 -16   4  13          0.00        -12.34        12.34 o                         
 -15   4  13          3.98          9.16        10.75 o                         
 -14   4  13          1.33         -5.72         9.63 o                         
 -13   4  13        188.35        190.15        11.55 o                         
 -12   4  13          1.19         -8.89         8.89 o                         
 -11   4  13         29.28         37.69         9.68 o                         
 -10   4  13         37.99         51.91         9.47 o                         
  -9   4  13        346.42        375.76        20.85 o                         
  -8   4  13         77.65         85.64         9.66 o                         
  -7   4  13        143.35        162.92        10.63 o                         
  -6   4  13         19.56         18.95         9.75 o                         
  -5   4  13         28.77         17.48         9.89 o                         
  -4   4  13          0.51         -1.26         9.42 o                         
  -3   4  13        138.29        133.63        10.67 o                         
  -2   4  13        241.01        277.45        21.14 o                         
  -1   4  13         13.05          1.67         8.99 o                         
   0   4  13        106.97        100.04        11.54 o                         
   1   4  13         12.33         15.57        10.43 o                         
   2   4  13         16.27         14.81         8.37 o                         
   3   4  13         11.04          0.66        12.30 o                         
   4   4  13         63.66         50.66         9.19 o                         
   5   4  13         24.93         16.10        13.30 o                         
   6   4  13         16.72          3.76        11.30 o                         
   7   4  13         17.58         14.01        17.79 o                         
   8   4  13          0.00         15.79        14.04 o                         
   9   4  13         32.71         36.29        14.88 o                         
  10   4  13          1.56         -3.23        16.45 o                         
  11   4  13         13.16         10.15        18.23 o                         
  12   4  13          6.84         56.92        23.12 o                         
 -16   5  13         41.75         40.13        14.56 o                         
 -15   5  13          0.00         -5.85        12.80 o                         
 -14   5  13          4.44         -4.85        13.14 o                         
 -13   5  13         24.73         12.23        11.47 o                         
 -12   5  13         90.65         92.72        13.05 o                         
 -11   5  13        181.19        185.27        13.55 o                         
 -10   5  13        201.80        201.94        14.47 o                         
  -9   5  13       1326.54       1458.56        36.67 o                         
  -8   5  13         34.61         30.83        11.86 o                         
  -7   5  13         92.25         86.30        12.76 o                         
  -6   5  13         33.98         18.27        13.85 o                         
  -5   5  13          8.20          2.64        11.81 o                         
  -4   5  13        677.59        757.81        28.78 o                         
  -3   5  13         35.85         23.50        11.93 o                         
  -2   5  13        174.84        173.85        14.99 o                         
  -1   5  13         41.75         29.04        10.95 o                         
   0   5  13        273.16        241.01        17.08 o                         
   1   5  13         12.49         11.16         9.83 o                         
   2   5  13          0.03          0.88        10.05 o                         
   3   5  13          3.36        -10.46        10.46 o                         
   4   5  13          0.00         -7.67        10.48 o                         
   5   5  13         26.10         13.46        15.79 o                         
   6   5  13         45.95         18.36        19.46 o                         
   7   5  13          7.35         -5.67        15.35 o                         
   8   5  13         76.00         71.79        17.17 o                         
   9   5  13          9.32         -7.91        23.20 o                         
  10   5  13          0.95         -7.92        21.33 o                         
  11   5  13          8.76         18.98        37.40 o                         
 -14   6  13         22.02         21.25        25.77 o                         
 -13   6  13          1.25        -16.05        16.05 o                         
 -12   6  13          3.95          4.81        16.01 o                         
 -11   6  13          0.74        -13.13        16.56 o                         
 -10   6  13         12.24          3.61        24.01 o                         
  -9   6  13         21.88         20.24        22.38 o                         
  -8   6  13          4.53        -13.96        13.96 o                         
  -7   6  13         48.24         58.09        17.04 o                         
  -6   6  13         55.17         56.71        16.32 o                         
  -5   6  13         10.99         22.86        15.75 o                         
  -4   6  13         53.30         36.51        17.72 o                         
  -3   6  13         84.39         83.94        20.75 o                         
  -2   6  13         30.49         15.46        14.50 o                         
  -1   6  13         36.57         16.26        13.25 o                         
   0   6  13         11.35         -9.62        12.96 o                         
   1   6  13         43.56         31.11        14.71 o                         
   2   6  13         42.79         27.91        13.44 o                         
   3   6  13          0.17        -15.59        15.59 o                         
   4   6  13          9.07         23.15        13.48 o                         
   5   6  13        135.73        145.96        18.78 o                         
   6   6  13         77.16         73.56        25.81 o                         
   7   6  13        122.78        124.35        28.65 o                         
   8   6  13         65.50         75.57        25.10 o                         
 -10   7  13          0.57         -6.73        19.18 o                         
  -9   7  13          2.99          2.82        16.92 o                         
  -8   7  13          3.54         -1.03        17.91 o                         
  -7   7  13          0.01         -6.76        18.75 o                         
  -6   7  13         11.08          7.59        19.89 o                         
  -5   7  13          0.26        -18.38        18.87 o                         
  -4   7  13         11.32          4.56        19.59 o                         
  -3   7  13          1.24         -9.80        18.55 o                         
  -2   7  13         21.73          0.50        18.55 o                         
  -1   7  13         35.82         32.87        18.83 o                         
   0   7  13          5.62         10.97        20.09 o                         
   1   7  13         17.85          8.78        18.71 o                         
   2   7  13         10.63         56.32        22.79 o                         
   3   7  13         10.36          4.31        26.82 o                         
   4   7  13         12.13         40.40        20.22 o                         
 -20   0  14          6.91         32.27        46.35 o                         
 -19   0  14          4.35         20.17        38.46 o                         
 -18   0  14          9.82          0.92        21.10 o                         
 -17   0  14          2.31         -3.47        28.98 o                         
 -16   0  14          7.43         -8.85        15.22 o                         
 -15   0  14        763.72        750.59        39.94 o                         
 -14   0  14        568.69        580.41        33.12 o                         
 -13   0  14         13.50         22.75        36.08 o                         
 -12   0  14        129.98         93.35        25.37 o                         
 -11   0  14        119.05        101.09        16.77 o                         
 -10   0  14        214.82        158.04        16.32 o                         
  -9   0  14          0.37         15.98        13.81 o                         
  -8   0  14         35.85         37.09        13.35 o                         
  -7   0  14         63.78         52.96        18.48 o                         
  -6   0  14          8.35          1.84        11.39 o                         
  -5   0  14        227.58        238.55        18.08 o                         
  -4   0  14        592.03        591.39        24.09 o                         
  -3   0  14        215.59        212.28        14.40 o                         
  -2   0  14        889.95        984.46        30.88 o                         
  -1   0  14        106.39        111.71        11.14 o                         
   0   0  14       2044.09       2287.52        51.13 o                         
   1   0  14        196.63        208.35        14.52 o                         
   2   0  14         86.10         66.62        16.55 o                         
   3   0  14        861.52       1027.78        31.00 o                         
   4   0  14          2.88        -10.21        10.21 o                         
   5   0  14        219.06        223.30        15.05 o                         
   6   0  14        157.29        142.35        15.04 o                         
   7   0  14         82.71         68.48        12.76 o                         
   8   0  14         11.20          4.60        13.14 o                         
   9   0  14         57.80         26.10        28.28 o                         
  10   0  14         91.10        101.24        15.82 o                         
  11   0  14         91.53         62.57        21.78 o                         
  12   0  14         57.87         69.69        16.45 o                         
  13   0  14          5.58        -10.68        17.98 o                         
  14   0  14          1.29         -1.81        37.56 o                         
 -20   1  14         22.78         20.92        33.47 o                         
 -19   1  14         15.59          4.75        35.05 o                         
 -18   1  14         27.70         11.96        11.66 o                         
 -17   1  14        114.00        124.60        17.65 o                         
 -16   1  14         95.00         95.22        12.66 o                         
 -15   1  14          4.82        -10.75        10.75 o                         
 -14   1  14        242.46        228.82        13.93 o                         
 -13   1  14        111.74         99.37        11.43 o                         
 -12   1  14        369.55        352.72        33.22 o                         
 -11   1  14        478.24        519.85        24.89 o                         
 -10   1  14        630.43        760.03        28.80 o                         
  -9   1  14          8.68          2.55         9.07 o                         
  -8   1  14          7.42         11.97        10.39 o                         
  -7   1  14         75.66         72.86        12.57 o                         
  -6   1  14         25.45         11.38         8.17 o                         
  -5   1  14        808.41        943.87        30.68 o                         
  -4   1  14        165.02        167.94         9.87 o                         
  -3   1  14         53.46         49.40         7.12 o                         
  -2   1  14        213.38        216.05        15.57 o                         
  -1   1  14        922.40       1038.02        25.98 o                         
   0   1  14          8.98         18.19         8.00 o                         
   1   1  14         57.94         49.61         7.50 o                         
   2   1  14          2.23          6.58         6.66 o                         
   3   1  14        204.58        186.50         9.29 o                         
   4   1  14        117.07        112.45         9.10 o                         
   5   1  14         20.38         15.39         7.62 o                         
   6   1  14        310.83        305.51        19.19 o                         
   7   1  14          6.35         -2.51         8.40 o                         
   8   1  14        169.01        167.05        11.06 o                         
   9   1  14         80.93         70.09        13.97 o                         
  10   1  14          1.76         14.22        10.27 o                         
  11   1  14         69.51         80.52        13.21 o                         
  12   1  14         35.78         44.57        14.82 o                         
  13   1  14          5.95        -12.70        14.97 o                         
  14   1  14         27.70         16.29        17.53 o                         
 -20   2  14          0.41         23.90        26.30 o                         
 -19   2  14         35.52         28.58        13.10 o                         
 -18   2  14         14.66         -1.39        13.18 o                         
 -17   2  14         43.31         13.35        11.94 o                         
 -16   2  14          1.96          3.57        10.71 o                         
 -15   2  14         22.33         15.08        14.26 o                         
 -14   2  14         26.84         13.06        18.29 o                         
 -13   2  14         80.99         91.49        14.18 o                         
 -12   2  14        331.86        321.51        37.39 o                         
 -11   2  14          7.84         -3.82        11.53 o                         
 -10   2  14        164.43        168.76        20.10 o                         
  -9   2  14         49.38         24.89        11.20 o                         
  -8   2  14        284.40        248.13        14.23 o                         
  -7   2  14       1334.23       1459.58        33.70 o                         
  -6   2  14         89.41         86.03        10.36 o                         
  -5   2  14        213.07        201.59        16.17 o                         
  -4   2  14        136.28        148.90         9.22 o                         
  -3   2  14        139.70        149.38         9.65 o                         
  -2   2  14         22.41         20.35         8.36 o                         
  -1   2  14        130.89        129.89        11.35 o                         
   0   2  14         13.80         19.65         7.85 o                         
   1   2  14         10.17          6.98         7.94 o                         
   2   2  14          9.40          8.01         9.38 o                         
   3   2  14        215.79        200.75        11.11 o                         
   4   2  14        126.47        119.94         9.45 o                         
   5   2  14          5.55          0.75         8.68 o                         
   6   2  14        261.26        249.86        16.95 o                         
   7   2  14          1.11         -1.66        11.33 o                         
   8   2  14         12.40        -11.07        14.45 o                         
   9   2  14         13.43         -9.42        11.57 o                         
  10   2  14          2.35         -8.39        13.53 o                         
  11   2  14         32.39         12.57        13.49 o                         
  12   2  14          1.98          7.33        14.51 o                         
  13   2  14          0.27         -6.14        19.36 o                         
  14   2  14          2.15         64.06        40.20 o                         
 -19   3  14         22.53         18.54        15.43 o                         
 -18   3  14         60.22         39.13        13.18 o                         
 -17   3  14         54.08         53.04        13.71 o                         
 -16   3  14          0.01        -10.07        13.51 o                         
 -15   3  14         56.35         25.32        13.42 o                         
 -14   3  14          2.98         -5.66        11.76 o                         
 -13   3  14         77.83         71.51        11.93 o                         
 -12   3  14        175.42        174.42        13.35 o                         
 -11   3  14        466.85        507.75        46.26 o                         
 -10   3  14        165.78        158.73        15.76 o                         
  -9   3  14         22.42         14.13        11.18 o                         
  -8   3  14         51.09         49.64        12.17 o                         
  -7   3  14          8.09          6.63         8.02 o                         
  -6   3  14         47.77         45.46         7.97 o                         
  -5   3  14        155.78        140.36         9.42 o                         
  -4   3  14          1.96          1.74         7.21 o                         
  -3   3  14        163.26        160.85        11.37 o                         
  -2   3  14        234.60        200.30        11.90 o                         
  -1   3  14          8.70          9.32         8.90 o                         
   0   3  14          0.72         21.66         9.32 o                         
   1   3  14         48.51         48.01        10.33 o                         
   2   3  14        344.35        319.22        16.09 o                         
   3   3  14          4.04         12.67        10.32 o                         
   4   3  14        270.67        278.60        33.12 o                         
   5   3  14          7.38         28.15         9.09 o                         
   6   3  14        642.75        783.95        28.50 o                         
   7   3  14         97.03         99.70        12.15 o                         
   8   3  14          0.99        -13.49        13.49 o                         
   9   3  14          0.24         -2.78        15.00 o                         
  10   3  14        132.36        139.85        16.39 o                         
  11   3  14          0.02         14.49        16.06 o                         
  12   3  14          0.84        -14.64        15.57 o                         
  13   3  14          2.47         16.48        23.31 o                         
 -18   4  14          2.57        -22.83        22.83 o                         
 -17   4  14          2.45        -11.01        17.49 o                         
 -16   4  14          0.16        -15.68        15.68 o                         
 -15   4  14         67.66         53.75        14.11 o                         
 -14   4  14         72.56         43.19        12.37 o                         
 -13   4  14        274.53        285.35        23.37 o                         
 -12   4  14          3.43          1.26        10.65 o                         
 -11   4  14        475.88        435.03        29.49 o                         
 -10   4  14       1636.10       1802.27        36.14 o                         
  -9   4  14        201.32        222.86        18.30 o                         
  -8   4  14          2.71         -8.77         8.77 o                         
  -7   4  14         84.92         70.41        11.58 o                         
  -6   4  14        105.19         87.37        14.13 o                         
  -5   4  14         23.48         12.39        10.79 o                         
  -4   4  14         47.35         58.98        10.06 o                         
  -3   4  14        148.27        147.39        11.64 o                         
  -2   4  14          4.65         -1.99         9.34 o                         
  -1   4  14         17.75         11.23         9.41 o                         
   0   4  14          1.99         -9.56         9.56 o                         
   1   4  14         57.43         45.61        10.44 o                         
   2   4  14          9.47         14.04         9.71 o                         
   3   4  14        169.43        167.82        11.58 o                         
   4   4  14          2.86        -10.71        10.71 o                         
   5   4  14         65.09         30.76        12.34 o                         
   6   4  14         40.82         34.12        13.27 o                         
   7   4  14          3.76         -0.79        16.48 o                         
   8   4  14        317.03        316.91        20.17 o                         
   9   4  14         81.97         52.00        20.58 o                         
  10   4  14         14.80         33.24        17.43 o                         
  11   4  14          0.55         30.83        28.63 o                         
 -16   5  14         11.66         17.25        13.92 o                         
 -15   5  14          0.04        -12.99        13.12 o                         
 -14   5  14        149.07        167.00        13.90 o                         
 -13   5  14         74.26         50.27        13.87 o                         
 -12   5  14         55.47         49.39        13.42 o                         
 -11   5  14        135.55        119.13        12.81 o                         
 -10   5  14         87.08         82.05        13.72 o                         
  -9   5  14         46.25         53.40        12.40 o                         
  -8   5  14         19.85         10.04        10.42 o                         
  -7   5  14          6.33         -1.29        11.93 o                         
  -6   5  14        222.90        237.83        15.17 o                         
  -5   5  14         68.87         51.42        13.32 o                         
  -4   5  14        266.03        233.60        15.71 o                         
  -3   5  14        209.54        213.41        16.49 o                         
  -2   5  14          0.72         10.50        10.73 o                         
  -1   5  14          0.35        -10.62        10.62 o                         
   0   5  14          1.78         -1.18        11.66 o                         
   1   5  14         75.43         57.89        12.42 o                         
   2   5  14         25.32         23.60        15.99 o                         
   3   5  14         19.50         16.94        11.80 o                         
   4   5  14        102.30        110.40        18.05 o                         
   5   5  14          0.09        -18.10        18.10 o                         
   6   5  14         94.47         80.89        19.70 o                         
   7   5  14          1.00          3.06        16.78 o                         
   8   5  14          4.62         -8.82        18.98 o                         
   9   5  14          0.00         13.70        23.24 o                         
  10   5  14          1.41         27.44        27.28 o                         
 -13   6  14         23.44         56.82        24.97 o                         
 -12   6  14         34.62         38.27        17.26 o                         
 -11   6  14          1.15         25.18        16.76 o                         
 -10   6  14          0.67        -17.04        17.04 o                         
  -9   6  14          0.16         -3.05        16.57 o                         
  -8   6  14         56.06         35.41        18.07 o                         
  -7   6  14         35.44         51.26        16.63 o                         
  -6   6  14          2.22         21.15        15.01 o                         
  -5   6  14          1.17         -0.27        15.45 o                         
  -4   6  14          6.91         13.56        15.46 o                         
  -3   6  14          0.38        -14.52        14.52 o                         
  -2   6  14         21.66         24.33        14.56 o                         
  -1   6  14         97.37        138.27        17.09 o                         
   0   6  14          9.52         -5.52        18.62 o                         
   1   6  14        297.47        302.85        17.06 o                         
   2   6  14          0.06        -11.13        14.69 o                         
   3   6  14          0.24         10.87        14.98 o                         
   4   6  14          7.89         20.44        14.72 o                         
   5   6  14          2.34         26.02        20.03 o                         
   6   6  14         75.80         66.90        23.65 o                         
   7   6  14         59.16        111.66        37.58 o                         
  -9   7  14          7.10         -4.25        21.37 o                         
  -8   7  14          8.52         -1.89        20.03 o                         
  -7   7  14         21.82         20.55        19.61 o                         
  -6   7  14         14.65        -19.73        19.73 o                         
  -5   7  14          1.77          5.20        20.85 o                         
  -4   7  14          0.01         18.03        23.45 o                         
  -3   7  14        109.69        142.15        23.49 o                         
  -2   7  14         20.75         33.78        19.75 o                         
  -1   7  14         23.67         35.48        20.17 o                         
   0   7  14         17.70         18.03        23.13 o                         
   1   7  14         27.24         -0.41        21.14 o                         
   2   7  14          5.67         24.96        25.61 o                         
   3   7  14          3.54         35.38        27.98 o                         
 -20   1  15          0.51        -29.92        47.52 o                         
 -19   1  15          5.48        -18.92        18.92 o                         
 -18   1  15         55.46         69.95        17.38 o                         
 -17   1  15        115.99        123.56        19.42 o                         
 -16   1  15         78.19         66.82        14.77 o                         
 -15   1  15        361.47        363.27        43.57 o                         
 -14   1  15        156.53        169.44        18.67 o                         
 -13   1  15          3.58        -10.76        10.76 o                         
 -12   1  15         73.53         68.65        11.60 o                         
 -11   1  15         16.64         -1.53        10.79 o                         
 -10   1  15         78.53         92.18        11.95 o                         
  -9   1  15        117.36        118.85        11.52 o                         
  -8   1  15         76.77         84.51        11.33 o                         
  -7   1  15        275.20        342.88        28.71 o                         
  -6   1  15        408.99        479.18        19.19 o                         
  -5   1  15        516.00        599.71        27.36 o                         
  -4   1  15       1187.91       1329.15        37.23 o                         
  -3   1  15         62.88         49.81         7.05 o                         
  -2   1  15          2.79          9.49         6.71 o                         
  -1   1  15        371.63        414.14        17.11 o                         
   0   1  15         86.06         89.56         7.87 o                         
   1   1  15         14.66         13.32         7.31 o                         
   2   1  15        185.96        167.23         9.09 o                         
   3   1  15       1111.21       1301.28        27.79 o                         
   4   1  15        220.28        235.00        13.62 o                         
   5   1  15        174.87        168.84         9.90 o                         
   6   1  15          8.67         13.89         9.22 o                         
   7   1  15         26.37         18.84         9.74 o                         
   8   1  15         11.39          8.88         9.96 o                         
   9   1  15         15.01          9.63        14.24 o                         
  10   1  15          2.46         -2.54        11.04 o                         
  11   1  15         67.74         62.82        14.93 o                         
  12   1  15          1.10        -15.30        15.30 o                         
  13   1  15         26.70         20.33        24.82 o                         
 -19   2  15         19.03          1.76        20.58 o                         
 -18   2  15          0.11         -4.02        21.05 o                         
 -17   2  15         17.89         27.55        15.25 o                         
 -16   2  15          5.96         11.31        14.20 o                         
 -15   2  15         34.93         14.32        13.17 o                         
 -14   2  15        335.51        398.78        20.90 o                         
 -13   2  15          1.74        -10.44        13.46 o                         
 -12   2  15        159.38        172.01        19.26 o                         
 -11   2  15         53.66         41.82        12.62 o                         
 -10   2  15          7.57        -15.85        31.83 o                         
  -9   2  15        231.15        207.08        18.13 o                         
  -8   2  15          9.74         -5.58        10.44 o                         
  -7   2  15         30.94         41.44        12.49 o                         
  -6   2  15          7.47          2.56         9.73 o                         
  -5   2  15        214.24        217.31        17.25 o                         
  -4   2  15         48.37         43.46         8.49 o                         
  -3   2  15         17.30         10.60         7.97 o                         
  -2   2  15        150.69        152.44        12.10 o                         
  -1   2  15        255.23        262.78        23.52 o                         
   0   2  15        160.45        139.28        10.57 o                         
   1   2  15         26.29         37.63        10.08 o                         
   2   2  15        287.65        283.01        18.34 o                         
   3   2  15        129.65        133.17        11.84 o                         
   4   2  15        455.01        518.05        19.92 o                         
   5   2  15        474.38        481.01        19.88 o                         
   6   2  15         17.84         17.94        10.34 o                         
   7   2  15         73.06         66.10        10.30 o                         
   8   2  15        120.83         96.06        13.51 o                         
   9   2  15        139.81        152.40        15.27 o                         
  10   2  15         56.26         43.67        16.30 o                         
  11   2  15          0.84         21.92        14.53 o                         
  12   2  15          0.86         -0.28        17.33 o                         
  13   2  15         19.56         31.45        26.23 o                         
 -18   3  15         33.54         12.18        15.68 o                         
 -17   3  15          1.51        -16.04        16.04 o                         
 -16   3  15          0.45        -15.22        15.22 o                         
 -15   3  15         28.79         19.87        14.82 o                         
 -14   3  15         29.80         33.98        24.14 o                         
 -13   3  15          6.68          7.21        12.99 o                         
 -12   3  15        669.06        752.34        45.23 o                         
 -11   3  15        460.20        485.21        48.88 o                         
 -10   3  15        283.14        280.75        14.07 o                         
  -9   3  15         44.57         44.05        12.42 o                         
  -8   3  15          0.03         -7.72        10.52 o                         
  -7   3  15          0.12         -7.56         7.56 o                         
  -6   3  15         43.88         34.36         9.22 o                         
  -5   3  15         86.19         82.62         9.11 o                         
  -4   3  15         31.05         31.91         7.81 o                         
  -3   3  15         38.80         27.38        10.32 o                         
  -2   3  15         65.17         44.44        10.53 o                         
  -1   3  15          0.81          5.85        10.02 o                         
   0   3  15        195.12        195.71        14.31 o                         
   1   3  15         39.50         29.03        10.92 o                         
   2   3  15         47.76         24.02        11.06 o                         
   3   3  15         32.69         39.19        11.75 o                         
   4   3  15          2.29          6.06        11.71 o                         
   5   3  15        140.39        136.86        10.99 o                         
   6   3  15         75.21         83.29        13.34 o                         
   7   3  15         88.06        103.56        22.26 o                         
   8   3  15          3.39          7.26        16.55 o                         
   9   3  15         22.17          7.86        16.09 o                         
  10   3  15         26.76         31.57        17.83 o                         
  11   3  15         31.42         35.77        17.34 o                         
  12   3  15         11.33        -17.00        17.00 o                         
 -17   4  15          0.99          9.24        15.99 o                         
 -16   4  15         12.52         32.95        29.12 o                         
 -15   4  15          2.17          4.88        14.63 o                         
 -14   4  15         69.37         86.37        14.62 o                         
 -13   4  15         20.34         15.69        12.61 o                         
 -12   4  15          5.71          2.53        12.66 o                         
 -11   4  15        128.30        134.31        14.12 o                         
 -10   4  15        125.24        156.33        13.54 o                         
  -9   4  15         36.19         40.27        18.48 o                         
  -8   4  15          4.49         -7.88        10.71 o                         
  -7   4  15        114.99        107.03        12.81 o                         
  -6   4  15         27.28         29.66        10.76 o                         
  -5   4  15         35.51         23.73        11.50 o                         
  -4   4  15        193.69        208.57        22.55 o                         
  -3   4  15          0.41         -5.18        10.89 o                         
  -2   4  15         80.71         72.86        12.18 o                         
  -1   4  15          1.13        -10.93        10.93 o                         
   0   4  15        129.72        117.05        11.78 o                         
   1   4  15         12.27          5.87        10.27 o                         
   2   4  15         13.16         -1.03        10.20 o                         
   3   4  15         36.49         36.87        11.72 o                         
   4   4  15         43.59         46.11        11.24 o                         
   5   4  15        127.72        123.68        15.25 o                         
   6   4  15          0.07        -16.98        16.98 o                         
   7   4  15          0.00        -18.52        18.52 o                         
   8   4  15         13.48         19.55        16.80 o                         
   9   4  15          6.02         -7.95        17.79 o                         
  10   4  15          0.03          9.10        34.59 o                         
  11   4  15         14.26         46.93        68.35 o                         
 -15   5  15         26.79         37.85        16.90 o                         
 -14   5  15         11.06        -11.56        17.19 o                         
 -13   5  15         14.55         -4.95        13.09 o                         
 -12   5  15          6.67          0.44        13.39 o                         
 -11   5  15        105.41        137.96        12.63 o                         
 -10   5  15         37.72         46.69        13.09 o                         
  -9   5  15        336.76        358.62        26.30 o                         
  -8   5  15          9.52        -12.92        12.92 o                         
  -7   5  15          4.23        -13.78        13.78 o                         
  -6   5  15        224.40        261.40        24.84 o                         
  -5   5  15         24.76         13.41        12.21 o                         
  -4   5  15         18.52         -1.98        12.06 o                         
  -3   5  15         18.56         -3.72        12.10 o                         
  -2   5  15         48.57         44.35        12.71 o                         
  -1   5  15        228.33        210.30        16.99 o                         
   0   5  15        134.65        100.65        14.27 o                         
   1   5  15         78.56         83.55        14.54 o                         
   2   5  15          0.08          6.75        15.17 o                         
   3   5  15         29.36         23.90        12.83 o                         
   4   5  15          3.10         -8.94        13.00 o                         
   5   5  15         36.70         13.93        17.04 o                         
   6   5  15          0.00          2.40        17.28 o                         
   7   5  15         20.37          1.07        19.66 o                         
   8   5  15          0.16        -16.12        21.04 o                         
   9   5  15          4.22         59.32        39.12 o                         
 -12   6  15          4.66         -7.31        16.41 o                         
 -11   6  15         11.31          4.60        18.10 o                         
 -10   6  15         33.61         21.23        20.67 o                         
  -9   6  15         67.27         58.25        17.76 o                         
  -8   6  15          8.70         -1.34        17.15 o                         
  -7   6  15          4.51        -18.07        18.07 o                         
  -6   6  15          9.09         -6.19        17.08 o                         
  -5   6  15         30.40         35.36        17.07 o                         
  -4   6  15         97.77        128.08        16.22 o                         
  -3   6  15          8.64         14.77        14.92 o                         
  -2   6  15        216.79        207.49        17.36 o                         
  -1   6  15         22.06         -4.59        16.48 o                         
   0   6  15        163.06        156.09        18.07 o                         
   1   6  15          9.87          9.25        18.91 o                         
   2   6  15         29.51         37.96        17.09 o                         
   3   6  15          0.00         -5.43        16.03 o                         
   4   6  15          8.90         16.99        18.36 o                         
   5   6  15         64.75         89.24        27.87 o                         
   6   6  15         44.73         71.22        36.81 o                         
  -7   7  15         48.65         28.72        24.50 o                         
  -6   7  15         38.45         -7.10        23.74 o                         
  -5   7  15          7.42        -22.79        22.79 o                         
  -4   7  15         36.10         20.93        23.22 o                         
  -3   7  15          0.71        -20.17        20.17 o                         
  -2   7  15          3.15        -10.69        20.16 o                         
  -1   7  15          0.02         13.92        21.81 o                         
   0   7  15          1.57         16.53        21.73 o                         
   1   7  15          9.72         35.84        24.44 o                         
 -20   0  16         54.76         12.32        45.17 o                         
 -19   0  16         19.49        -22.29        22.29 o                         
 -18   0  16         30.11         -8.95        20.41 o                         
 -17   0  16          9.77         19.74        51.92 o                         
 -16   0  16         27.57          5.97        64.97 o                         
 -15   0  16         96.70         85.19        19.70 o                         
 -14   0  16         35.49         21.03        23.91 o                         
 -13   0  16        919.55        933.78        47.69 o                         
 -12   0  16        203.55        233.55        20.88 o                         
 -11   0  16         76.52         71.63        21.41 o                         
 -10   0  16          9.43         -4.78        15.65 o                         
  -9   0  16         21.94         22.35        16.47 o                         
  -8   0  16       1719.46       1844.29        95.92 o                         
  -7   0  16        840.38        902.73        80.23 o                         
  -6   0  16         19.89         12.97        14.20 o                         
  -5   0  16        360.70        419.73        30.82 o                         
  -4   0  16          0.79         -1.04        13.52 o                         
  -3   0  16       1486.75       1738.37        47.12 o                         
  -2   0  16        826.90        834.24        30.53 o                         
  -1   0  16        153.90        172.02        12.46 o                         
   0   0  16         95.84         95.66        11.42 o                         
   1   0  16          3.91         -2.48        10.71 o                         
   2   0  16        121.91        124.69        12.61 o                         
   3   0  16        382.62        324.28        17.26 o                         
   4   0  16        223.41        228.26        19.65 o                         
   5   0  16        893.29       1066.41        42.16 o                         
   6   0  16          2.10         -4.22        15.37 o                         
   7   0  16        132.33        135.27        15.75 o                         
   8   0  16         39.55         23.25        15.69 o                         
   9   0  16         11.89        -13.64        17.33 o                         
  10   0  16         33.00          3.56        27.31 o                         
  11   0  16          0.40         -5.03        20.20 o                         
  12   0  16         31.50         67.97        22.06 o                         
 -19   1  16         20.93          2.22        15.74 o                         
 -18   1  16          7.33        -13.98        14.42 o                         
 -17   1  16         23.12         23.06        19.00 o                         
 -16   1  16         75.12         64.63        15.81 o                         
 -15   1  16          3.70          3.88        12.42 o                         
 -14   1  16        449.84        483.50        47.63 o                         
 -13   1  16         99.55         80.82        15.03 o                         
 -12   1  16         38.90         13.56        12.28 o                         
 -11   1  16          5.68         -7.46        11.67 o                         
 -10   1  16        173.40        136.55        15.94 o                         
  -9   1  16         76.35         60.76        20.46 o                         
  -8   1  16        158.13        158.06        21.92 o                         
  -7   1  16        920.58       1030.71        32.62 o                         
  -6   1  16         45.65         37.43         8.85 o                         
  -5   1  16        244.12        277.63        29.98 o                         
  -4   1  16        170.52        165.75        12.30 o                         
  -3   1  16         69.88         61.79         7.56 o                         
  -2   1  16        269.69        272.38        16.39 o                         
  -1   1  16        220.50        206.75        10.56 o                         
   0   1  16       1107.95       1256.86        26.77 o                         
   1   1  16        237.80        226.65        10.15 o                         
   2   1  16        239.31        275.25        11.77 o                         
   3   1  16         36.94         41.51         8.55 o                         
   4   1  16        261.13        284.26        12.05 o                         
   5   1  16          1.72          6.19         9.67 o                         
   6   1  16         20.32         16.66         9.98 o                         
   7   1  16          3.48         -7.03        10.13 o                         
   8   1  16          9.57         12.48        10.57 o                         
   9   1  16         19.83         23.74        11.21 o                         
  10   1  16          6.34        -12.36        12.36 o                         
  11   1  16         15.87         -9.90        16.13 o                         
  12   1  16         14.93         27.42        18.02 o                         
 -19   2  16        112.39         65.97        21.49 o                         
 -18   2  16         82.38         81.16        18.22 o                         
 -17   2  16        148.24        168.74        18.89 o                         
 -16   2  16          0.04         -9.52        18.68 o                         
 -15   2  16          3.43         -2.74        14.07 o                         
 -14   2  16         52.11         52.90        17.08 o                         
 -13   2  16        202.83        186.71        17.32 o                         
 -12   2  16        116.42         98.11        16.98 o                         
 -11   2  16          0.59          1.82        15.78 o                         
 -10   2  16          7.81        -10.50        13.77 o                         
  -9   2  16        140.71        132.73        15.85 o                         
  -8   2  16         67.98         71.82        11.19 o                         
  -7   2  16        457.55        524.84        31.22 o                         
  -6   2  16          0.49         -5.02        10.74 o                         
  -5   2  16        421.78        472.05        19.73 o                         
  -4   2  16         32.32         38.17         8.77 o                         
  -3   2  16        174.82        168.09        11.03 o                         
  -2   2  16        440.55        494.68        21.20 o                         
  -1   2  16        136.22        134.66        10.57 o                         
   0   2  16         92.80         99.58         9.61 o                         
   1   2  16         56.70         54.90        11.38 o                         
   2   2  16          0.35         -2.03        12.12 o                         
   3   2  16         69.54         75.52        10.83 o                         
   4   2  16        542.75        603.18        23.67 o                         
   5   2  16         30.52         34.34        10.86 o                         
   6   2  16         70.10         54.48        10.53 o                         
   7   2  16          2.48         -7.12        10.56 o                         
   8   2  16         31.85         15.70        13.38 o                         
   9   2  16         71.01         82.15        19.89 o                         
  10   2  16         42.74         22.79        20.25 o                         
  11   2  16          8.84         15.95        16.07 o                         
  12   2  16          7.46         12.07        29.47 o                         
 -18   3  16          4.04         32.64        25.83 o                         
 -17   3  16          0.11        -16.12        18.67 o                         
 -16   3  16          0.23        -16.99        16.99 o                         
 -15   3  16          7.19          4.88        15.46 o                         
 -14   3  16        218.22        260.48        20.36 o                         
 -13   3  16        165.63        173.15        18.28 o                         
 -12   3  16          7.95          2.87        12.09 o                         
 -11   3  16        110.31        114.70        14.43 o                         
 -10   3  16         46.92         48.40        19.26 o                         
  -9   3  16        248.56        267.02        13.75 o                         
  -8   3  16        124.55         93.45        10.71 o                         
  -7   3  16        124.68        135.67        13.72 o                         
  -6   3  16         40.75         47.69         9.36 o                         
  -5   3  16          0.07          6.44         8.54 o                         
  -4   3  16         52.12         45.41         8.98 o                         
  -3   3  16        289.77        263.78        14.12 o                         
  -2   3  16        314.58        366.65        37.31 o                         
  -1   3  16         23.63         22.80        11.34 o                         
   0   3  16          5.34         -6.04        10.94 o                         
   1   3  16         13.76         13.72        13.49 o                         
   2   3  16         43.35         33.57        12.25 o                         
   3   3  16          7.29         -2.78        19.40 o                         
   4   3  16         86.59         79.18        11.94 o                         
   5   3  16         31.10         30.11        12.97 o                         
   6   3  16         64.09         37.09        15.41 o                         
   7   3  16          0.00         -0.98        16.92 o                         
   8   3  16         25.63         61.77        18.00 o                         
   9   3  16         11.55        -17.15        18.83 o                         
  10   3  16         34.73         48.53        19.23 o                         
  11   3  16          0.01        -14.40        35.56 o                         
 -17   4  16          1.54          4.69        47.23 o                         
 -16   4  16         45.98         85.21        21.07 o                         
 -15   4  16         10.31          6.42        16.45 o                         
 -14   4  16          9.34          6.40        14.30 o                         
 -13   4  16         53.52         39.27        14.27 o                         
 -12   4  16         60.55         76.99        15.32 o                         
 -11   4  16        474.99        461.53        30.80 o                         
 -10   4  16        784.93        894.27        46.32 o                         
  -9   4  16         24.63         31.16        11.85 o                         
  -8   4  16          2.81        -10.91        10.91 o                         
  -7   4  16        210.48        220.16        17.80 o                         
  -6   4  16         60.97         37.37        11.73 o                         
  -5   4  16        113.31        111.13        13.46 o                         
  -4   4  16        255.67        224.36        14.47 o                         
  -3   4  16         53.17         68.00        12.09 o                         
  -2   4  16        389.65        322.71        25.10 o                         
  -1   4  16          0.71         13.79        13.66 o                         
   0   4  16         18.92         23.36        13.07 o                         
   1   4  16         32.92         31.91        11.49 o                         
   2   4  16         33.07         33.24        12.32 o                         
   3   4  16         12.26         -4.70        12.44 o                         
   4   4  16         14.88         21.52        16.61 o                         
   5   4  16          2.01         -8.24        11.03 o                         
   6   4  16         57.96         52.83        17.91 o                         
   7   4  16         11.40        -17.11        17.11 o                         
   8   4  16          7.48         11.68        18.85 o                         
   9   4  16          4.76        -22.40        22.40 o                         
 -15   5  16          0.32         10.12        31.99 o                         
 -14   5  16         91.12         98.95        19.63 o                         
 -13   5  16          0.74        -16.60        16.60 o                         
 -12   5  16         38.69         48.92        14.24 o                         
 -11   5  16        119.20        115.32        12.67 o                         
 -10   5  16        127.08        143.55        13.90 o                         
  -9   5  16        168.46        165.74        15.72 o                         
  -8   5  16          6.47         21.83        13.75 o                         
  -7   5  16         83.51         66.90        15.23 o                         
  -6   5  16         60.38         69.66        14.20 o                         
  -5   5  16         40.69         51.89        13.39 o                         
  -4   5  16          1.77        -16.50        16.50 o                         
  -3   5  16         21.92         30.41        16.76 o                         
  -2   5  16        136.13        113.82        14.08 o                         
  -1   5  16          1.17        -12.50        12.50 o                         
   0   5  16         75.12         68.53        14.28 o                         
   1   5  16          0.02         -7.50        13.48 o                         
   2   5  16          8.57        -15.85        15.85 o                         
   3   5  16          5.87          0.62        14.23 o                         
   4   5  16         20.49         11.12        15.63 o                         
   5   5  16          8.14        -14.26        19.99 o                         
   6   5  16          5.41         15.59        24.20 o                         
   7   5  16          1.00          3.57        26.46 o                         
 -11   6  16         10.04        -14.31        18.74 o                         
 -10   6  16         27.20         51.39        17.54 o                         
  -9   6  16          7.17         29.15        19.95 o                         
  -8   6  16         12.68        -13.50        18.06 o                         
  -7   6  16          2.85          7.53        17.76 o                         
  -6   6  16          0.11          3.11        17.93 o                         
  -5   6  16         24.14         24.55        16.22 o                         
  -4   6  16         15.67         -2.24        16.49 o                         
  -3   6  16          5.11        -11.49        16.94 o                         
  -2   6  16         42.59         17.71        18.07 o                         
  -1   6  16         25.67         16.91        20.93 o                         
   0   6  16          5.58          9.18        16.54 o                         
   1   6  16          0.12         21.33        23.85 o                         
   2   6  16         26.81         47.72        19.41 o                         
   3   6  16         60.06         90.41        20.12 o                         
   4   6  16          0.23         45.42        28.20 o                         
 -19   1  17         33.58        -20.21        20.21 o                         
 -18   1  17          0.59        -16.47        16.47 o                         
 -17   1  17          0.84        -16.30        16.30 o                         
 -16   1  17         17.44         14.69        15.83 o                         
 -15   1  17         20.76        -15.33        15.33 o                         
 -14   1  17         22.83        -23.03        23.03 o                         
 -13   1  17         25.28         22.19        14.40 o                         
 -12   1  17         86.36         81.54        29.13 o                         
 -11   1  17        489.21        494.84        44.75 o                         
 -10   1  17         16.13        -11.15        11.15 o                         
  -9   1  17        142.33        123.28        17.76 o                         
  -8   1  17          2.40          9.69        13.16 o                         
  -7   1  17          3.19         -3.59        11.41 o                         
  -6   1  17          8.95         11.96         8.79 o                         
  -5   1  17        331.56        330.42        21.52 o                         
  -4   1  17         82.60         92.14         8.39 o                         
  -3   1  17          0.01          0.55         7.49 o                         
  -2   1  17         15.97          9.94         7.98 o                         
  -1   1  17        255.60        253.31        12.15 o                         
   0   1  17         77.25         69.80         9.77 o                         
   1   1  17        188.71        183.69        10.14 o                         
   2   1  17        622.35        742.86        23.48 o                         
   3   1  17        314.64        280.83        11.81 o                         
   4   1  17         48.91         54.76         9.80 o                         
   5   1  17        266.86        263.95        15.88 o                         
   6   1  17        131.23        149.53        12.30 o                         
   7   1  17         12.29         -0.08        12.43 o                         
   8   1  17          0.56        -12.62        12.62 o                         
   9   1  17          0.23        -12.36        12.36 o                         
  10   1  17          7.85         -3.23        15.12 o                         
  11   1  17          4.31        -24.28        24.28 o                         
 -18   2  17          0.13        -18.56        18.56 o                         
 -17   2  17         46.55         53.13        23.22 o                         
 -16   2  17         27.00        -10.72        18.35 o                         
 -15   2  17         94.90         76.53        15.59 o                         
 -14   2  17         63.63         41.32        16.14 o                         
 -13   2  17          4.44          1.86        16.00 o                         
 -12   2  17        682.12        786.77        33.95 o                         
 -11   2  17        169.79        113.03        16.21 o                         
 -10   2  17        133.45        129.56        16.37 o                         
  -9   2  17          0.45         -3.03        16.35 o                         
  -8   2  17         22.98         -7.01        11.62 o                         
  -7   2  17         29.35         19.85        10.98 o                         
  -6   2  17        184.61        180.77        13.79 o                         
  -5   2  17          0.50         -9.03         9.03 o                         
  -4   2  17        132.21        128.27        10.65 o                         
  -3   2  17        216.56        237.04        13.50 o                         
  -2   2  17        375.47        384.53        18.69 o                         
  -1   2  17         69.81         62.97        12.65 o                         
   0   2  17          2.90          2.94        10.95 o                         
   1   2  17        149.66        151.90        20.55 o                         
   2   2  17         12.01          1.75        10.15 o                         
   3   2  17         84.75         90.35        12.10 o                         
   4   2  17         41.03         18.57        10.28 o                         
   5   2  17         55.24         41.47        11.12 o                         
   6   2  17          7.72        -10.29        10.29 o                         
   7   2  17         40.77         39.91        14.15 o                         
   8   2  17         39.82         43.66        15.15 o                         
   9   2  17         16.18         28.19        15.92 o                         
  10   2  17         48.89         54.94        18.33 o                         
  11   2  17          1.80         14.06        18.92 o                         
 -17   3  17         35.48         37.24        20.80 o                         
 -16   3  17          4.50        -22.69        22.69 o                         
 -15   3  17          0.05        -16.23        16.23 o                         
 -14   3  17         69.10         80.33        16.55 o                         
 -13   3  17          0.41         -7.80        14.06 o                         
 -12   3  17        529.20        583.98        43.38 o                         
 -11   3  17        240.34        238.18        15.69 o                         
 -10   3  17        184.47        186.21        14.23 o                         
  -9   3  17         68.09         37.33        11.64 o                         
  -8   3  17         87.29         61.31        11.63 o                         
  -7   3  17         17.02         11.02        10.84 o                         
  -6   3  17         90.17         75.80        10.34 o                         
  -5   3  17        105.03        110.74        10.41 o                         
  -4   3  17        205.41        197.33        11.89 o                         
  -3   3  17        102.46        117.09        12.94 o                         
  -2   3  17         56.36         60.89        12.32 o                         
  -1   3  17         18.48         15.34        11.67 o                         
   0   3  17         28.45         27.48        12.11 o                         
   1   3  17         15.73         18.08        12.88 o                         
   2   3  17          4.11          1.00        12.28 o                         
   3   3  17         20.70         10.51        15.11 o                         
   4   3  17          0.49          8.28        12.36 o                         
   5   3  17         28.00         50.60        13.48 o                         
   6   3  17         62.29         46.41        17.96 o                         
   7   3  17         10.94        -10.87        17.84 o                         
   8   3  17         76.58         68.72        20.08 o                         
   9   3  17         15.61         -5.55        20.95 o                         
  10   3  17          1.58        -21.47        21.47 o                         
 -16   4  17          0.00         12.57        22.90 o                         
 -15   4  17          0.21         24.54        19.20 o                         
 -14   4  17          8.08         -7.46        16.47 o                         
 -13   4  17         41.74         34.85        14.64 o                         
 -12   4  17         12.60         -9.05        16.62 o                         
 -11   4  17          9.48          3.53        23.58 o                         
 -10   4  17         47.96         54.59        20.12 o                         
  -9   4  17          4.28        -14.91        14.91 o                         
  -8   4  17          4.42        -13.83        13.83 o                         
  -7   4  17        126.69        143.48        14.19 o                         
  -6   4  17          3.52         -0.98        12.21 o                         
  -5   4  17        117.19        115.64        13.97 o                         
  -4   4  17          0.11        -12.55        12.55 o                         
  -3   4  17         56.14         66.68        13.34 o                         
  -2   4  17         42.81         53.36        14.14 o                         
  -1   4  17         11.83         32.69        13.86 o                         
   0   4  17         22.45         29.41        15.29 o                         
   1   4  17         14.68          4.32        16.65 o                         
   2   4  17         31.43         49.94        13.24 o                         
   3   4  17         63.02         60.01        14.24 o                         
   4   4  17          9.37         23.98        15.33 o                         
   5   4  17          2.09          0.13        17.31 o                         
   6   4  17          6.11          2.72        18.87 o                         
   7   4  17          1.19         -5.76        24.95 o                         
   8   4  17         14.56          6.56        26.90 o                         
 -14   5  17          8.96         14.49        22.48 o                         
 -13   5  17          0.20         19.37        19.80 o                         
 -12   5  17        102.05        101.39        21.84 o                         
 -11   5  17         89.16         90.56        23.41 o                         
 -10   5  17         28.39         11.95        16.30 o                         
  -9   5  17          5.81         28.25        16.19 o                         
  -8   5  17         10.13         21.47        13.77 o                         
  -7   5  17         65.61         59.20        14.56 o                         
  -6   5  17          1.99         -8.57        13.82 o                         
  -5   5  17          1.44         16.57        13.14 o                         
  -4   5  17          0.12         14.97        15.24 o                         
  -3   5  17         18.10         20.12        13.37 o                         
  -2   5  17         30.85         20.37        13.84 o                         
  -1   5  17        111.61        121.01        17.39 o                         
   0   5  17          3.98          5.37        14.82 o                         
   1   5  17          6.52         12.63        16.68 o                         
   2   5  17          0.21         -6.03        15.49 o                         
   3   5  17          2.18          4.05        15.53 o                         
   4   5  17          1.20         21.45        17.04 o                         
   5   5  17          0.10          1.87        25.05 o                         
   6   5  17          4.83         27.74        24.72 o                         
 -10   6  17          0.03        -22.67        22.67 o                         
  -9   6  17         18.67        -24.92        24.92 o                         
  -8   6  17          6.99          5.24        19.99 o                         
  -7   6  17        112.58        153.51        19.02 o                         
  -6   6  17         34.93         34.74        17.24 o                         
  -5   6  17         60.46         57.81        17.99 o                         
  -4   6  17          0.11         17.84        19.51 o                         
  -3   6  17          0.70        -18.01        18.01 o                         
  -2   6  17          3.61          1.08        19.19 o                         
  -1   6  17          0.05         15.15        19.49 o                         
   0   6  17          3.34         27.59        19.23 o                         
   1   6  17          0.56         -0.34        19.74 o                         
   2   6  17          4.41          1.04        20.63 o                         
   3   6  17          0.33         74.33        55.29 o                         
 -18   0  18          0.28        -29.33        29.33 o                         
 -17   0  18         87.23         58.23        68.93 o                         
 -16   0  18        189.95        152.21        46.05 o                         
 -15   0  18        189.83        156.50        24.63 o                         
 -14   0  18          2.49         -8.68        21.54 o                         
 -13   0  18          0.09        -13.92        18.31 o                         
 -12   0  18          8.12          3.39        18.24 o                         
 -11   0  18         36.15         18.30        22.73 o                         
 -10   0  18        290.00        238.94        21.27 o                         
  -9   0  18          1.45         -4.42        17.29 o                         
  -8   0  18        178.27        143.04        21.69 o                         
  -7   0  18        231.79        226.47        23.26 o                         
  -6   0  18         97.63         78.08        18.87 o                         
  -5   0  18        521.58        581.62        29.39 o                         
  -4   0  18        764.17        840.43        56.91 o                         
  -3   0  18        314.36        360.32        38.28 o                         
  -2   0  18         23.62         20.42        11.34 o                         
  -1   0  18        444.20        534.03        26.69 o                         
   0   0  18        778.79        977.22        37.85 o                         
   1   0  18       1617.60       1925.55        50.29 o                         
   2   0  18        802.09        977.80        37.47 o                         
   3   0  18        294.66        264.51        27.22 o                         
   4   0  18         61.31         99.14        16.27 o                         
   5   0  18        424.05        411.96        37.42 o                         
   6   0  18         51.96         27.53        16.67 o                         
   7   0  18        161.82        142.99        19.82 o                         
   8   0  18        133.40        134.18        20.30 o                         
   9   0  18         29.56          6.65        19.07 o                         
  10   0  18          5.44        -13.05        22.18 o                         
 -18   1  18          7.99        -20.65        20.65 o                         
 -17   1  18         12.05        -29.39        29.39 o                         
 -16   1  18         64.94         43.54        16.85 o                         
 -15   1  18         20.06        -19.46        19.46 o                         
 -14   1  18         57.19         40.98        23.71 o                         
 -13   1  18         85.80         77.44        16.47 o                         
 -12   1  18        430.87        472.22        46.95 o                         
 -11   1  18        121.62        140.28        15.05 o                         
 -10   1  18        266.33        264.20        24.94 o                         
  -9   1  18         28.10          5.36        13.28 o                         
  -8   1  18         18.28         -7.56        12.13 o                         
  -7   1  18        603.54        665.52        36.14 o                         
  -6   1  18        119.14        128.95        13.43 o                         
  -5   1  18         73.89         71.57        11.07 o                         
  -4   1  18        386.62        506.86        18.76 o                         
  -3   1  18         51.03         55.21         8.94 o                         
  -2   1  18         19.47         31.35         8.89 o                         
  -1   1  18          4.75         13.30         9.45 o                         
   0   1  18         16.24          0.39         9.33 o                         
   1   1  18         87.76         92.12         9.87 o                         
   2   1  18          0.05         -7.48         8.90 o                         
   3   1  18        126.75        123.22        10.72 o                         
   4   1  18        395.42        452.25        17.44 o                         
   5   1  18          0.72          1.89        10.95 o                         
   6   1  18          7.35         -6.89        11.53 o                         
   7   1  18         12.62        -12.94        12.94 o                         
   8   1  18          4.07         -6.79        13.64 o                         
   9   1  18          4.63          7.03        13.89 o                         
  10   1  18          4.11          7.00        15.28 o                         
 -18   2  18         14.02        -34.32        46.05 o                         
 -17   2  18          9.53        -24.28        24.28 o                         
 -16   2  18          1.00        -13.12        24.77 o                         
 -15   2  18          0.75        -17.38        17.38 o                         
 -14   2  18         68.75         62.54        16.66 o                         
 -13   2  18        283.04        274.01        19.64 o                         
 -12   2  18         78.16         71.52        21.42 o                         
 -11   2  18        145.37        153.38        16.75 o                         
 -10   2  18         23.47         13.64        16.62 o                         
  -9   2  18          0.82        -16.68        16.68 o                         
  -8   2  18        139.13        152.68        18.20 o                         
  -7   2  18         23.30         18.07        11.19 o                         
  -6   2  18          0.08         -2.09        10.81 o                         
  -5   2  18        337.61        301.30        16.12 o                         
  -4   2  18         25.08         21.09        10.14 o                         
  -3   2  18          7.16         -0.86        10.69 o                         
  -2   2  18          0.07        -10.42        10.42 o                         
  -1   2  18         22.34         13.52        10.69 o                         
   0   2  18         12.75          5.57         9.76 o                         
   1   2  18          0.62         -4.77        12.44 o                         
   2   2  18          1.09          1.40        10.17 o                         
   3   2  18          4.60         33.66        11.16 o                         
   4   2  18         73.38         86.20        12.66 o                         
   5   2  18          0.94         -6.96        11.88 o                         
   6   2  18          0.06         -6.49        12.60 o                         
   7   2  18          1.35         20.11        13.01 o                         
   8   2  18          4.39        -13.75        13.75 o                         
   9   2  18         29.24          8.89        18.73 o                         
  10   2  18         30.64         50.64        29.68 o                         
 -17   3  18          2.77         38.99        31.79 o                         
 -16   3  18          0.24        -25.75        28.37 o                         
 -15   3  18         77.05         93.85        22.56 o                         
 -14   3  18         38.52         11.72        44.11 o                         
 -13   3  18        188.23        158.83        17.76 o                         
 -12   3  18         10.00        -13.76        21.83 o                         
 -11   3  18         78.57        112.18        14.71 o                         
 -10   3  18          0.02         -7.79        13.62 o                         
  -9   3  18        276.74        286.29        16.84 o                         
  -8   3  18          1.38         14.72        12.12 o                         
  -7   3  18          2.03         -5.93        11.59 o                         
  -6   3  18          0.01         -4.55        12.09 o                         
  -5   3  18         21.69          8.48        10.25 o                         
  -4   3  18         32.08         25.36        10.49 o                         
  -3   3  18          0.63        -11.89        11.89 o                         
  -2   3  18          7.95          5.22        11.79 o                         
  -1   3  18         49.01         39.83        14.73 o                         
   0   3  18        194.79        193.48        18.19 o                         
   1   3  18          3.96          7.36        15.24 o                         
   2   3  18         24.75         -2.17        15.97 o                         
   3   3  18         11.10         18.62        13.66 o                         
   4   3  18         10.07          3.57        13.37 o                         
   5   3  18         73.58         95.33        17.00 o                         
   6   3  18         44.17         46.70        15.88 o                         
   7   3  18         82.96        112.96        35.02 o                         
   8   3  18          7.38         -0.69        19.43 o                         
   9   3  18         56.89         52.07        28.24 o                         
 -15   4  18         58.36         66.05        21.62 o                         
 -14   4  18          1.40         13.65        19.23 o                         
 -13   4  18         57.40         29.01        18.86 o                         
 -12   4  18         30.28         -1.03        22.78 o                         
 -11   4  18         89.25         90.88        15.29 o                         
 -10   4  18          3.66        -15.45        15.45 o                         
  -9   4  18          0.16        -15.12        15.12 o                         
  -8   4  18          7.43          1.95        17.06 o                         
  -7   4  18         48.47         52.82        13.59 o                         
  -6   4  18         15.63         10.28        13.24 o                         
  -5   4  18         10.08          5.86        14.43 o                         
  -4   4  18        134.82         99.75        16.94 o                         
  -3   4  18          9.40          0.20        19.01 o                         
  -2   4  18         54.72         68.24        17.94 o                         
  -1   4  18        106.30        105.22        16.83 o                         
   0   4  18         18.32         15.09        15.80 o                         
   1   4  18         19.62        -15.67        16.09 o                         
   2   4  18          7.36        -13.79        13.79 o                         
   3   4  18          4.81        -15.25        15.25 o                         
   4   4  18          3.07         -3.15        14.26 o                         
   5   4  18         10.71         -9.08        19.05 o                         
   6   4  18          1.21          3.09        23.95 o                         
   7   4  18          9.40         33.19        31.52 o                         
 -13   5  18          5.68         12.42        27.93 o                         
 -12   5  18         21.03         28.52        25.28 o                         
 -11   5  18         16.13        -12.53        22.55 o                         
 -10   5  18          0.00        -23.73        23.73 o                         
  -9   5  18         56.22         42.38        14.11 o                         
  -8   5  18          2.86          2.52        14.39 o                         
  -7   5  18          1.94         30.26        15.17 o                         
  -6   5  18        164.51        157.64        17.33 o                         
  -5   5  18         20.29          4.13        16.06 o                         
  -4   5  18        123.37        137.48        16.79 o                         
  -3   5  18        106.85         60.72        24.14 o                         
  -2   5  18         53.11         54.87        16.99 o                         
  -1   5  18         19.46         15.10        16.03 o                         
   0   5  18          1.63         -2.02        17.03 o                         
   1   5  18          7.48          6.32        19.37 o                         
   2   5  18          0.24         -9.22        17.64 o                         
   3   5  18         52.99         59.77        18.68 o                         
   4   5  18          1.65          9.14        17.87 o                         
   5   5  18          2.09          8.11        33.01 o                         
  -8   6  18         32.47         -0.97        27.73 o                         
  -7   6  18         44.91         64.67        19.99 o                         
  -6   6  18          8.23        -22.06        22.06 o                         
  -5   6  18         20.84         46.48        21.49 o                         
  -4   6  18         23.19         21.72        28.01 o                         
  -3   6  18         12.55         27.84        25.17 o                         
  -2   6  18          5.38          5.92        20.13 o                         
  -1   6  18         24.30         36.46        22.23 o                         
   0   6  18         37.81         39.15        27.05 o                         
 -17   1  19         13.44        -20.52        20.52 o                         
 -16   1  19          0.00          2.71        35.63 o                         
 -15   1  19         29.06         13.33        19.35 o                         
 -14   1  19        113.05         76.81        17.66 o                         
 -13   1  19         17.88        -16.88        23.67 o                         
 -12   1  19         38.05         19.39        16.17 o                         
 -11   1  19        245.12        247.07        33.45 o                         
 -10   1  19          0.03         -2.27        14.31 o                         
  -9   1  19         76.30         24.77        17.28 o                         
  -8   1  19        488.74        527.76        30.76 o                         
  -7   1  19          0.14        -11.04        12.72 o                         
  -6   1  19        159.82        151.78        12.67 o                         
  -5   1  19          0.89        -13.17        13.17 o                         
  -4   1  19         58.61         80.89        14.81 o                         
  -3   1  19          6.05         27.51         9.39 o                         
  -2   1  19          0.03         -2.83         9.19 o                         
  -1   1  19         27.94         14.69        10.24 o                         
   0   1  19        117.03        131.43        11.72 o                         
   1   1  19          0.26         -7.38        10.82 o                         
   2   1  19        112.74        120.98        15.42 o                         
   3   1  19         18.55         -0.93        10.99 o                         
   4   1  19         17.33         19.45        11.62 o                         
   5   1  19          3.38         -0.76        11.72 o                         
   6   1  19          0.79          1.81        12.61 o                         
   7   1  19         36.04         43.82        13.73 o                         
   8   1  19          0.61        -13.59        14.64 o                         
   9   1  19          4.60         -6.32        16.46 o                         
 -17   2  19         11.78        -12.92        23.32 o                         
 -16   2  19          3.79        -31.02        31.02 o                         
 -15   2  19        101.16        126.59        20.09 o                         
 -14   2  19          8.57        -17.98        17.98 o                         
 -13   2  19          0.23        -16.63        16.63 o                         
 -12   2  19         30.39          8.29        16.62 o                         
 -11   2  19        143.80        147.92        17.05 o                         
 -10   2  19          7.46         11.49        16.84 o                         
  -9   2  19        368.19        368.90        30.04 o                         
  -8   2  19         21.83         22.82        11.99 o                         
  -7   2  19        114.52        128.18        13.52 o                         
  -6   2  19         25.15         19.49        12.02 o                         
  -5   2  19          2.40        -10.65        10.65 o                         
  -4   2  19         22.76         23.57        15.50 o                         
  -3   2  19         64.12         68.99        15.60 o                         
  -2   2  19          0.40        -10.93        10.93 o                         
  -1   2  19         11.55         12.28        11.71 o                         
   0   2  19          0.65         -4.50        11.02 o                         
   1   2  19         14.67          2.48        10.16 o                         
   2   2  19         51.11         47.89        11.82 o                         
   3   2  19         15.10          3.16        12.23 o                         
   4   2  19         15.16         18.42        15.22 o                         
   5   2  19          9.75          6.89        12.62 o                         
   6   2  19         10.46          2.68        15.52 o                         
   7   2  19          4.34         15.94        15.46 o                         
   8   2  19          0.11         -0.78        14.92 o                         
   9   2  19         29.05         46.37        42.27 o                         
 -16   3  19          0.60         -3.66        23.96 o                         
 -15   3  19          4.42        -21.99        21.99 o                         
 -14   3  19         26.97          3.06        27.48 o                         
 -13   3  19         23.43         11.66        21.20 o                         
 -12   3  19         27.68        -24.31        24.50 o                         
 -11   3  19         11.64         13.61        14.88 o                         
 -10   3  19         22.89         21.44        18.65 o                         
  -9   3  19         36.49         63.27        14.10 o                         
  -8   3  19         83.08         55.67        17.17 o                         
  -7   3  19          5.16         -3.63        14.76 o                         
  -6   3  19         12.46         15.66        16.51 o                         
  -5   3  19          0.41         17.36        11.45 o                         
  -4   3  19         25.63         23.21        12.12 o                         
  -3   3  19        177.54        175.45        18.57 o                         
  -2   3  19         12.16          2.82        15.22 o                         
  -1   3  19        205.41        206.14        44.02 o                         
   0   3  19          3.54        -14.28        19.31 o                         
   1   3  19         38.57         31.43        17.20 o                         
   2   3  19         35.88         30.78        18.13 o                         
   3   3  19          7.84         11.20        17.24 o                         
   4   3  19          5.67         22.78        17.85 o                         
   5   3  19          4.25         -5.26        15.96 o                         
   6   3  19         18.97         -9.61        15.38 o                         
   7   3  19         15.48        -20.62        20.91 o                         
 -14   4  19          0.26        -19.09        19.09 o                         
 -13   4  19          1.51        -21.59        21.59 o                         
 -12   4  19          0.72        -18.88        18.88 o                         
 -11   4  19          5.05        -16.77        17.87 o                         
 -10   4  19         36.08         28.55        25.87 o                         
  -9   4  19         11.73          9.04        17.89 o                         
  -8   4  19         17.23         15.42        21.22 o                         
  -7   4  19          7.67          1.13        14.25 o                         
  -6   4  19         34.48         48.88        14.62 o                         
  -5   4  19          7.86         10.28        14.69 o                         
  -4   4  19         83.25         91.62        16.33 o                         
  -3   4  19         10.88         12.64        15.44 o                         
  -2   4  19         18.60          7.92        16.12 o                         
  -1   4  19          2.65         -5.92        16.88 o                         
   0   4  19          7.42         -0.90        16.87 o                         
   1   4  19          0.35        -17.31        17.31 o                         
   2   4  19         15.59         39.66        21.40 o                         
   3   4  19         12.25          0.29        15.96 o                         
   4   4  19          1.98         -5.99        14.47 o                         
   5   4  19         22.06         34.17        15.00 o                         
   6   4  19         27.87         46.23        34.80 o                         
 -11   5  19          2.55          5.05        23.35 o                         
 -10   5  19         63.03         98.57        21.12 o                         
  -9   5  19         34.14         34.23        16.47 o                         
  -8   5  19         84.46        126.51        17.04 o                         
  -7   5  19         11.94        -16.03        16.03 o                         
  -6   5  19          5.18        -16.24        16.24 o                         
  -5   5  19         39.90         60.31        23.19 o                         
  -4   5  19         16.49         31.87        18.37 o                         
  -3   5  19         63.51         70.35        16.92 o                         
  -2   5  19          5.54          3.23        17.69 o                         
  -1   5  19          0.44        -22.35        22.35 o                         
   0   5  19          0.35         18.88        19.41 o                         
   1   5  19          5.06         24.63        20.71 o                         
   2   5  19          0.01          4.77        19.32 o                         
   3   5  19          2.40        -23.76        27.85 o                         
 -17   0  20         80.18          9.09        39.31 o                         
 -16   0  20          3.55         25.98        28.71 o                         
 -15   0  20         31.64         29.45        28.46 o                         
 -14   0  20         12.90         -6.55        23.75 o                         
 -13   0  20         56.00         22.76        24.81 o                         
 -12   0  20          0.32        -21.33        21.33 o                         
 -11   0  20          3.81          1.03        21.84 o                         
 -10   0  20         42.88          5.34        21.54 o                         
  -9   0  20         62.61         34.35        20.99 o                         
  -8   0  20        116.54        144.55        24.92 o                         
  -7   0  20          0.10        -20.25        20.25 o                         
  -6   0  20         30.04        -20.22        20.22 o                         
  -5   0  20         15.05          3.25        17.77 o                         
  -4   0  20         26.34        -16.26        24.65 o                         
  -3   0  20        178.01        169.53        31.38 o                         
  -2   0  20         68.71         75.54        23.92 o                         
  -1   0  20        118.95        138.34        15.32 o                         
   0   0  20         77.52         97.33        16.31 o                         
   1   0  20       1099.44       1322.01        43.45 o                         
   2   0  20        540.92        709.25        37.60 o                         
   3   0  20        294.07        335.94        36.20 o                         
   4   0  20        116.14        112.78        24.21 o                         
   5   0  20         95.66        108.78        28.08 o                         
   6   0  20         17.22        -12.81        25.19 o                         
   7   0  20          1.85         10.16        28.02 o                         
   8   0  20         79.73         48.60        23.92 o                         
 -17   1  20          0.83         19.07        69.81 o                         
 -16   1  20        123.57        110.63        25.72 o                         
 -15   1  20        115.57         35.43        28.20 o                         
 -14   1  20          0.33        -17.64        17.64 o                         
 -13   1  20        286.98        280.74        20.43 o                         
 -12   1  20         54.48         63.42        16.35 o                         
 -11   1  20         60.39         51.35        17.14 o                         
 -10   1  20          1.77        -13.46        19.14 o                         
  -9   1  20        226.79        155.20        17.23 o                         
  -8   1  20         10.85        -14.76        14.76 o                         
  -7   1  20         44.79         31.74        14.47 o                         
  -6   1  20         35.45         22.48        11.98 o                         
  -5   1  20        185.30        191.98        16.11 o                         
  -4   1  20        211.88        191.72        22.60 o                         
  -3   1  20         29.47         28.34        13.97 o                         
  -2   1  20         18.28         32.67        12.00 o                         
  -1   1  20          4.17          7.62        10.64 o                         
   0   1  20         10.19         -2.66        14.28 o                         
   1   1  20          8.52          4.88        11.62 o                         
   2   1  20        202.90        233.50        13.76 o                         
   3   1  20          2.27         -0.22        12.37 o                         
   4   1  20         23.34          3.98        12.67 o                         
   5   1  20          1.21        -21.45        21.45 o                         
   6   1  20         23.52          1.50        14.83 o                         
   7   1  20          1.78          8.12        15.61 o                         
   8   1  20          3.24         -5.84        16.99 o                         
 -16   2  20         24.15        -24.79        24.79 o                         
 -15   2  20         45.41         28.44        23.50 o                         
 -14   2  20          1.55        -19.76        19.76 o                         
 -13   2  20        115.05        102.81        22.73 o                         
 -12   2  20         10.10        -10.57        17.63 o                         
 -11   2  20          2.66         15.96        16.41 o                         
 -10   2  20         55.34         64.75        23.12 o                         
  -9   2  20          2.04          8.45        14.09 o                         
  -8   2  20         87.68         23.63        14.83 o                         
  -7   2  20         48.51         35.42        13.11 o                         
  -6   2  20         10.15          3.17        11.90 o                         
  -5   2  20         13.47         32.74        10.75 o                         
  -4   2  20          0.00          3.69        11.13 o                         
  -3   2  20        204.55        221.61        13.79 o                         
  -2   2  20         26.02         15.05        11.81 o                         
  -1   2  20         65.36         52.70        12.63 o                         
   0   2  20         12.27        -11.45        11.45 o                         
   1   2  20          0.44          4.58        10.92 o                         
   2   2  20          0.81         -7.73        13.05 o                         
   3   2  20          0.61         11.57        18.62 o                         
   4   2  20          4.06         28.01        13.80 o                         
   5   2  20          2.49          9.27        15.21 o                         
   6   2  20         31.84         14.63        19.00 o                         
   7   2  20          4.87         -4.25        18.61 o                         
 -15   3  20         31.61        -24.71        24.71 o                         
 -14   3  20          5.13        -14.32        23.90 o                         
 -13   3  20         81.32         70.80        24.10 o                         
 -12   3  20        111.61         85.47        23.07 o                         
 -11   3  20         29.78         14.35        20.83 o                         
 -10   3  20         16.94          3.72        15.97 o                         
  -9   3  20          0.43        -15.04        16.26 o                         
  -8   3  20          1.23          6.83        17.07 o                         
  -7   3  20        187.59        213.37        17.23 o                         
  -6   3  20         14.32         24.09        13.99 o                         
  -5   3  20         25.24         20.37        12.64 o                         
  -4   3  20         15.23          7.06        12.83 o                         
  -3   3  20         38.77         19.90        20.65 o                         
  -2   3  20          0.15          0.80        16.25 o                         
  -1   3  20          0.47         -8.75        16.80 o                         
   0   3  20          0.99         -7.85        17.08 o                         
   1   3  20         18.90         19.79        18.72 o                         
   2   3  20          0.80        -16.19        16.19 o                         
   3   3  20          2.19        -16.78        16.78 o                         
   4   3  20          0.19         -7.90        22.03 o                         
   5   3  20         79.53         89.08        19.37 o                         
   6   3  20          3.77         -0.90        20.65 o                         
 -13   4  20         28.91         14.33        33.66 o                         
 -12   4  20          6.66         -8.66        21.91 o                         
 -11   4  20          0.89         -7.81        21.97 o                         
 -10   4  20          9.59        -14.60        20.82 o                         
  -9   4  20         26.31          1.12        20.51 o                         
  -8   4  20          6.99        -18.89        18.89 o                         
  -7   4  20         16.21         53.33        20.51 o                         
  -6   4  20        117.99        119.93        18.47 o                         
  -5   4  20         41.39         62.99        17.64 o                         
  -4   4  20        171.23        202.95        19.60 o                         
  -3   4  20          0.24         -2.20        21.16 o                         
  -2   4  20         18.09         10.62        18.49 o                         
  -1   4  20          3.73        -11.90        18.63 o                         
   0   4  20         18.10         13.59        18.93 o                         
   1   4  20          0.86        -41.26        84.04 o                         
   2   4  20          6.34          1.30        25.49 o                         
   3   4  20         10.05         15.31        16.65 o                         
   4   4  20         22.39         23.78        17.52 o                         
  -9   5  20          3.95         -9.87        21.79 o                         
  -8   5  20          4.59          4.61        17.95 o                         
  -7   5  20        162.12        195.17        20.36 o                         
  -6   5  20          3.90          3.05        18.73 o                         
  -5   5  20         51.83         88.09        21.84 o                         
  -4   5  20         21.58         14.75        19.50 o                         
  -3   5  20         11.86         18.08        20.61 o                         
  -2   5  20         15.27          8.42        32.26 o                         
  -1   5  20          0.02         12.67        20.70 o                         
   0   5  20         70.69         88.52        21.84 o                         
 -16   1  21         46.49         15.84        56.91 o                         
 -15   1  21         44.08         30.41        24.03 o                         
 -14   1  21         90.49         56.36        20.43 o                         
 -13   1  21         51.86         33.75        25.19 o                         
 -12   1  21         17.28          3.89        19.12 o                         
 -11   1  21          3.06         11.28        17.34 o                         
 -10   1  21          0.19        -25.97        29.21 o                         
  -9   1  21         22.48         -2.65        17.30 o                         
  -8   1  21         98.39         88.28        28.07 o                         
  -7   1  21          0.19        -16.14        16.14 o                         
  -6   1  21         33.33         12.36        12.76 o                         
  -5   1  21         33.86         31.21        13.36 o                         
  -4   1  21         89.46        136.94        14.04 o                         
  -3   1  21          0.92          6.76        14.35 o                         
  -2   1  21         41.72         15.86        15.74 o                         
  -1   1  21         23.62         18.96        11.64 o                         
   0   1  21        237.24        261.51        15.36 o                         
   1   1  21         23.12         13.41        14.13 o                         
   2   1  21         30.90          3.92        17.31 o                         
   3   1  21          0.00         -1.17        14.61 o                         
   4   1  21         31.91         23.31        14.91 o                         
   5   1  21          4.19         20.53        16.03 o                         
   6   1  21          4.36        -13.80        21.18 o                         
 -15   2  21         17.36        -25.33        25.33 o                         
 -14   2  21        103.41         65.12        24.84 o                         
 -13   2  21          5.35         -6.61        20.44 o                         
 -12   2  21         97.21        117.29        20.97 o                         
 -11   2  21         16.26        -13.42        19.47 o                         
 -10   2  21         58.93         30.06        17.32 o                         
  -9   2  21          0.40        -12.38        17.97 o                         
  -8   2  21         29.82         30.11        13.65 o                         
  -7   2  21         11.15         33.54        15.67 o                         
  -6   2  21         19.72        -13.52        13.52 o                         
  -5   2  21          6.96         -1.25        14.70 o                         
  -4   2  21         38.75         25.04        13.14 o                         
  -3   2  21          0.42        -10.74        13.77 o                         
  -2   2  21          7.14        -13.40        14.03 o                         
  -1   2  21         28.17          8.47        15.20 o                         
   0   2  21         41.14         40.61        22.66 o                         
   1   2  21          6.87         13.76        14.34 o                         
   2   2  21         26.71         27.83        16.26 o                         
   3   2  21         65.59         84.29        16.63 o                         
   4   2  21          3.25        -17.40        23.71 o                         
   5   2  21          5.02          6.47        19.78 o                         
   6   2  21         10.06         13.48        20.78 o                         
 -14   3  21          2.28         16.96        40.92 o                         
 -13   3  21         10.07        -20.01        22.82 o                         
 -12   3  21          1.14        -25.45        25.62 o                         
 -11   3  21         35.31         14.19        23.15 o                         
 -10   3  21          6.03          8.08        17.56 o                         
  -9   3  21          0.63         12.60        17.43 o                         
  -8   3  21          0.00         -0.24        23.34 o                         
  -7   3  21          2.99         -4.32        17.87 o                         
  -6   3  21         21.10        -13.77        25.66 o                         
  -5   3  21          0.89          6.09        13.91 o                         
  -4   3  21          1.67          0.42        14.40 o                         
  -3   3  21         32.18         12.31        17.74 o                         
  -2   3  21         17.44         17.77        24.84 o                         
  -1   3  21         35.36         29.18        19.61 o                         
   0   3  21          1.56        -19.44        19.44 o                         
   1   3  21         10.61         14.48        20.77 o                         
   2   3  21          2.70        -18.86        18.86 o                         
   3   3  21          9.11         19.65        38.31 o                         
   4   3  21          1.34        -13.56        20.47 o                         
 -11   4  21         15.78         29.06        25.04 o                         
 -10   4  21          0.24        -24.38        24.38 o                         
  -9   4  21          3.40         39.27        24.80 o                         
  -8   4  21          1.63         -0.11        26.26 o                         
  -7   4  21          0.00         -7.00        24.94 o                         
  -6   4  21          0.00         23.15        19.43 o                         
  -5   4  21          8.96         30.35        20.79 o                         
  -4   4  21          0.19        -17.19        21.08 o                         
  -3   4  21         12.31        -24.68        24.68 o                         
  -2   4  21          6.39        -18.61        24.15 o                         
  -1   4  21         17.27         36.34        26.11 o                         
   0   4  21          2.77          0.88        31.72 o                         
   1   4  21          0.54        -25.87        28.04 o                         
   2   4  21          0.00         -5.65        30.05 o                         
 -15   0  22         79.12        152.50        69.81 o                         
 -14   0  22         38.53        -33.66        33.66 o                         
 -13   0  22          2.33        -20.83        31.24 o                         
 -12   0  22          1.13        -25.52        36.37 o                         
 -11   0  22         49.79        -11.36        28.86 o
[truncated: 12,799 more chars]
