# Supplementary material for: Crystal structure and Hirshfeld surface analysis of 3,3′,3′′-[(1,3,5-triazine-2,4,6-tri­yl)tris­(­oxy)]tris­(5,5-di­methyl­cyclo­hex-2-en-1-one)
Source: Acta Crystallogr E Crystallogr Commun. 2018 Jun 28;74(Pt 7):1035–8. doi: 10.1107/S2056989018009003 (PMC6038646; doi:10.1107/S2056989018009003)
Supplement: Supplementary file 3 [file e-74-01035-Isup3.cml]

<?xml version="1.0" ?>
<cml>
<molecule id="m1">
  <atomArray>
    <atom id="a1" elementType="C"
          x2="-1.622525958813697" y2="4.97955670606953" />
    <atom id="a2" elementType="C"
          x2="-1.622525958813697" y2="6.519556706069533" />
    <atom id="a3" elementType="C"
          x2="-2.956205080641733" y2="7.289556706069533" />
    <atom id="a4" elementType="C"
          x2="-4.289884202469769" y2="6.519556706069533" />
    <atom id="a5" elementType="C"
          x2="-4.289884202469769" y2="4.979556706069533" />
    <atom id="a6" elementType="C"
          x2="-2.956205080641735" y2="4.209556706069532" />
    <atom id="a7" elementType="C"
          x2="3.712190528498433" y2="-2.7204432939304795" />
    <atom id="a8" elementType="C"
          x2="3.712190528498428" y2="-4.26044329393048" />
    <atom id="a9" elementType="C"
          x2="2.3785114066703903" y2="-5.030443293930477" />
    <atom id="a10" elementType="C"
          x2="1.0448322848423583" y2="-4.260443293930474" />
    <atom id="a11" elementType="C"
          x2="1.044832284842362" y2="-2.720443293930474" />
    <atom id="a12" elementType="C"
          x2="2.3785114066703974" y2="-1.9504432939304759" />
    <atom id="a13" elementType="N"
          x2="-0.28884683698567026" y2="-0.41044329393047396" />
    <atom id="a14" elementType="C"
          x2="1.0448322848423672" y2="0.35955670606952517" />
    <atom id="a15" elementType="N"
          x2="1.044832284842369" y2="1.8995567060695255" />
    <atom id="a16" elementType="C"
          x2="-0.28884683698566493" y2="2.6695567060695278" />
    <atom id="a17" elementType="N"
          x2="-1.6225259588137033" y2="1.8995567060695309" />
    <atom id="a18" elementType="C"
          x2="-1.6225259588137078" y2="0.3595567060695307" />
    <atom id="a19" elementType="C"
          x2="-6.957242446125849" y2="0.35955670606954604" />
    <atom id="a20" elementType="C"
          x2="-5.623563324297816" y2="-0.4104432939304571" />
    <atom id="a21" elementType="C"
          x2="-4.289884202469778" y2="0.3595567060695394" />
    <atom id="a22" elementType="C"
          x2="-4.289884202469772" y2="1.8995567060695393" />
    <atom id="a23" elementType="C"
          x2="-5.623563324297805" y2="2.6695567060695446" />
    <atom id="a24" elementType="C"
          x2="-6.957242446125844" y2="1.89955670606955" />
    <atom id="a25" elementType="C"
          x2="4.238901549219956" y2="-5.707569929940781" />
    <atom id="a26" elementType="C"
          x2="5.22879446813723" y2="-3.993025100323413" />
    <atom id="a27" elementType="O"
          x2="-0.28884683698567915" y2="-5.030443293930473" />
    <atom id="a28" elementType="O"
          x2="2.378511406670401" y2="-0.41044329393047574" />
    <atom id="a29" elementType="O"
          x2="-0.28884683698566227" y2="4.209556706069528" />
    <atom id="a30" elementType="O"
          x2="-5.623563324297805" y2="4.209556706069534" />
    <atom id="a31" elementType="C"
          x2="-1.9663121617244623" y2="8.469265148472761" />
    <atom id="a32" elementType="C"
          x2="-3.9460979995590026" y2="8.469265148472761" />
    <atom id="a33" elementType="O"
          x2="-2.9562050806417455" y2="-0.4104432939304651" />
    <atom id="a34" elementType="O"
          x2="-8.290921567953887" y2="-0.41044329393044865" />
    <atom id="a35" elementType="C"
          x2="-4.6336704053805295" y2="3.849265148472767" />
    <atom id="a36" elementType="C"
          x2="-6.6134562432150705" y2="3.8492651484727753" />
  </atomArray>
  <bondArray>
    <bond atomRefs2="a1 a2" order="1" />
    <bond atomRefs2="a1 a6" order="2" />
    <bond atomRefs2="a2 a3" order="1" />
    <bond atomRefs2="a3 a4" order="1" />
    <bond atomRefs2="a4 a5" order="1" />
    <bond atomRefs2="a5 a6" order="1" />
    <bond atomRefs2="a7 a8" order="1" />
    <bond atomRefs2="a7 a12" order="1" />
    <bond atomRefs2="a8 a9" order="1" />
    <bond atomRefs2="a9 a10" order="1" />
    <bond atomRefs2="a10 a11" order="1" />
    <bond atomRefs2="a11 a12" order="2" />
    <bond atomRefs2="a13 a14" order="1" />
    <bond atomRefs2="a13 a18" order="2" />
    <bond atomRefs2="a14 a15" order="2" />
    <bond atomRefs2="a15 a16" order="1" />
    <bond atomRefs2="a16 a17" order="2" />
    <bond atomRefs2="a17 a18" order="1" />
    <bond atomRefs2="a19 a20" order="1" />
    <bond atomRefs2="a19 a24" order="1" />
    <bond atomRefs2="a20 a21" order="2" />
    <bond atomRefs2="a21 a22" order="1" />
    <bond atomRefs2="a22 a23" order="1" />
    <bond atomRefs2="a23 a24" order="1" />
    <bond atomRefs2="a8 a25" order="1" />
    <bond atomRefs2="a8 a26" order="1" />
    <bond atomRefs2="a10 a27" order="2" />
    <bond atomRefs2="a12 a28" order="1" />
    <bond atomRefs2="a28 a14" order="1" />
    <bond atomRefs2="a16 a29" order="1" />
    <bond atomRefs2="a29 a1" order="1" />
    <bond atomRefs2="a5 a30" order="2" />
    <bond atomRefs2="a3 a31" order="1" />
    <bond atomRefs2="a3 a32" order="1" />
    <bond atomRefs2="a18 a33" order="1" />
    <bond atomRefs2="a33 a21" order="1" />
    <bond atomRefs2="a19 a34" order="2" />
    <bond atomRefs2="a23 a35" order="1" />
    <bond atomRefs2="a23 a36" order="1" />
  </bondArray>
</molecule>
</cml>
